# Supplementary material for: Genome-based analysis of the transcriptome from mature chickpea root nodules
Source: Front Plant Sci. 2014 Jul 11;5:325. doi: 10.3389/fpls.2014.00325 (PMC4093793; doi:10.3389/fpls.2014.00325)
Supplement: Supplementary file 1 [file Presentation1.ZIP]

Archive with 4 entries (4 files):
- Supplementary Material legends.docx
- Supplementary Table S1.xlsx
- Supplementary Table S2.csv
- Supplementary Figures.docx
