# Supplementary material for: Genome-based analysis of the transcriptome from mature chickpea root nodules
Source: Front Plant Sci. 2014 Jul 11;5:325. doi: 10.3389/fpls.2014.00325 (PMC4093793; doi:10.3389/fpls.2014.00325)
Supplement: Supplementary file 1 [file Presentation1.ZIP › Supplementary Table S1.xlsx]

## Sheet: Complete data matrix
Mapping results		Description / Gene symbols		Homopolymer & duplicate-filtered sequencing results		TPT-normalized sequencing results		Log2 fold change	P-value (via Chi²)	Additional InterProScan annotation
ID	Chr.	TrEMBL	InterProScan	Roots	Nodules	Roots	Nodules			InterProScan#2	InterProScan#3	InterProScan#4	InterProScan#5	InterProScan#6	InterProScan#7	InterProScan#8	InterProScan#9	InterProScan#10	InterProScan#11	InterProScan#12	InterProScan#13	InterProScan#14
Ca_06305	6	G7ZZ90_MEDTR Monothiol glutaredoxin-S17 OS=Medicago truncatula GN=MTR_084s0013 PE=4 SV=1	"IPR002109; Glutaredoxin"	10	0	15.4273	0.05	8.26935	0.00279509	"IPR004480; Monothiol glutaredoxin-related"	"IPR013766; Thioredoxin domain"	"IPR017936; Thioredoxin-like"	-	-	-	-	-	-	-	-	-	-
Ca_13049	8	G7IW27_MEDTR Integrator complex subunit OS=Medicago truncatula GN=MTR_3g019010 PE=4 SV=1	"IPR022712; Beta-Casp domain"	10	0	15.4273	0.05	8.26935	0.00279509	-	-	-	-	-	-	-	-	-	-	-	-	-
Ca_22734	8	G7L9N7_MEDTR Putative uncharacterized protein OS=Medicago truncatula GN=MTR_8g104140 PE=4 SV=1	-	9	0	13.8846	0.05	8.11734	0.00456973	-	-	-	-	-	-	-	-	-	-	-	-	-
Ca_10340	6	Q9SXT3_CICAR Multidrug resistance protein (Fragment) OS=Cicer arietinum PE=2 SV=1	"IPR003439; ABC transporter-like"	8	0	12.3419	0.05	7.94742	0.0075042	"IPR017871; ABC transporter, conserved site"	-	-	-	-	-	-	-	-	-	-	-	-
Ca_04229	5	G7JC76_MEDTR Neutral alpha-glucosidase AB OS=Medicago truncatula GN=MTR_122s0067 PE=4 SV=1	"IPR000322; Glycoside hydrolase, family 31"	8	0	12.3419	0.05	7.94742	0.0075042	-	-	-	-	-	-	-	-	-	-	-	-	-
Ca_07680	4	G7ZZJ2_MEDTR Putative uncharacterized protein OS=Medicago truncatula GN=MTR_087s0034 PE=4 SV=1	-	6	0	9.2564	0.05	7.53238	0.0206011	-	-	-	-	-	-	-	-	-	-	-	-	-
Ca_06862	7	C6SZG7_SOYBN Putative uncharacterized protein OS=Glycine max PE=2 SV=1	-	6	0	9.2564	0.05	7.53238	0.0206011	-	-	-	-	-	-	-	-	-	-	-	-	-
Ca_11013	4	B7FKT7_MEDTR Putative uncharacterized protein OS=Medicago truncatula PE=2 SV=1	"IPR006747; Protein of unknown function DUF599"	5	0	7.71367	0.05	7.26935	0.0345659	-	-	-	-	-	-	-	-	-	-	-	-	-
Ca_10312	6	Q45FY8_SOYBN Coronatine-insensitive 1 OS=Glycine max GN=COI1 PE=2 SV=1	"IPR006553; Leucine-rich repeat, cysteine-containing subtype"	5	0	7.71367	0.05	7.26935	0.0345659	-	-	-	-	-	-	-	-	-	-	-	-	-
Ca_16834	8	Q93YH8_SOYBN HMG I/Y like protein OS=Glycine max GN=AT-1SNBP PE=2 SV=1	"IPR005818; Histone H1/H5"	5	0	7.71367	0.05	7.26935	0.0345659	"IPR005819; Histone H5"	"IPR017956; AT hook, DNA-binding motif"	"IPR020478; AT hook-like"	-	-	-	-	-	-	-	-	-	-
Ca_12640	5	G7J4Z4_MEDTR Proteasome assembly chaperone OS=Medicago truncatula GN=MTR_3g088470 PE=4 SV=1	"IPR018788; Proteasome assembly chaperone 3"	5	0	7.71367	0.05	7.26935	0.0345659	-	-	-	-	-	-	-	-	-	-	-	-	-
Ca_09896	7	B7FN80_MEDTR Putative uncharacterized protein OS=Medicago truncatula PE=2 SV=1	"IPR000135; High mobility group, HMG1/HMG2, subgroup"	5	0	7.71367	0.05	7.26935	0.0345659	"IPR000910; High mobility group, HMG1/HMG2"	-	-	-	-	-	-	-	-	-	-	-	-
Ca_18792	3	G7KSY8_MEDTR Disease resistance response protein OS=Medicago truncatula GN=MTR_7g021300 PE=4 SV=1	"IPR004265; Plant disease resistance response protein"	5	0	7.71367	0.05	7.26935	0.0345659	-	-	-	-	-	-	-	-	-	-	-	-	-
Ca_17250	2	B9RRI4_RICCO Mitochondrial carrier protein, putative OS=Ricinus communis GN=RCOM_1402800 PE=3 SV=1	"IPR002067; Mitochondrial carrier protein"	4	0	6.17093	0.05	6.94742	0.0587296	"IPR018108; Mitochondrial substrate/solute carrier"	-	-	-	-	-	-	-	-	-	-	-	-
Ca_11276	6	G7JUX5_MEDTR Glutaredoxin-C9 OS=Medicago truncatula GN=MTR_4g079110 PE=4 SV=1	"IPR002109; Glutaredoxin"	4	0	6.17093	0.05	6.94742	0.0587296	-	-	-	-	-	-	-	-	-	-	-	-	-
Ca_09025	5	D7SJU7_VITVI Putative uncharacterized protein OS=Vitis vinifera GN=VIT_06s0004g06920 PE=4 SV=1	"IPR001345; Phosphoglycerate/bisphosphoglycerate mutase, active site"	4	0	6.17093	0.05	6.94742	0.0587296	"IPR002044; Glycoside hydrolase, carbohydrate-binding"	"IPR003094; Fructose-2,6-bisphosphatase"	"IPR013078; Histidine phosphatase superfamily, clade-1"	"IPR013079; 6-phosphofructo-2-kinase"	-	-	-	-	-	-	-	-	-
Ca_15426	6	G7JJV9_MEDTR Fructose-bisphosphate aldolase OS=Medicago truncatula GN=MTR_4g071860 PE=3 SV=1	"IPR000741; Fructose-bisphosphate aldolase, class-I"	4	0	6.17093	0.05	6.94742	0.0587296	-	-	-	-	-	-	-	-	-	-	-	-	-
Ca_09954	7	G7L177_MEDTR DEAD-box ATP-dependent RNA helicase OS=Medicago truncatula GN=MTR_7g057250 PE=3 SV=1	"IPR000629; RNA helicase, ATP-dependent, DEAD-box, conserved site"	4	0	6.17093	0.05	6.94742	0.0587296	"IPR001650; Helicase, C-terminal"	"IPR011545; DNA/RNA helicase, DEAD/DEAH box type, N-terminal"	"IPR014001; DEAD-like helicase"	"IPR014014; RNA helicase, DEAD-box type, Q motif"	-	-	-	-	-	-	-	-	-
Ca_08490	4	G7I390_MEDTR Endoplasmic reticulum metallopeptidase OS=Medicago truncatula GN=MTR_1g095040 PE=4 SV=1	"IPR007484; Peptidase M28"	4	0	6.17093	0.05	6.94742	0.0587296	-	-	-	-	-	-	-	-	-	-	-	-	-
Ca_13776	7	G7KQ30_MEDTR Putative uncharacterized protein OS=Medicago truncatula GN=MTR_6g031100 PE=4 SV=1	"IPR013219; Ribosomal protein S27/S33, mitochondrial"	4	0	6.17093	0.05	6.94742	0.0587296	-	-	-	-	-	-	-	-	-	-	-	-	-
Ca_19684	2	B7FHY1_MEDTR Proteasome subunit alpha type OS=Medicago truncatula PE=2 SV=1	"IPR000426; Proteasome, alpha-subunit, conserved site"	4	0	6.17093	0.05	6.94742	0.0587296	"IPR001353; Proteasome, subunit alpha/beta"	"IPR023332; Proteasome A-type subunit"	-	-	-	-	-	-	-	-	-	-	-
Ca_02419	8	G7KDF3_MEDTR Pathogenesis-related thaumatin-like protein OS=Medicago truncatula GN=MTR_5g010640 PE=4 SV=1	"IPR001938; Thaumatin, pathogenesis-related"	4	0	6.17093	0.05	6.94742	0.0587296	-	-	-	-	-	-	-	-	-	-	-	-	-
Ca_04600	4	D7TMF4_VITVI Putative uncharacterized protein OS=Vitis vinifera GN=VIT_13s0019g03590 PE=3 SV=1	"IPR001544; Aminotransferase, class IV"	4	0	6.17093	0.05	6.94742	0.0587296	-	-	-	-	-	-	-	-	-	-	-	-	-
Ca_21106	2	B9SJF1_RICCO Alpha-amylase, putative OS=Ricinus communis GN=RCOM_0526780 PE=4 SV=1	"IPR006047; Glycosyl hydrolase, family 13, catalytic domain"	4	0	6.17093	0.05	6.94742	0.0587296	"IPR006589; Glycosyl hydrolase, family 13, subfamily, catalytic domain"	"IPR012850; Alpha-amylase, C-terminal beta-sheet"	"IPR015902; Alpha amylase"	-	-	-	-	-	-	-	-	-	-
Ca_05165	6	Q9M445_CICAR Putative uncharacterized protein (Fragment) OS=Cicer arietinum PE=2 SV=1	-	4	0	6.17093	0.05	6.94742	0.0587296	-	-	-	-	-	-	-	-	-	-	-	-	-
Ca_00700	1	G7IP84_MEDTR Inositol monophosphatase OS=Medicago truncatula GN=MTR_2g026060 PE=4 SV=1	"IPR000760; Inositol monophosphatase"	4	0	6.17093	0.05	6.94742	0.0587296	"IPR020550; Inositol monophosphatase, conserved site"	"IPR020552; Inositol monophosphatase, Lithium-sensitive"	"IPR020583; Inositol monophosphatase, metal-binding site"	-	-	-	-	-	-	-	-	-	-
Ca_09407	3	G7KSD5_MEDTR DELLA protein GAI OS=Medicago truncatula GN=MTR_7g069740 PE=4 SV=1	"IPR005202; Transcription factor GRAS"	3	0	4.6282	0.05	6.53238	0.10165	-	-	-	-	-	-	-	-	-	-	-	-	-
Ca_05814	6	C6TFR6_SOYBN Putative uncharacterized protein OS=Glycine max PE=2 SV=1	"IPR021995; Protein of unknown function DUF3593"	3	0	4.6282	0.05	6.53238	0.10165	-	-	-	-	-	-	-	-	-	-	-	-	-
Ca_08103	3	A2Q6G9_MEDTR CAMP response element binding (CREB) protein OS=Medicago truncatula GN=MTR_7g088890 PE=4 SV=1	"IPR004827; Basic-leucine zipper (bZIP) transcription factor"	3	0	4.6282	0.05	6.53238	0.10165	"IPR011616; bZIP transcription factor, bZIP-1"	-	-	-	-	-	-	-	-	-	-	-	-
Ca_22107	1	G7IGB9_MEDTR Plasma membrane calcium-transporting ATPase OS=Medicago truncatula GN=MTR_2g038310 PE=3 SV=1	"IPR001757; ATPase, P-type, K/Mg/Cd/Cu/Zn/Na/Ca/Na/H-transporter"	3	0	4.6282	0.05	6.53238	0.10165	"IPR004014; ATPase, P-type cation-transporter, N-terminal"	"IPR005834; Haloacid dehalogenase-like hydrolase"	"IPR006068; ATPase, P-type cation-transporter, C-terminal"	"IPR006069; ATPase, P-type cation exchange, alpha subunit"	"IPR008250; ATPase, P-type, ATPase-associated domain"	"IPR018303; ATPase, P-type phosphorylation site"	-	-	-	-	-	-	-
Ca_09071	4	B9H947_POPTR Predicted protein OS=Populus trichocarpa GN=POPTRDRAFT_819015 PE=4 SV=1	"IPR006476; Conserved hypothetical protein CHP01589, plant"	3	0	4.6282	0.05	6.53238	0.10165	-	-	-	-	-	-	-	-	-	-	-	-	-
Ca_17844	2	G7I2F3_MEDTR Ubiquitin-like-specific protease OS=Medicago truncatula GN=MTR_1g040750 PE=4 SV=1	-	3	0	4.6282	0.05	6.53238	0.10165	-	-	-	-	-	-	-	-	-	-	-	-	-
Ca_01992	8	G7KGC3_MEDTR GATA transcription factor OS=Medicago truncatula GN=MTR_5g021340 PE=4 SV=1	"IPR000679; Zinc finger, GATA-type"	3	0	4.6282	0.05	6.53238	0.10165	-	-	-	-	-	-	-	-	-	-	-	-	-
Ca_12201	3	F6GXM3_VITVI Putative uncharacterized protein OS=Vitis vinifera GN=VIT_07s0141g00590 PE=4 SV=1	"IPR002523; Mg2+ transporter protein, CorA-like"	3	0	4.6282	0.05	6.53238	0.10165	-	-	-	-	-	-	-	-	-	-	-	-	-
Ca_22864	5	G7J0U6_MEDTR Alpha-N-acetylglucosaminidase OS=Medicago truncatula GN=MTR_3g032980 PE=4 SV=1	"IPR007781; Alpha-N-acetylglucosaminidase"	3	0	4.6282	0.05	6.53238	0.10165	-	-	-	-	-	-	-	-	-	-	-	-	-
Ca_09648	6	G7L647_MEDTR Histone H3 OS=Medicago truncatula GN=MTR_7g013610 PE=3 SV=1	"IPR000164; Histone H3"	3	0	4.6282	0.05	6.53238	0.10165	"IPR007125; Histone core"	-	-	-	-	-	-	-	-	-	-	-	-
Ca_00053	1	G7INR8_MEDTR Putative uncharacterized protein OS=Medicago truncatula GN=MTR_2g006520 PE=4 SV=1	"IPR002125; CMP/dCMP deaminase, zinc-binding"	3	0	4.6282	0.05	6.53238	0.10165	"IPR008862; T-complex 11"	"IPR013749; Phosphomethylpyrimidine kinase type-1"	"IPR016192; APOBEC/CMP deaminase, zinc-binding"	-	-	-	-	-	-	-	-	-	-
Ca_05274	6	G7JV65_MEDTR Putative uncharacterized protein OS=Medicago truncatula GN=MTR_4g093860 PE=4 SV=1	-	3	0	4.6282	0.05	6.53238	0.10165	-	-	-	-	-	-	-	-	-	-	-	-	-
Ca_09834	2	G7KFF6_MEDTR Protein kinase 2B OS=Medicago truncatula GN=MTR_5g099130 PE=3 SV=1	"IPR000719; Protein kinase, catalytic domain"	3	0	4.6282	0.05	6.53238	0.10165	"IPR002290; Serine/threonine-protein kinase domain"	"IPR008271; Serine/threonine-protein kinase, active site"	"IPR017441; Protein kinase, ATP binding site"	"IPR017442; Serine/threonine-protein kinase-like domain"	"IPR020635; Tyrosine-protein kinase, catalytic domain"	-	-	-	-	-	-	-	-
Ca_14568	6	G7JPC5_MEDTR Aquaporin PIP2-7 OS=Medicago truncatula GN=MTR_4g059390 PE=3 SV=1	"IPR000425; Major intrinsic protein"	3	0	4.6282	0.05	6.53238	0.10165	"IPR022357; Major intrinsic protein, conserved site"	-	-	-	-	-	-	-	-	-	-	-	-
Ca_01019	3	G7KTN3_MEDTR FCA-like protein OS=Medicago truncatula GN=MTR_7g109810 PE=4 SV=1	"IPR000504; RNA recognition motif domain"	3	0	4.6282	0.05	6.53238	0.10165	"IPR001202; WW/Rsp5/WWP"	-	-	-	-	-	-	-	-	-	-	-	-
Ca_08222	3	Q2HVL8_MEDTR Ankyrin repeat domain-containing protein OS=Medicago truncatula GN=MTR_7g086050 PE=4 SV=2	"IPR000408; Regulator of chromosome condensation, RCC1"	3	0	4.6282	0.05	6.53238	0.10165	"IPR002110; Ankyrin repeat"	"IPR020683; Ankyrin repeat-containing domain"	-	-	-	-	-	-	-	-	-	-	-
Ca_20501	5	G7IYL7_MEDTR Mitochondrial intermediate peptidase OS=Medicago truncatula GN=MTR_3g009160 PE=3 SV=1	"IPR001567; Peptidase M3A/M3B, thimet/oligopeptidase F"	3	0	4.6282	0.05	6.53238	0.10165	-	-	-	-	-	-	-	-	-	-	-	-	-
Ca_18943	7	G7IGJ6_MEDTR Replication protein A 70 kDa DNA-binding subunit OS=Medicago truncatula GN=MTR_2g048560 PE=4 SV=1	"IPR003871; Domain of unknown function DUF223"	3	0	4.6282	0.05	6.53238	0.10165	-	-	-	-	-	-	-	-	-	-	-	-	-
Ca_01274	3	G7L2Y0_MEDTR Translational activator GCN1 OS=Medicago truncatula GN=MTR_7g116430 PE=4 SV=1	"IPR000357; HEAT"	3	0	4.6282	0.05	6.53238	0.10165	"IPR021133; HEAT, type 2"	"IPR022716; Domain of unknown function DUF3554"	-	-	-	-	-	-	-	-	-	-	-
Ca_06425	6	G7JMH6_MEDTR Peptidyl-prolyl cis-trans isomerase CYP40 OS=Medicago truncatula GN=MTR_4g086760 PE=4 SV=1	"IPR001440; Tetratricopeptide TPR-1"	3	0	4.6282	0.05	6.53238	0.10165	"IPR002130; Peptidyl-prolyl cis-trans isomerase, cyclophilin-type"	"IPR013026; Tetratricopeptide repeat-containing"	"IPR019734; Tetratricopeptide repeat"	"IPR020892; Peptidyl-prolyl cis-trans isomerase, cyclophilin-type, conserved site"	-	-	-	-	-	-	-	-	-
Ca_20212	7	G7LHL7_MEDTR Putative uncharacterized protein OS=Medicago truncatula GN=MTR_8g040630 PE=4 SV=1	"IPR007714; Protein of unknown function DUF667"	3	0	4.6282	0.05	6.53238	0.10165	-	-	-	-	-	-	-	-	-	-	-	-	-
Ca_23836	5	G7J3J6_MEDTR Receptor-like protein kinase like protein OS=Medicago truncatula GN=MTR_3g072800 PE=3 SV=1	"IPR000719; Protein kinase, catalytic domain"	3	0	4.6282	0.05	6.53238	0.10165	"IPR000858; S-locus glycoprotein"	"IPR001480; Bulb-type lectin domain"	"IPR002290; Serine/threonine-protein kinase domain"	"IPR008271; Serine/threonine-protein kinase, active site"	"IPR017441; Protein kinase, ATP binding site"	"IPR017442; Serine/threonine-protein kinase-like domain"	"IPR020635; Tyrosine-protein kinase, catalytic domain"	-	-	-	-	-	-
Ca_19706	2	A2Q4B1_MEDTR Putative uncharacterized protein OS=Medicago truncatula GN=MTR_7g086770 PE=4 SV=1	-	3	0	4.6282	0.05	6.53238	0.10165	-	-	-	-	-	-	-	-	-	-	-	-	-
Ca_05770	6	B7FIY1_MEDTR Putative uncharacterized protein OS=Medicago truncatula PE=2 SV=1	"IPR006461; Uncharacterised protein family Cys-rich"	3	0	4.6282	0.05	6.53238	0.10165	-	-	-	-	-	-	-	-	-	-	-	-	-
Ca_18652	4	G7IEZ8_MEDTR Chalcone-flavonone isomerase 2-B OS=Medicago truncatula GN=MTR_1g115840 PE=4 SV=1	"IPR003466; Chalcone isomerase, subgroup"	2	0	3.08547	0.05	5.94742	0.181395	-	-	-	-	-	-	-	-	-	-	-	-	-
Ca_01000	3	G7KST0_MEDTR E3 ubiquitin-protein ligase MARCH3 OS=Medicago truncatula GN=MTR_7g109460 PE=4 SV=1	"IPR011016; Zinc finger, RING-CH-type"	2	0	3.08547	0.05	5.94742	0.181395	"IPR018957; Zinc finger, C3HC4 RING-type"	"IPR022143; Protein of unknown function DUF3675"	-	-	-	-	-	-	-	-	-	-	-
Ca_03685	4	G7I841_MEDTR Kinesin OS=Medicago truncatula GN=MTR_1g082920 PE=3 SV=1	"IPR001752; Kinesin, motor domain"	2	0	3.08547	0.05	5.94742	0.181395	"IPR019821; Kinesin, motor region, conserved site"	-	-	-	-	-	-	-	-	-	-	-	-
Ca_11382	5	G7JAT9_MEDTR O-glucosyltransferase OS=Medicago truncatula GN=MTR_3g084520 PE=3 SV=1	"IPR002213; UDP-glucuronosyl/UDP-glucosyltransferase"	2	0	3.08547	0.05	5.94742	0.181395	-	-	-	-	-	-	-	-	-	-	-	-	-
Ca_08101	3	G7L5T5_MEDTR TMV resistance protein N OS=Medicago truncatula GN=MTR_7g088950 PE=4 SV=1	"IPR000157; Toll-Interleukin receptor"	2	0	3.08547	0.05	5.94742	0.181395	"IPR000767; Disease resistance protein"	"IPR002182; NB-ARC"	"IPR003593; ATPase, AAA+ type, core"	-	-	-	-	-	-	-	-	-	-
Ca_12824	7	B9N2R9_POPTR Predicted protein OS=Populus trichocarpa GN=POPTRDRAFT_580119 PE=4 SV=1	"IPR004159; Protein of unknown function DUF248, methyltransferase putative"	2	0	3.08547	0.05	5.94742	0.181395	-	-	-	-	-	-	-	-	-	-	-	-	-
Ca_11077	6	G7JNH2_MEDTR Putative uncharacterized protein OS=Medicago truncatula GN=MTR_4g074610 PE=4 SV=1	"IPR003774; Protein of unknown function DUF179"	2	0	3.08547	0.05	5.94742	0.181395	-	-	-	-	-	-	-	-	-	-	-	-	-
Ca_04777	5	Q700A7_CICAR Putative universal stress protein OS=Cicer arietinum GN=Usp PE=2 SV=1	"IPR006016; UspA"	2	0	3.08547	0.05	5.94742	0.181395	-	-	-	-	-	-	-	-	-	-	-	-	-
Ca_23893	3	Q2HUL4_MEDTR Sex determination protein tasselseed-2 OS=Medicago truncatula GN=MTR_7g083870 PE=3 SV=1	"IPR002198; Short-chain dehydrogenase/reductase SDR"	2	0	3.08547	0.05	5.94742	0.181395	"IPR002347; Glucose/ribitol dehydrogenase"	-	-	-	-	-	-	-	-	-	-	-	-
Ca_11498	8	G7KDQ6_MEDTR TPR domain protein OS=Medicago truncatula GN=MTR_5g029910 PE=4 SV=1	"IPR013026; Tetratricopeptide repeat-containing"	2	0	3.08547	0.05	5.94742	0.181395	-	-	-	-	-	-	-	-	-	-	-	-	-
Ca_11723	7	B7FH90_MEDTR Peptidyl-prolyl cis-trans isomerase OS=Medicago truncatula PE=2 SV=1	"IPR001179; Peptidyl-prolyl cis-trans isomerase, FKBP-type, domain"	2	0	3.08547	0.05	5.94742	0.181395	"IPR023566; Peptidyl-prolyl cis-trans isomerase, FKBP-type"	-	-	-	-	-	-	-	-	-	-	-	-
Ca_04113	5	F6HC49_VITVI Putative uncharacterized protein OS=Vitis vinifera GN=VIT_13s0067g02570 PE=4 SV=1	-	2	0	3.08547	0.05	5.94742	0.181395	-	-	-	-	-	-	-	-	-	-	-	-	-
Ca_01561	5	G7J6Z8_MEDTR Cyclin D3-1 OS=Medicago truncatula GN=MTR_3g102310 PE=3 SV=1	"IPR004367; Cyclin, C-terminal"	2	0	3.08547	0.05	5.94742	0.181395	"IPR006670; Cyclin"	"IPR006671; Cyclin, N-terminal"	-	-	-	-	-	-	-	-	-	-	-
Ca_08636	6	G7L7Z1_MEDTR Nitrate/chlorate transporter OS=Medicago truncatula GN=MTR_8g087810 PE=4 SV=1	"IPR000109; Oligopeptide transporter"	2	0	3.08547	0.05	5.94742	0.181395	-	-	-	-	-	-	-	-	-	-	-	-	-
Ca_06482	6	G7LH03_MEDTR Glucosyltransferase OS=Medicago truncatula GN=MTR_8g066610 PE=3 SV=1	"IPR002213; UDP-glucuronosyl/UDP-glucosyltransferase"	2	0	3.08547	0.05	5.94742	0.181395	-	-	-	-	-	-	-	-	-	-	-	-	-
Ca_05324	6	G7JTY3_MEDTR Metal transporter CNNM4 OS=Medicago truncatula GN=MTR_4g092610 PE=4 SV=1	"IPR000644; Cystathionine beta-synthase, core"	2	0	3.08547	0.05	5.94742	0.181395	"IPR002550; Domain of unknown function DUF21"	-	-	-	-	-	-	-	-	-	-	-	-
Ca_13644	6	D2CFT5_CAMAC Hydroxymethylbutenyl diphosphate reductase OS=Camptotheca acuminata GN=HDR PE=2 SV=1	"IPR003451; LytB protein"	2	0	3.08547	0.05	5.94742	0.181395	-	-	-	-	-	-	-	-	-	-	-	-	-
Ca_04706	5	G7J8J7_MEDTR Putative uncharacterized protein OS=Medicago truncatula GN=MTR_3g118020 PE=4 SV=1	"IPR007942; Phospholipase-like, arabidopsis"	2	0	3.08547	0.05	5.94742	0.181395	-	-	-	-	-	-	-	-	-	-	-	-	-
Ca_01061	3	A2Q1S2_MEDTR [2Fe-2S]-binding (Fragment) OS=Medicago truncatula GN=MtrDRAFT_AC149038g32v2 PE=4 SV=1	-	2	0	3.08547	0.05	5.94742	0.181395	-	-	-	-	-	-	-	-	-	-	-	-	-
Ca_18277	3	B9GQP0_POPTR Predicted protein OS=Populus trichocarpa GN=POPTRDRAFT_816933 PE=4 SV=1	"IPR003613; U box domain"	2	0	3.08547	0.05	5.94742	0.181395	-	-	-	-	-	-	-	-	-	-	-	-	-
Ca_16950	6	G7LEY3_MEDTR Auxilin-like protein OS=Medicago truncatula GN=MTR_8g094300 PE=4 SV=1	"IPR001623; Heat shock protein DnaJ, N-terminal"	2	0	3.08547	0.05	5.94742	0.181395	-	-	-	-	-	-	-	-	-	-	-	-	-
Ca_09788	2	G7KEQ3_MEDTR Protein DGCR14 OS=Medicago truncatula GN=MTR_5g097510 PE=4 SV=1	"IPR019148; Nuclear protein DGCR14"	2	0	3.08547	0.05	5.94742	0.181395	-	-	-	-	-	-	-	-	-	-	-	-	-
Ca_19151	2	G7KQ54_MEDTR Glucan endo-1,3-beta-glucosidase OS=Medicago truncatula GN=MTR_6g032820 PE=3 SV=1	"IPR000490; Glycoside hydrolase, family 17"	2	0	3.08547	0.05	5.94742	0.181395	"IPR012946; X8"	-	-	-	-	-	-	-	-	-	-	-	-
Ca_15371	6	G7JHA8_MEDTR Glycine-rich RNA binding protein OS=Medicago truncatula GN=MTR_4g070190 PE=4 SV=1	"IPR000504; RNA recognition motif domain"	2	0	3.08547	0.05	5.94742	0.181395	-	-	-	-	-	-	-	-	-	-	-	-	-
Ca_00956	3	G7LBZ1_MEDTR Alpha-1 6-xylosyltransferase OS=Medicago truncatula GN=MTR_8g058450 PE=4 SV=1	"IPR008630; Galactosyl transferase"	2	0	3.08547	0.05	5.94742	0.181395	-	-	-	-	-	-	-	-	-	-	-	-	-
Ca_10619	8	G7K6T7_MEDTR Calmodulin-binding protein OS=Medicago truncatula GN=MTR_5g026810 PE=4 SV=1	"IPR013026; Tetratricopeptide repeat-containing"	2	0	3.08547	0.05	5.94742	0.181395	"IPR019734; Tetratricopeptide repeat"	-	-	-	-	-	-	-	-	-	-	-	-
Ca_13214	7	B9RLM4_RICCO RNA binding protein, putative OS=Ricinus communis GN=RCOM_1469490 PE=4 SV=1	"IPR000504; RNA recognition motif domain"	2	0	3.08547	0.05	5.94742	0.181395	"IPR002075; Nuclear transport factor 2"	"IPR018222; Nuclear transport factor 2, Eukaryote"	-	-	-	-	-	-	-	-	-	-	-
Ca_07701	4	G7KZI6_MEDTR Myosin XI-2 OS=Medicago truncatula GN=MTR_7g099290 PE=4 SV=1	"IPR000048; IQ motif, EF-hand binding site"	2	0	3.08547	0.05	5.94742	0.181395	"IPR001609; Myosin head, motor domain"	"IPR002710; Dilute"	"IPR004009; Myosin, N-terminal, SH3-like"	"IPR018444; Dil domain"	-	-	-	-	-	-	-	-	-
Ca_21865	1	G7ISZ4_MEDTR Protease OS=Medicago truncatula GN=MTR_2g058970 PE=4 SV=1	"IPR002142; Peptidase S49"	2	0	3.08547	0.05	5.94742	0.181395	"IPR023562; Peptidase S14/S49"	-	-	-	-	-	-	-	-	-	-	-	-
Ca_16902	6	O48940_SOYBN Polyphosphoinositide binding protein Ssh2p OS=Glycine max GN=SSH2 PE=2 SV=1	"IPR001251; Cellular retinaldehyde-binding/triple function, C-terminal"	2	0	3.08547	0.05	5.94742	0.181395	-	-	-	-	-	-	-	-	-	-	-	-	-
Ca_08446	4	Q6Q2Z9_SOYBN Phosphoenolpyruvate carboxylase OS=Glycine max GN=PEPC17 PE=2 SV=1	"IPR018129; Phosphoenolpyruvate carboxylase, active site"	2	0	3.08547	0.05	5.94742	0.181395	"IPR021135; Phosphoenolpyruvate carboxylase"	-	-	-	-	-	-	-	-	-	-	-	-
Ca_17290	7	D7SHP0_VITVI Putative uncharacterized protein OS=Vitis vinifera GN=VIT_17s0000g08750 PE=4 SV=1	"IPR000719; Protein kinase, catalytic domain"	2	0	3.08547	0.05	5.94742	0.181395	"IPR002290; Serine/threonine-protein kinase domain"	"IPR002902; Gnk2-homologous domain"	"IPR008271; Serine/threonine-protein kinase, active site"	"IPR017442; Serine/threonine-protein kinase-like domain"	"IPR020635; Tyrosine-protein kinase, catalytic domain"	-	-	-	-	-	-	-	-
Ca_17627	7	Q0PJJ9_SOYBN MYB transcription factor MYB92 OS=Glycine max GN=MYB92 PE=2 SV=1	"IPR001005; SANT domain, DNA binding"	2	0	3.08547	0.05	5.94742	0.181395	"IPR014778; Myb, DNA-binding"	"IPR015495; Myb transcription factor"	"IPR017930; Transcription regulator HTH, Myb-type, DNA-binding"	-	-	-	-	-	-	-	-	-	-
Ca_17391	6	D7SMH5_VITVI Putative uncharacterized protein OS=Vitis vinifera GN=VIT_14s0083g00360 PE=4 SV=1	-	2	0	3.08547	0.05	5.94742	0.181395	-	-	-	-	-	-	-	-	-	-	-	-	-
Ca_05535	4	B9SJW7_RICCO Nucleotide binding protein, putative OS=Ricinus communis GN=RCOM_0576880 PE=4 SV=1	"IPR001680; WD40 repeat"	2	0	3.08547	0.05	5.94742	0.181395	"IPR017986; WD40-repeat-containing domain"	"IPR019775; WD40 repeat, conserved site"	"IPR019781; WD40 repeat, subgroup"	"IPR019782; WD40 repeat 2"	"IPR020472; G-protein beta WD-40 repeat"	-	-	-	-	-	-	-	-
Ca_13163	7	C6T0D2_SOYBN Putative uncharacterized protein OS=Glycine max PE=2 SV=1	"IPR001841; Zinc finger, RING-type"	2	0	3.08547	0.05	5.94742	0.181395	"IPR018957; Zinc finger, C3HC4 RING-type"	-	-	-	-	-	-	-	-	-	-	-	-
Ca_19271	4	B9GNU4_POPTR Predicted protein OS=Populus trichocarpa GN=POPTRDRAFT_816470 PE=4 SV=1	"IPR000504; RNA recognition motif domain"	2	0	3.08547	0.05	5.94742	0.181395	"IPR002004; Polyadenylate-binding protein/Hyperplastic disc protein"	"IPR003954; RNA recognition motif domain, eukaryote"	-	-	-	-	-	-	-	-	-	-	-
Ca_16157	7	C6TCZ5_SOYBN Putative uncharacterized protein OS=Glycine max PE=2 SV=1	"IPR010399; Tify"	2	0	3.08547	0.05	5.94742	0.181395	"IPR018467; CO/COL/TOC1, conserved site"	-	-	-	-	-	-	-	-	-	-	-	-
Ca_10850	4	Q7X9B4_MEDTR Allene oxide synthase (Precursor) OS=Medicago truncatula GN=aos PE=2 SV=1	"IPR001128; Cytochrome P450"	2	0	3.08547	0.05	5.94742	0.181395	"IPR002403; Cytochrome P450, E-class, group IV"	-	-	-	-	-	-	-	-	-	-	-	-
Ca_07643	5	G7J8U4_MEDTR RNA-binding protein OS=Medicago truncatula GN=MTR_3g082650 PE=4 SV=1	"IPR000504; RNA recognition motif domain"	2	0	3.08547	0.05	5.94742	0.181395	-	-	-	-	-	-	-	-	-	-	-	-	-
Ca_09974	7	G7LC55_MEDTR Putative uncharacterized protein OS=Medicago truncatula GN=MTR_8g075950 PE=4 SV=1	-	2	0	3.08547	0.05	5.94742	0.181395	-	-	-	-	-	-	-	-	-	-	-	-	-
Ca_17451	6	G7JN94_MEDTR ZPT2-11 OS=Medicago truncatula GN=MTR_4g057230 PE=4 SV=1	"IPR007087; Zinc finger, C2H2-type"	2	0	3.08547	0.05	5.94742	0.181395	"IPR015880; Zinc finger, C2H2-like"	-	-	-	-	-	-	-	-	-	-	-	-
Ca_23958	6	G7JN90_MEDTR Peptidyl-prolyl cis-trans isomerase OS=Medicago truncatula GN=MTR_4g032680 PE=4 SV=1	"IPR001179; Peptidyl-prolyl cis-trans isomerase, FKBP-type, domain"	2	0	3.08547	0.05	5.94742	0.181395	"IPR023566; Peptidyl-prolyl cis-trans isomerase, FKBP-type"	-	-	-	-	-	-	-	-	-	-	-	-
Ca_16636	5	G7KAB8_MEDTR Small glutamine-rich tetratricopeptide repeat-containing protein OS=Medicago truncatula GN=MTR_5g063200 PE=4 SV=1	"IPR001440; Tetratricopeptide TPR-1"	2	0	3.08547	0.05	5.94742	0.181395	"IPR013026; Tetratricopeptide repeat-containing"	"IPR013766; Thioredoxin domain"	"IPR019734; Tetratricopeptide repeat"	-	-	-	-	-	-	-	-	-	-
Ca_23502	1	B7FI42_MEDTR Putative uncharacterized protein OS=Medicago truncatula PE=2 SV=1	"IPR001478; PDZ/DHR/GLGF"	2	0	3.08547	0.05	5.94742	0.181395	-	-	-	-	-	-	-	-	-	-	-	-	-
Ca_19614	3	C6SW80_SOYBN Putative uncharacterized protein OS=Glycine max PE=4 SV=1	-	2	0	3.08547	0.05	5.94742	0.181395	-	-	-	-	-	-	-	-	-	-	-	-	-
Ca_10072	7	"Q43856_VICFA Cell wall invertase II; beta-furanofructosidase OS=Vicia faba var. minor GN=VFCWINV2 PE=2 SV=1"	"IPR001362; Glycoside hydrolase, family 32"	2	0	3.08547	0.05	5.94742	0.181395	"IPR013148; Glycosyl hydrolases family 32, N-terminal"	"IPR013189; Glycosyl hydrolase family 32, C-terminal"	"IPR018053; Glycoside hydrolase, family 32, active site"	-	-	-	-	-	-	-	-	-	-
Ca_10076	7	G7LHG7_MEDTR Putative uncharacterized protein OS=Medicago truncatula GN=MTR_8g017190 PE=4 SV=1	-	2	0	3.08547	0.05	5.94742	0.181395	-	-	-	-	-	-	-	-	-	-	-	-	-
Ca_16771	6	F6GVN4_VITVI Putative uncharacterized protein OS=Vitis vinifera GN=VIT_01s0137g00500 PE=4 SV=1	-	2	0	3.08547	0.05	5.94742	0.181395	-	-	-	-	-	-	-	-	-	-	-	-	-
Ca_10336	6	G7LE75_MEDTR Putative uncharacterized protein OS=Medicago truncatula GN=MTR_8g107440 PE=4 SV=1	"IPR001611; Leucine-rich repeat"	2	0	3.08547	0.05	5.94742	0.181395	-	-	-	-	-	-	-	-	-	-	-	-	-
Ca_00866	3	B3IX28_LOTJA Transcription factor CCAAT OS=Lotus japonicus GN=CBF-A22 PE=2 SV=1	"IPR001289; CCAAT-binding transcription factor, subunit B"	2	0	3.08547	0.05	5.94742	0.181395	-	-	-	-	-	-	-	-	-	-	-	-	-
Ca_07423	5	G8A2F7_MEDTR Cysteine proteinase OS=Medicago truncatula GN=MTR_135s0001 PE=3 SV=1	"IPR000169; Peptidase, cysteine peptidase active site"	2	0	3.08547	0.05	5.94742	0.181395	"IPR000668; Peptidase C1A, papain C-terminal"	"IPR013128; Peptidase C1A, papain"	"IPR013201; Proteinase inhibitor I29, cathepsin propeptide"	-	-	-	-	-	-	-	-	-	-
Ca_07425	5	B7FM37_MEDTR Putative uncharacterized protein OS=Medicago truncatula PE=2 SV=1	"IPR001375; Peptidase S9, prolyl oligopeptidase, catalytic domain"	2	0	3.08547	0.05	5.94742	0.181395	-	-	-	-	-	-	-	-	-	-	-	-	-
Ca_06632	7	G7JU77_MEDTR 3-ketoacyl-CoA synthase OS=Medicago truncatula GN=MTR_4g113280 PE=3 SV=1	"IPR013601; FAE1/Type III polyketide synthase-like protein"	2	0	3.08547	0.05	5.94742	0.181395	"IPR013747; 3-Oxoacyl-[acyl-carrier-protein (ACP)] synthase III C-terminal"	-	-	-	-	-	-	-	-	-	-	-	-
Ca_12154	4	B9RTH7_RICCO Putative uncharacterized protein OS=Ricinus communis GN=RCOM_0910700 PE=4 SV=1	-	2	0	3.08547	0.05	5.94742	0.181395	-	-	-	-	-	-	-	-	-	-	-	-	-
Ca_10901	4	Q93XA1_PHAVU TGA-type basic leucine zipper protein TGA2.1 OS=Phaseolus vulgaris PE=2 SV=1	"IPR004827; Basic-leucine zipper (bZIP) transcription factor"	2	0	3.08547	0.05	5.94742	0.181395	"IPR011616; bZIP transcription factor, bZIP-1"	-	-	-	-	-	-	-	-	-	-	-	-
Ca_00031	1	Q1SKV9_MEDTR Bromodomain OS=Medicago truncatula GN=MTR_2g005820 PE=4 SV=2	-	2	0	3.08547	0.05	5.94742	0.181395	-	-	-	-	-	-	-	-	-	-	-	-	-
Ca_23252	6	G7JUJ0_MEDTR BTB/POZ domain-containing protein OS=Medicago truncatula GN=MTR_4g022330 PE=4 SV=1	"IPR000210; BTB/POZ-like"	2	0	3.08547	0.05	5.94742	0.181395	"IPR004249; NPH3"	"IPR013069; BTB/POZ"	-	-	-	-	-	-	-	-	-	-	-
Ca_03153	7	B7FH40_MEDTR Putative uncharacterized protein OS=Medicago truncatula PE=2 SV=1	"IPR013921; Mediator complex, subunit Med20"	2	0	3.08547	0.05	5.94742	0.181395	-	-	-	-	-	-	-	-	-	-	-	-	-
Ca_07139	1	G7IKJ7_MEDTR Syntaxin-132 OS=Medicago truncatula GN=MTR_2g088700 PE=4 SV=1	"IPR000727; Target SNARE coiled-coil domain"	2	0	3.08547	0.05	5.94742	0.181395	"IPR006011; Syntaxin, N-terminal"	-	-	-	-	-	-	-	-	-	-	-	-
Ca_22158	3	D7TBH7_VITVI Putative uncharacterized protein OS=Vitis vinifera GN=VIT_11s0016g03260 PE=4 SV=1	"IPR013026; Tetratricopeptide repeat-containing"	2	0	3.08547	0.05	5.94742	0.181395	"IPR013105; Tetratricopeptide TPR2"	"IPR019734; Tetratricopeptide repeat"	-	-	-	-	-	-	-	-	-	-	-
Ca_02376	8	G7KG68_MEDTR SNARE-interacting protein KEULE OS=Medicago truncatula GN=MTR_5g011790 PE=4 SV=1	"IPR001619; Sec1-like protein"	2	0	3.08547	0.05	5.94742	0.181395	-	-	-	-	-	-	-	-	-	-	-	-	-
Ca_00781	3	G7L603_MEDTR Xylem serine proteinase OS=Medicago truncatula GN=MTR_7g104200 PE=4 SV=1	"IPR000209; Peptidase S8/S53, subtilisin/kexin/sedolisin"	2	0	3.08547	0.05	5.94742	0.181395	"IPR010259; Proteinase inhibitor I9, subtilisin propeptide"	"IPR015500; Peptidase S8, subtilisin-related"	"IPR022398; Peptidase S8/S53, subtilisin, active site"	-	-	-	-	-	-	-	-	-	-
Ca_04399	4	G7ID19_MEDTR RNA-binding protein with multiple splicing OS=Medicago truncatula GN=MTR_1g099190 PE=4 SV=1	"IPR000504; RNA recognition motif domain"	2	0	3.08547	0.05	5.94742	0.181395	-	-	-	-	-	-	-	-	-	-	-	-	-
Ca_02502	1	G7IU45_MEDTR Nitrate/chlorate transporter OS=Medicago truncatula GN=MTR_2g093160 PE=4 SV=1	"IPR000109; Oligopeptide transporter"	2	0	3.08547	0.05	5.94742	0.181395	-	-	-	-	-	-	-	-	-	-	-	-	-
Ca_16290	6	G7JUV7_MEDTR Ripening-related protein-like hydrolase-like protein OS=Medicago truncatula GN=MTR_4g064380 PE=4 SV=1	-	2	0	3.08547	0.05	5.94742	0.181395	-	-	-	-	-	-	-	-	-	-	-	-	-
Ca_03446	4	G7IF88_MEDTR Katanin p60 ATPase-containing subunit A-like protein OS=Medicago truncatula GN=MTR_1g088750 PE=3 SV=1	"IPR003593; ATPase, AAA+ type, core"	2	0	3.08547	0.05	5.94742	0.181395	"IPR003959; ATPase, AAA-type, core"	"IPR003960; ATPase, AAA-type, conserved site"	-	-	-	-	-	-	-	-	-	-	-
Ca_12065	4	B9HKT5_POPTR Predicted protein OS=Populus trichocarpa GN=POPTRDRAFT_657299 PE=4 SV=1	-	2	0	3.08547	0.05	5.94742	0.181395	-	-	-	-	-	-	-	-	-	-	-	-	-
Ca_16995	2	C6T7R2_SOYBN Putative uncharacterized protein OS=Glycine max PE=2 SV=1	"IPR002085; Alcohol dehydrogenase superfamily, zinc-containing"	2	0	3.08547	0.05	5.94742	0.181395	"IPR013149; Alcohol dehydrogenase, C-terminal"	-	-	-	-	-	-	-	-	-	-	-	-
Ca_02101	8	G7K9H7_MEDTR Pentatricopeptide repeat-containing protein OS=Medicago truncatula GN=MTR_5g018690 PE=4 SV=1	"IPR002885; Pentatricopeptide repeat"	2	0	3.08547	0.05	5.94742	0.181395	-	-	-	-	-	-	-	-	-	-	-	-	-
Ca_11861	8	G7K3P8_MEDTR N-acetyltransferase, putative OS=Medicago truncatula GN=MTR_5g006520 PE=4 SV=1	"IPR011684; KIP1-like"	2	0	3.08547	0.05	5.94742	0.181395	-	-	-	-	-	-	-	-	-	-	-	-	-
Ca_11133	6	G7JQJ6_MEDTR GRAS family transcription factor OS=Medicago truncatula GN=MTR_4g076140 PE=4 SV=1	"IPR005202; Transcription factor GRAS"	2	0	3.08547	0.05	5.94742	0.181395	-	-	-	-	-	-	-	-	-	-	-	-	-
Ca_01365	3	Q2HTA9_MEDTR Ankyrin OS=Medicago truncatula GN=MtrDRAFT_AC150443g30v2 PE=4 SV=1	-	2	0	3.08547	0.05	5.94742	0.181395	-	-	-	-	-	-	-	-	-	-	-	-	-
Ca_06369	6	C6TL62_SOYBN Putative uncharacterized protein OS=Glycine max PE=2 SV=1	"IPR001087; Lipase, GDSL"	2	0	3.08547	0.05	5.94742	0.181395	-	-	-	-	-	-	-	-	-	-	-	-	-
Ca_02265	8	G7L1Y0_MEDTR PHD-finger family protein expressed OS=Medicago truncatula GN=MTR_7g116160 PE=4 SV=1	-	2	0	3.08547	0.05	5.94742	0.181395	-	-	-	-	-	-	-	-	-	-	-	-	-
Ca_12995	8	B9RE20_RICCO Putative uncharacterized protein OS=Ricinus communis GN=RCOM_1617370 PE=4 SV=1	"IPR001461; Peptidase A1"	1	0	1.54273	0.05	4.94742	0.344664	"IPR001969; Peptidase aspartic, active site"	-	-	-	-	-	-	-	-	-	-	-	-
Ca_02766	1	G7IUL7_MEDTR Receptor-like protein kinase OS=Medicago truncatula GN=MTR_2g100450 PE=3 SV=1	"IPR000719; Protein kinase, catalytic domain"	1	0	1.54273	0.05	4.94742	0.344664	"IPR001245; Serine-threonine/tyrosine-protein kinase"	"IPR002290; Serine/threonine-protein kinase domain"	"IPR008271; Serine/threonine-protein kinase, active site"	"IPR017441; Protein kinase, ATP binding site"	"IPR020635; Tyrosine-protein kinase, catalytic domain"	-	-	-	-	-	-	-	-
Ca_06695	7	G7JE78_MEDTR Protein kinase 2B OS=Medicago truncatula GN=MTR_4g115120 PE=3 SV=1	"IPR000719; Protein kinase, catalytic domain"	1	0	1.54273	0.05	4.94742	0.344664	"IPR001245; Serine-threonine/tyrosine-protein kinase"	"IPR002290; Serine/threonine-protein kinase domain"	"IPR008271; Serine/threonine-protein kinase, active site"	"IPR017441; Protein kinase, ATP binding site"	"IPR020635; Tyrosine-protein kinase, catalytic domain"	-	-	-	-	-	-	-	-
Ca_15047	8	G7K998_MEDTR Hexokinase OS=Medicago truncatula GN=MTR_5g009000 PE=3 SV=1	"IPR001312; Hexokinase"	1	0	1.54273	0.05	4.94742	0.344664	"IPR004114; THUMP"	"IPR019807; Hexokinase, conserved site"	"IPR022672; Hexokinase, N-terminal"	"IPR022673; Hexokinase, C-terminal"	-	-	-	-	-	-	-	-	-
Ca_00018	1	C6SZ01_SOYBN Putative uncharacterized protein OS=Glycine max PE=2 SV=1	"IPR001806; Ras GTPase"	1	0	1.54273	0.05	4.94742	0.344664	"IPR002041; Ran GTPase"	"IPR003577; Ras small GTPase, Ras type"	"IPR003578; Small GTPase, Rho type"	"IPR003579; Ras small GTPase, Rab type"	"IPR013753; Ras"	"IPR020851; Small GTPase"	-	-	-	-	-	-	-
Ca_14702	2	G7KN55_MEDTR E3 ubiquitin-protein ligase RGLG2 OS=Medicago truncatula GN=MTR_6g021730 PE=4 SV=1	"IPR001841; Zinc finger, RING-type"	1	0	1.54273	0.05	4.94742	0.344664	"IPR002035; von Willebrand factor, type A"	"IPR010734; Copine"	-	-	-	-	-	-	-	-	-	-	-
Ca_06767	7	F6HWU5_VITVI Putative uncharacterized protein OS=Vitis vinifera GN=VIT_00s0540g00020 PE=4 SV=1	"IPR000719; Protein kinase, catalytic domain"	1	0	1.54273	0.05	4.94742	0.344664	"IPR001223; Glycoside hydrolase, family 18, catalytic domain"	"IPR002290; Serine/threonine-protein kinase domain"	"IPR008271; Serine/threonine-protein kinase, active site"	"IPR011583; Chitinase II"	"IPR017441; Protein kinase, ATP binding site"	"IPR017442; Serine/threonine-protein kinase-like domain"	"IPR020635; Tyrosine-protein kinase, catalytic domain"	-	-	-	-	-	-
Ca_01533	5	G7IAA3_MEDTR Isocitrate dehydrogenase (NAD+) OS=Medicago truncatula GN=MTR_1g064070 PE=3 SV=1	"IPR001804; Isocitrate/isopropylmalate dehydrogenase"	1	0	1.54273	0.05	4.94742	0.344664	"IPR019818; Isocitrate/isopropylmalate dehydrogenase, conserved site"	-	-	-	-	-	-	-	-	-	-	-	-
Ca_09096	4	G7I879_MEDTR Transmembrane 9 superfamily protein member OS=Medicago truncatula GN=MTR_1g014080 PE=4 SV=1	"IPR004240; Nonaspanin (TM9SF)"	1	0	1.54273	0.05	4.94742	0.344664	-	-	-	-	-	-	-	-	-	-	-	-	-
Ca_06955	1	G7IHD7_MEDTR Thioredoxin OS=Medicago truncatula GN=MTR_2g082590 PE=3 SV=1	"IPR005746; Thioredoxin"	1	0	1.54273	0.05	4.94742	0.344664	"IPR013766; Thioredoxin domain"	"IPR017936; Thioredoxin-like"	-	-	-	-	-	-	-	-	-	-	-
Ca_12775	7	G8EVZ8_MEDSA Ethylene response factor 11 OS=Medicago sativa GN=ERF11 PE=2 SV=1	"IPR001471; Pathogenesis-related transcriptional factor/ERF, DNA-binding"	1	0	1.54273	0.05	4.94742	0.344664	-	-	-	-	-	-	-	-	-	-	-	-	-
Ca_09116	4	C6TD64_SOYBN Putative uncharacterized protein OS=Glycine max PE=2 SV=1	"IPR001810; F-box domain, cyclin-like"	1	0	1.54273	0.05	4.94742	0.344664	-	-	-	-	-	-	-	-	-	-	-	-	-
Ca_07608	5	G7J815_MEDTR Serine/threonine protein kinase WNK8 OS=Medicago truncatula GN=MTR_3g080960 PE=4 SV=1	"IPR000719; Protein kinase, catalytic domain"	1	0	1.54273	0.05	4.94742	0.344664	"IPR002290; Serine/threonine-protein kinase domain"	"IPR008271; Serine/threonine-protein kinase, active site"	"IPR017442; Serine/threonine-protein kinase-like domain"	"IPR020635; Tyrosine-protein kinase, catalytic domain"	-	-	-	-	-	-	-	-	-
Ca_10142	7	G7LGN0_MEDTR ABC transporter family pleiotropic drug resistance protein OS=Medicago truncatula GN=MTR_8g014360 PE=4 SV=1	"IPR003439; ABC transporter-like"	1	0	1.54273	0.05	4.94742	0.344664	"IPR003593; ATPase, AAA+ type, core"	"IPR013525; ABC-2 type transporter"	"IPR013581; Plant PDR ABC transporter associated"	-	-	-	-	-	-	-	-	-	-
Ca_04404	4	G7ID28_MEDTR Multidrug resistance protein ABC transporter family OS=Medicago truncatula GN=MTR_1g099280 PE=3 SV=1	"IPR001140; ABC transporter, transmembrane domain"	1	0	1.54273	0.05	4.94742	0.344664	"IPR003439; ABC transporter-like"	"IPR003593; ATPase, AAA+ type, core"	"IPR017871; ABC transporter, conserved site"	"IPR017940; ABC transporter, integral membrane type 1"	-	-	-	-	-	-	-	-	-
Ca_15203	6	B7FLS0_MEDTR Putative uncharacterized protein OS=Medicago truncatula PE=2 SV=1	"IPR002921; Lipase, class 3"	1	0	1.54273	0.05	4.94742	0.344664	-	-	-	-	-	-	-	-	-	-	-	-	-
Ca_08946	5	G7IV31_MEDTR NBS/LRR resistance protein-like protein OS=Medicago truncatula GN=MTR_3g062340 PE=4 SV=1	-	1	0	1.54273	0.05	4.94742	0.344664	-	-	-	-	-	-	-	-	-	-	-	-	-
Ca_20476	6	B9MWF5_POPTR Predicted protein OS=Populus trichocarpa GN=POPTRDRAFT_592319 PE=4 SV=1	"IPR006652; Kelch repeat type 1"	1	0	1.54273	0.05	4.94742	0.344664	-	-	-	-	-	-	-	-	-	-	-	-	-
Ca_07256	3	Q7XZK4_CICAR Calcium-dependent calmodulin-independent protein kinase isoform 2 OS=Cicer arietinum GN=CDPK2 PE=2 SV=2	"IPR000719; Protein kinase, catalytic domain"	1	0	1.54273	0.05	4.94742	0.344664	"IPR002048; Calcium-binding EF-hand"	"IPR002290; Serine/threonine-protein kinase domain"	"IPR008271; Serine/threonine-protein kinase, active site"	"IPR017441; Protein kinase, ATP binding site"	"IPR017442; Serine/threonine-protein kinase-like domain"	"IPR018247; EF-Hand 1, calcium-binding site"	"IPR018248; EF-hand"	"IPR018249; EF-HAND 2"	"IPR020635; Tyrosine-protein kinase, catalytic domain"	-	-	-	-
Ca_10380	6	G7LCF9_MEDTR PKHD-type hydroxylase, putative OS=Medicago truncatula GN=MTR_8g106610 PE=4 SV=1	"IPR005123; Oxoglutarate/iron-dependent oxygenase"	1	0	1.54273	0.05	4.94742	0.344664	"IPR006620; Prolyl 4-hydroxylase, alpha subunit"	-	-	-	-	-	-	-	-	-	-	-	-
Ca_03042	7	B7FMH8_MEDTR Putative uncharacterized protein OS=Medicago truncatula GN=MTR_4g122800 PE=2 SV=1	"IPR006501; Pectinesterase inhibitor"	1	0	1.54273	0.05	4.94742	0.344664	-	-	-	-	-	-	-	-	-	-	-	-	-
Ca_14632	6	F2E7L1_HORVD Histone H4 OS=Hordeum vulgare var. distichum PE=2 SV=1	"IPR001951; Histone H4"	1	0	1.54273	0.05	4.94742	0.344664	"IPR007125; Histone core"	"IPR019809; Histone H4, conserved site"	-	-	-	-	-	-	-	-	-	-	-
Ca_00359	1	G7IFJ0_MEDTR Ethylene-responsive transcription factor OS=Medicago truncatula GN=MTR_2g015040 PE=4 SV=1	"IPR001471; Pathogenesis-related transcriptional factor/ERF, DNA-binding"	1	0	1.54273	0.05	4.94742	0.344664	-	-	-	-	-	-	-	-	-	-	-	-	-
Ca_18406	8	Q9M3Z7_CICAR Trypsin protein inhibitor 2 OS=Cicer arietinum GN=tpi2 PE=2 SV=2	"IPR002160; Proteinase inhibitor I3, Kunitz legume"	1	0	1.54273	0.05	4.94742	0.344664	-	-	-	-	-	-	-	-	-	-	-	-	-
Ca_17076	5	G7IVT7_MEDTR Putative uncharacterized protein OS=Medicago truncatula GN=MTR_3g013450 PE=4 SV=1	-	1	0	1.54273	0.05	4.94742	0.344664	-	-	-	-	-	-	-	-	-	-	-	-	-
Ca_00982	3	B7FH56_MEDTR Ribosomal protein L19 OS=Medicago truncatula PE=2 SV=1	"IPR000196; Ribosomal protein L19/L19e"	1	0	1.54273	0.05	4.94742	0.344664	-	-	-	-	-	-	-	-	-	-	-	-	-
Ca_05033	6	B9HYW5_POPTR Predicted protein OS=Populus trichocarpa GN=POPTRDRAFT_568415 PE=4 SV=1	"IPR005333; Transcription factor, TCP"	1	0	1.54273	0.05	4.94742	0.344664	"IPR017887; Transcription factor TCP subgroup"	"IPR017888; CYC/TB1, R domain"	-	-	-	-	-	-	-	-	-	-	-
Ca_21666	2	G7KD91_MEDTR ATP-dependent helicase, putative OS=Medicago truncatula GN=MTR_5g067980 PE=4 SV=1	"IPR000330; SNF2-related"	1	0	1.54273	0.05	4.94742	0.344664	"IPR001650; Helicase, C-terminal"	"IPR001841; Zinc finger, RING-type"	"IPR001965; Zinc finger, PHD-type"	"IPR014001; DEAD-like helicase"	"IPR019786; Zinc finger, PHD-type, conserved site"	-	-	-	-	-	-	-	-
Ca_15423	6	G7JJU1_MEDTR GATA transcription factor OS=Medicago truncatula GN=MTR_4g071590 PE=4 SV=1	"IPR000679; Zinc finger, GATA-type"	1	0	1.54273	0.05	4.94742	0.344664	-	-	-	-	-	-	-	-	-	-	-	-	-
Ca_12438	2	G7K796_MEDTR Arogenate dehydrogenase OS=Medicago truncatula GN=MTR_5g083530 PE=4 SV=1	"IPR003099; Prephenate dehydrogenase"	1	0	1.54273	0.05	4.94742	0.344664	-	-	-	-	-	-	-	-	-	-	-	-	-
Ca_02975	7	C6TIU8_SOYBN Putative uncharacterized protein OS=Glycine max PE=2 SV=1	"IPR001932; Protein phosphatase 2C-like"	1	0	1.54273	0.05	4.94742	0.344664	"IPR014045; Protein phosphatase 2C, N-terminal"	"IPR015655; Protein phosphatase 2C"	-	-	-	-	-	-	-	-	-	-	-
Ca_25827	1	E6NU46_9ROSI JHL10I11.2 protein OS=Jatropha curcas GN=JHL10I11.2 PE=3 SV=1	"IPR000941; Enolase"	1	0	1.54273	0.05	4.94742	0.344664	"IPR020809; Enolase, conserved site"	"IPR020810; Enolase, C-terminal"	"IPR020811; Enolase, N-terminal"	-	-	-	-	-	-	-	-	-	-
Ca_06792	7	Q7XZD0_GLYEC Isoflavonoid glucosyltransferase OS=Glycyrrhiza echinata GN=gegt PE=2 SV=1	"IPR002213; UDP-glucuronosyl/UDP-glucosyltransferase"	1	0	1.54273	0.05	4.94742	0.344664	-	-	-	-	-	-	-	-	-	-	-	-	-
Ca_11724	7	G7LF61_MEDTR 70 kDa peptidyl-prolyl isomerase OS=Medicago truncatula GN=MTR_8g012340 PE=4 SV=1	"IPR001179; Peptidyl-prolyl cis-trans isomerase, FKBP-type, domain"	1	0	1.54273	0.05	4.94742	0.344664	"IPR001440; Tetratricopeptide TPR-1"	"IPR013026; Tetratricopeptide repeat-containing"	"IPR019734; Tetratricopeptide repeat"	"IPR023566; Peptidyl-prolyl cis-trans isomerase, FKBP-type"	-	-	-	-	-	-	-	-	-
Ca_03467	4	G7IF46_MEDTR DNA photolyase protein OS=Medicago truncatula GN=MTR_1g088420 PE=4 SV=1	"IPR005101; DNA photolyase, FAD-binding/Cryptochrome, C-terminal"	1	0	1.54273	0.05	4.94742	0.344664	"IPR006050; DNA photolyase, N-terminal"	-	-	-	-	-	-	-	-	-	-	-	-
Ca_08004	1	G7IKW1_MEDTR KRI1-like protein OS=Medicago truncatula GN=MTR_2g030390 PE=4 SV=1	"IPR007851; KRR1 interacting protein 1, subgroup"	1	0	1.54273	0.05	4.94742	0.344664	"IPR018034; KRR1 interacting protein 1"	-	-	-	-	-	-	-	-	-	-	-	-
Ca_06131	3	A2Q167_MEDTR Transmembrane protein OS=Medicago truncatula GN=MTR_7g079850 PE=4 SV=1	"IPR001727; Uncharacterised protein family UPF0016"	1	0	1.54273	0.05	4.94742	0.344664	-	-	-	-	-	-	-	-	-	-	-	-	-
Ca_15512	8	G7KQI1_MEDTR Acid phosphatase-like protein OS=Medicago truncatula GN=MTR_6g090070 PE=4 SV=1	"IPR005519; Acid phosphatase (Class B)"	1	0	1.54273	0.05	4.94742	0.344664	-	-	-	-	-	-	-	-	-	-	-	-	-
Ca_19513	7	G7K8C1_MEDTR Putative uncharacterized protein OS=Medicago truncatula GN=MTR_5g037540 PE=4 SV=1	"IPR007679; Protein of unknown function DUF569"	1	0	1.54273	0.05	4.94742	0.344664	-	-	-	-	-	-	-	-	-	-	-	-	-
Ca_04012	5	G7J858_MEDTR Major facilitator superfamily domain-containing protein OS=Medicago truncatula GN=MTR_3g092030 PE=4 SV=1	"IPR008509; Protein of unknown function DUF791"	1	0	1.54273	0.05	4.94742	0.344664	-	-	-	-	-	-	-	-	-	-	-	-	-
Ca_15495	4	O24307_PEA Topoisomerase I OS=Pisum sativum GN=top1 PE=2 SV=1	"IPR001631; DNA topoisomerase I, C-terminal"	1	0	1.54273	0.05	4.94742	0.344664	"IPR008336; DNA topoisomerase I, DNA binding, eukaryotic-type"	"IPR013499; DNA topoisomerase I, C-terminal, eukaryotic-type"	"IPR013500; DNA topoisomerase I, catalytic core, eukaryotic-type"	"IPR018521; DNA topoisomerase I, active site"	-	-	-	-	-	-	-	-	-
Ca_19683	2	C6TMM7_SOYBN Putative uncharacterized protein OS=Glycine max PE=2 SV=1	"IPR010547; Plant specific mitochondrial import receptor subunit TOM20"	1	0	1.54273	0.05	4.94742	0.344664	-	-	-	-	-	-	-	-	-	-	-	-	-
Ca_00137	1	G7IPJ9_MEDTR Phospho-2-dehydro-3-deoxyheptonate aldolase OS=Medicago truncatula GN=MTR_2g009080 PE=4 SV=1	"IPR002480; DAHP synthetase, class II"	1	0	1.54273	0.05	4.94742	0.344664	-	-	-	-	-	-	-	-	-	-	-	-	-
Ca_00730	3	G7L4X4_MEDTR Glucosyltransferase-14 OS=Medicago truncatula GN=MTR_7g102560 PE=3 SV=1	"IPR002213; UDP-glucuronosyl/UDP-glucosyltransferase"	1	0	1.54273	0.05	4.94742	0.344664	-	-	-	-	-	-	-	-	-	-	-	-	-
Ca_07033	1	G7JKZ4_MEDTR Arogenate dehydratase/prephenate dehydratase OS=Medicago truncatula GN=MTR_4g055310 PE=4 SV=1	"IPR001086; Prephenate dehydratase"	1	0	1.54273	0.05	4.94742	0.344664	"IPR018528; Prephenate dehydratase, conserved site"	-	-	-	-	-	-	-	-	-	-	-	-
Ca_22561	1	G7IIX9_MEDTR Cyclin-G-associated kinase OS=Medicago truncatula GN=MTR_2g049770 PE=4 SV=1	-	1	0	1.54273	0.05	4.94742	0.344664	-	-	-	-	-	-	-	-	-	-	-	-	-
Ca_09786	2	G7KEQ0_MEDTR Chitin-inducible gibberellin-responsive protein OS=Medicago truncatula GN=MTR_5g097480 PE=4 SV=1	"IPR005202; Transcription factor GRAS"	1	0	1.54273	0.05	4.94742	0.344664	-	-	-	-	-	-	-	-	-	-	-	-	-
Ca_15035	8	G7K9B9_MEDTR PHD finger-related protein OS=Medicago truncatula GN=MTR_5g009240 PE=4 SV=1	"IPR001965; Zinc finger, PHD-type"	1	0	1.54273	0.05	4.94742	0.344664	"IPR003126; Zinc finger, N-recognin"	"IPR013993; Zinc finger, N-recognin, metazoa"	-	-	-	-	-	-	-	-	-	-	-
Ca_16765	6	B9RMT1_RICCO F-box and wd40 domain protein, putative OS=Ricinus communis GN=RCOM_1083360 PE=4 SV=1	"IPR001680; WD40 repeat"	1	0	1.54273	0.05	4.94742	0.344664	"IPR017986; WD40-repeat-containing domain"	"IPR019781; WD40 repeat, subgroup"	"IPR019782; WD40 repeat 2"	"IPR020472; G-protein beta WD-40 repeat"	-	-	-	-	-	-	-	-	-
Ca_15237	2	G7K3B9_MEDTR Putative uncharacterized protein OS=Medicago truncatula GN=MTR_5g091000 PE=4 SV=1	"IPR001849; Pleckstrin homology domain"	1	0	1.54273	0.05	4.94742	0.344664	-	-	-	-	-	-	-	-	-	-	-	-	-
Ca_18585	1	F6H1G0_VITVI Putative uncharacterized protein OS=Vitis vinifera GN=VIT_18s0001g11500 PE=3 SV=1	"IPR001128; Cytochrome P450"	1	0	1.54273	0.05	4.94742	0.344664	"IPR002401; Cytochrome P450, E-class, group I"	"IPR017972; Cytochrome P450, conserved site"	-	-	-	-	-	-	-	-	-	-	-
Ca_06708	7	Q9AXK3_MEDSA Sucrose-phosphate synthase OS=Medicago sativa PE=2 SV=2	"IPR000368; Sucrose synthase"	1	0	1.54273	0.05	4.94742	0.344664	"IPR001296; Glycosyl transferase, group 1"	"IPR006380; Sucrose-phosphate synthase"	-	-	-	-	-	-	-	-	-	-	-
Ca_12931	1	G7IQZ2_MEDTR Receptor-like serine/threonine kinase OS=Medicago truncatula GN=MTR_2g075250 PE=4 SV=1	"IPR000719; Protein kinase, catalytic domain"	1	0	1.54273	0.05	4.94742	0.344664	"IPR001245; Serine-threonine/tyrosine-protein kinase"	"IPR001611; Leucine-rich repeat"	"IPR002290; Serine/threonine-protein kinase domain"	"IPR003591; Leucine-rich repeat, typical subtype"	"IPR008271; Serine/threonine-protein kinase, active site"	"IPR020635; Tyrosine-protein kinase, catalytic domain"	"IPR021720; Malectin"	-	-	-	-	-	-
Ca_02866	1	Q2HVX2_MEDTR Embryo-specific 3 OS=Medicago truncatula GN=MtrDRAFT_AC148340g4v2 PE=4 SV=1	"IPR010417; Embryo-specific 3"	1	0	1.54273	0.05	4.94742	0.344664	-	-	-	-	-	-	-	-	-	-	-	-	-
Ca_02135	8	B9S8J1_RICCO Putative uncharacterized protein OS=Ricinus communis GN=RCOM_0601570 PE=4 SV=1	"IPR022113; Protein of unknown function DUF3651, TMEM131"	1	0	1.54273	0.05	4.94742	0.344664	-	-	-	-	-	-	-	-	-	-	-	-	-
Ca_01372	3	G7L9Y0_MEDTR Protein STRUBBELIG-RECEPTOR FAMILY OS=Medicago truncatula GN=MTR_8g023560 PE=4 SV=1	"IPR000719; Protein kinase, catalytic domain"	1	0	1.54273	0.05	4.94742	0.344664	"IPR001611; Leucine-rich repeat"	"IPR002290; Serine/threonine-protein kinase domain"	"IPR013210; Leucine-rich repeat-containing N-terminal, type 2"	"IPR017442; Serine/threonine-protein kinase-like domain"	"IPR020635; Tyrosine-protein kinase, catalytic domain"	-	-	-	-	-	-	-	-
Ca_18287	3	B4FE90_MAIZE 40S ribosomal protein S8 OS=Zea mays PE=2 SV=1	"IPR018283; Ribosomal protein S8e, conserved site"	1	0	1.54273	0.05	4.94742	0.344664	"IPR022309; Ribosomal protein S8e/ribosomal biogenesis NSA2"	-	-	-	-	-	-	-	-	-	-	-	-
Ca_00102	1	G7IL84_MEDTR Cytosolic fructose-1 6-bisphosphatase OS=Medicago truncatula GN=MTR_2g008030 PE=3 SV=1	"IPR000146; Fructose-1,6-bisphosphatase class 1/Sedoheputulose-1,7-bisphosphatase"	1	0	1.54273	0.05	4.94742	0.344664	"IPR020548; Fructose-1,6-bisphosphatase, active site"	-	-	-	-	-	-	-	-	-	-	-	-
Ca_07571	5	C6T7B4_SOYBN Putative uncharacterized protein OS=Glycine max PE=2 SV=1	"IPR001878; Zinc finger, CCHC-type"	1	0	1.54273	0.05	4.94742	0.344664	-	-	-	-	-	-	-	-	-	-	-	-	-
Ca_04590	4	F6HDQ3_VITVI Putative uncharacterized protein OS=Vitis vinifera GN=VIT_05s0020g03460 PE=4 SV=1	"IPR005380; XS domain"	1	0	1.54273	0.05	4.94742	0.344664	-	-	-	-	-	-	-	-	-	-	-	-	-
Ca_03302	7	A9PGB5_POPTR Predicted protein OS=Populus trichocarpa GN=POPTRDRAFT_1106960 PE=2 SV=1	"IPR005654; ATPase, AFG1-like"	1	0	1.54273	0.05	4.94742	0.344664	-	-	-	-	-	-	-	-	-	-	-	-	-
Ca_06873	1	F6H249_VITVI Putative uncharacterized protein OS=Vitis vinifera GN=VIT_19s0014g02770 PE=4 SV=1	"IPR021319; Protein of unknown function DUF2921"	1	0	1.54273	0.05	4.94742	0.344664	-	-	-	-	-	-	-	-	-	-	-	-	-
Ca_25228	2	G7K8S5_MEDTR Aminoacylase-1 OS=Medicago truncatula GN=MTR_5g058430 PE=4 SV=1	"IPR002933; Peptidase M20"	1	0	1.54273	0.05	4.94742	0.344664	"IPR011650; Peptidase M20, dimerisation"	-	-	-	-	-	-	-	-	-	-	-	-
Ca_16133	2	G7KBP7_MEDTR Pyridoxal kinase OS=Medicago truncatula GN=MTR_5g079730 PE=4 SV=1	"IPR013749; Phosphomethylpyrimidine kinase type-1"	1	0	1.54273	0.05	4.94742	0.344664	-	-	-	-	-	-	-	-	-	-	-	-	-
Ca_14797	4	F6HG26_VITVI Putative uncharacterized protein OS=Vitis vinifera GN=VIT_01s0010g02090 PE=4 SV=1	"IPR007087; Zinc finger, C2H2-type"	1	0	1.54273	0.05	4.94742	0.344664	"IPR015880; Zinc finger, C2H2-like"	-	-	-	-	-	-	-	-	-	-	-	-
Ca_01919	5	G7J3H4_MEDTR Class III HD-Zip protein OS=Medicago truncatula GN=MTR_3g109800 PE=3 SV=1	"IPR001356; Homeobox"	1	0	1.54273	0.05	4.94742	0.344664	"IPR002913; Lipid-binding START"	"IPR013978; MEKHLA"	-	-	-	-	-	-	-	-	-	-	-
Ca_01580	5	G8A2A7_MEDTR Cytochrome B5 OS=Medicago truncatula GN=MTR_133s0004 PE=4 SV=1	-	1	0	1.54273	0.05	4.94742	0.344664	-	-	-	-	-	-	-	-	-	-	-	-	-
Ca_11041	6	F6I617_VITVI Putative uncharacterized protein OS=Vitis vinifera GN=VIT_15s0046g02820 PE=4 SV=1	"IPR000767; Disease resistance protein"	1	0	1.54273	0.05	4.94742	0.344664	"IPR002182; NB-ARC"	-	-	-	-	-	-	-	-	-	-	-	-
Ca_04866	5	G7J5V2_MEDTR RNA pseudourine synthase OS=Medicago truncatula GN=MTR_3g114540 PE=3 SV=1	"IPR002942; RNA-binding S4"	1	0	1.54273	0.05	4.94742	0.344664	"IPR006145; Pseudouridine synthase, RsuA and RluB/C/D/E/F"	"IPR006224; Pseudouridine synthase, RluC/RluD, conserved site"	"IPR017936; Thioredoxin-like"	-	-	-	-	-	-	-	-	-	-
Ca_22361	1	G7IGC8_MEDTR Kinase-like protein OS=Medicago truncatula GN=MTR_2g041960 PE=4 SV=1	"IPR000719; Protein kinase, catalytic domain"	1	0	1.54273	0.05	4.94742	0.344664	"IPR001245; Serine-threonine/tyrosine-protein kinase"	"IPR002290; Serine/threonine-protein kinase domain"	"IPR020635; Tyrosine-protein kinase, catalytic domain"	-	-	-	-	-	-	-	-	-	-
Ca_23344	3	G7KZ40_MEDTR Receptor-like protein kinase OS=Medicago truncatula GN=MTR_7g053050 PE=3 SV=1	"IPR000719; Protein kinase, catalytic domain"	1	0	1.54273	0.05	4.94742	0.344664	"IPR000742; Epidermal growth factor-like, type 3"	"IPR000858; S-locus glycoprotein"	"IPR001480; Bulb-type lectin domain"	"IPR002290; Serine/threonine-protein kinase domain"	"IPR003609; Apple-like"	"IPR008271; Serine/threonine-protein kinase, active site"	"IPR013227; PAN-2 domain"	"IPR017441; Protein kinase, ATP binding site"	"IPR017442; Serine/threonine-protein kinase-like domain"	"IPR020635; Tyrosine-protein kinase, catalytic domain"	-	-	-
Ca_00691	1	Q2HT28_MEDTR Transcription Factor IIF, Rap30/Rap74, interaction OS=Medicago truncatula GN=MTR_2g025590 PE=4 SV=1	"IPR008851; Transcription initiation factor IIF, alpha subunit"	1	0	1.54273	0.05	4.94742	0.344664	-	-	-	-	-	-	-	-	-	-	-	-	-
Ca_07405	5	F6GSG3_VITVI Putative uncharacterized protein OS=Vitis vinifera GN=VIT_17s0000g10210 PE=4 SV=1	"IPR019337; Telomere length regulation protein, conserved domain"	1	0	1.54273	0.05	4.94742	0.344664	-	-	-	-	-	-	-	-	-	-	-	-	-
Ca_17874	8	B2G3G6_CANEN Arginyl-tRNA synthetase OS=Canavalia ensiformis GN=argS PE=2 SV=1	"IPR001278; Arginyl-tRNA synthetase, class Ic"	1	0	1.54273	0.05	4.94742	0.344664	"IPR001412; Aminoacyl-tRNA synthetase, class I, conserved site"	"IPR005148; Arginyl tRNA synthetase, class Ic, N-terminal"	"IPR008909; DALR anticodon binding"	"IPR015945; Arginyl-tRNA synthetase, class Ic, core"	-	-	-	-	-	-	-	-	-
Ca_17291	7	B7FJT8_MEDTR Putative uncharacterized protein OS=Medicago truncatula PE=2 SV=1	"IPR003397; Mitochondrial inner membrane translocase complex, subunit Tim17/22"	1	0	1.54273	0.05	4.94742	0.344664	-	-	-	-	-	-	-	-	-	-	-	-	-
Ca_03896	5	B9GTY7_POPTR Predicted protein OS=Populus trichocarpa GN=POPTRDRAFT_754527 PE=4 SV=1	-	1	0	1.54273	0.05	4.94742	0.344664	-	-	-	-	-	-	-	-	-	-	-	-	-
Ca_09575	6	G7J3U7_MEDTR Putative uncharacterized protein OS=Medicago truncatula GN=MTR_3g087510 PE=4 SV=1	"IPR001024; Lipoxygenase, LH2"	1	0	1.54273	0.05	4.94742	0.344664	-	-	-	-	-	-	-	-	-	-	-	-	-
Ca_08115	3	B9IE19_POPTR Predicted protein OS=Populus trichocarpa GN=POPTRDRAFT_574877 PE=4 SV=1	"IPR021715; Pre-mRNA splicing Prp18-interacting factor"	1	0	1.54273	0.05	4.94742	0.344664	-	-	-	-	-	-	-	-	-	-	-	-	-
Ca_00349	1	G7IFH4_MEDTR Putative uncharacterized protein OS=Medicago truncatula GN=MTR_2g014890 PE=4 SV=1	-	1	0	1.54273	0.05	4.94742	0.344664	-	-	-	-	-	-	-	-	-	-	-	-	-
Ca_10106	7	G8A2U0_MEDTR Dof zinc finger protein OS=Medicago truncatula GN=MTR_138s0038 PE=4 SV=1	"IPR003851; Zinc finger, Dof-type"	1	0	1.54273	0.05	4.94742	0.344664	-	-	-	-	-	-	-	-	-	-	-	-	-
Ca_25893	5	G7J013_MEDTR Alanine glyoxylate aminotransferase OS=Medicago truncatula GN=MTR_3g053890 PE=3 SV=1	"IPR000192; Aminotransferase, class V/Cysteine desulfurase"	1	0	1.54273	0.05	4.94742	0.344664	-	-	-	-	-	-	-	-	-	-	-	-	-
Ca_03034	7	A9PHB6_POPTR Predicted protein OS=Populus trichocarpa GN=POPTRDRAFT_837385 PE=2 SV=1	"IPR002885; Pentatricopeptide repeat"	1	0	1.54273	0.05	4.94742	0.344664	-	-	-	-	-	-	-	-	-	-	-	-	-
Ca_08685	6	B7FKH2_MEDTR Ubiquitin-like domain-containing CTD phosphatase OS=Medicago truncatula GN=MTR_8g088640 PE=2 SV=1	"IPR000626; Ubiquitin"	1	0	1.54273	0.05	4.94742	0.344664	"IPR004274; NLI interacting factor"	"IPR019955; Ubiquitin supergroup"	-	-	-	-	-	-	-	-	-	-	-
Ca_06595	7	G7JT16_MEDTR G patch domain-containing protein OS=Medicago truncatula GN=MTR_4g112420 PE=4 SV=1	"IPR000061; SWAP/Surp"	1	0	1.54273	0.05	4.94742	0.344664	"IPR011666; Domain of unknown function DUF1604"	-	-	-	-	-	-	-	-	-	-	-	-
Ca_12427	2	C6T7P0_SOYBN Putative uncharacterized protein OS=Glycine max PE=2 SV=1	"IPR011687; P60-like"	1	0	1.54273	0.05	4.94742	0.344664	-	-	-	-	-	-	-	-	-	-	-	-	-
Ca_03456	4	G7IF65_MEDTR Beta-glucosidase OS=Medicago truncatula GN=MTR_1g088610 PE=3 SV=1	"IPR001360; Glycoside hydrolase, family 1"	1	0	1.54273	0.05	4.94742	0.344664	"IPR018120; Glycoside hydrolase, family 1, active site"	-	-	-	-	-	-	-	-	-	-	-	-
Ca_16975	2	G7ZY13_MEDTR Putative uncharacterized protein OS=Medicago truncatula GN=MTR_065s0044 PE=4 SV=1	-	1	0	1.54273	0.05	4.94742	0.344664	-	-	-	-	-	-	-	-	-	-	-	-	-
Ca_21613	4	G7IAX2_MEDTR Putative uncharacterized protein OS=Medicago truncatula GN=MTR_1g116260 PE=3 SV=1	"IPR000222; Protein phosphatase 2C, manganese/magnesium aspartate binding site"	1	0	1.54273	0.05	4.94742	0.344664	"IPR001932; Protein phosphatase 2C-like"	"IPR004045; Glutathione S-transferase, N-terminal"	"IPR004046; Glutathione S-transferase, C-terminal"	"IPR014045; Protein phosphatase 2C, N-terminal"	"IPR015655; Protein phosphatase 2C"	"IPR017933; Glutathione S-transferase/chloride channel, C-terminal"	-	-	-	-	-	-	-
Ca_13515	6	Q8LDB5_ARATH Putative uncharacterized protein OS=Arabidopsis thaliana PE=2 SV=1	-	1	0	1.54273	0.05	4.94742	0.344664	-	-	-	-	-	-	-	-	-	-	-	-	-
Ca_04447	4	G7IEN9_MEDTR GPN-loop GTPase OS=Medicago truncatula GN=MTR_1g100240 PE=4 SV=1	"IPR004130; Uncharacterised protein family, ATP binding"	1	0	1.54273	0.05	4.94742	0.344664	-	-	-	-	-	-	-	-	-	-	-	-	-
Ca_07155	3	C6SZ55_SOYBN Putative uncharacterized protein OS=Glycine max PE=3 SV=1	"IPR020818; Chaperonin Cpn10"	1	0	1.54273	0.05	4.94742	0.344664	-	-	-	-	-	-	-	-	-	-	-	-	-
Ca_20774	4	B9R8I7_RICCO Multicopper oxidase, putative OS=Ricinus communis GN=RCOM_1600150 PE=4 SV=1	"IPR001117; Multicopper oxidase, type 1"	1	0	1.54273	0.05	4.94742	0.344664	"IPR011706; Multicopper oxidase, type 2"	"IPR011707; Multicopper oxidase, type 3"	-	-	-	-	-	-	-	-	-	-	-
Ca_08475	4	B7FMG1_MEDTR DNL-type zinc finger protein OS=Medicago truncatula GN=MTR_1g094720 PE=2 SV=1	"IPR007853; Zinc finger, Zim17-type"	1	0	1.54273	0.05	4.94742	0.344664	-	-	-	-	-	-	-	-	-	-	-	-	-
Ca_01118	3	G7KWI7_MEDTR PHD and RING finger domain-containing protein OS=Medicago truncatula GN=MTR_7g112410 PE=4 SV=1	"IPR001841; Zinc finger, RING-type"	1	0	1.54273	0.05	4.94742	0.344664	"IPR001965; Zinc finger, PHD-type"	"IPR017907; Zinc finger, RING-type, conserved site"	"IPR018957; Zinc finger, C3HC4 RING-type"	"IPR019787; Zinc finger, PHD-finger"	-	-	-	-	-	-	-	-	-
Ca_13234	7	B9F5T2_ORYSJ Putative uncharacterized protein OS=Oryza sativa subsp. japonica GN=OsJ_12660 PE=4 SV=1	"IPR001884; Translation elongation factor IF5A"	1	0	1.54273	0.05	4.94742	0.344664	"IPR020189; Translation elongation factor, IF5A C-terminal"	-	-	-	-	-	-	-	-	-	-	-	-
Ca_16462	6	Q2MJ03_MEDTR Cytochrome P450 94A1 OS=Medicago truncatula GN=CYP94C9 PE=2 SV=1	"IPR001128; Cytochrome P450"	1	0	1.54273	0.05	4.94742	0.344664	"IPR002401; Cytochrome P450, E-class, group I"	-	-	-	-	-	-	-	-	-	-	-	-
Ca_07290	3	A2Q4V2_MEDTR Leucine-rich repeat, plant specific OS=Medicago truncatula GN=MTR_7g092740 PE=4 SV=1	"IPR001611; Leucine-rich repeat"	1	0	1.54273	0.05	4.94742	0.344664	"IPR013210; Leucine-rich repeat-containing N-terminal, type 2"	-	-	-	-	-	-	-	-	-	-	-	-
Ca_21587	6	"Q2HS71_MEDTR SAM (And some other nucleotide) binding motif; Methyltransferase small; Tetratricopeptide-like helical OS=Medicago truncatula GN=MtrDRAFT_AC155883g24v2 PE=4 SV=1"	"IPR002052; DNA methylase, N-6 adenine-specific, conserved site"	1	0	1.54273	0.05	4.94742	0.344664	"IPR007848; Methyltransferase small"	-	-	-	-	-	-	-	-	-	-	-	-
Ca_12861	1	G7JWZ8_MEDTR Nuclear matrix protein OS=Medicago truncatula GN=MTR_5g046560 PE=4 SV=1	"IPR010604; Plant nuclear matrix 1"	1	0	1.54273	0.05	4.94742	0.344664	-	-	-	-	-	-	-	-	-	-	-	-	-
Ca_06411	6	C6SVW7_SOYBN Putative uncharacterized protein OS=Glycine max PE=2 SV=1	-	1	0	1.54273	0.05	4.94742	0.344664	-	-	-	-	-	-	-	-	-	-	-	-	-
Ca_04277	4	G8A2K9_MEDTR Nuclear receptor corepressor OS=Medicago truncatula GN=MTR_136s0031 PE=4 SV=1	"IPR001005; SANT domain, DNA binding"	1	0	1.54273	0.05	4.94742	0.344664	"IPR014778; Myb, DNA-binding"	"IPR017884; SANT, eukarya"	-	-	-	-	-	-	-	-	-	-	-
Ca_23031	7	G7LDV7_MEDTR Thioredoxin domain-containing protein OS=Medicago truncatula GN=MTR_8g076890 PE=4 SV=1	-	1	0	1.54273	0.05	4.94742	0.344664	-	-	-	-	-	-	-	-	-	-	-	-	-
Ca_03246	7	F2E7L1_HORVD Histone H4 OS=Hordeum vulgare var. distichum PE=2 SV=1	"IPR001951; Histone H4"	1	0	1.54273	0.05	4.94742	0.344664	"IPR007125; Histone core"	"IPR019809; Histone H4, conserved site"	-	-	-	-	-	-	-	-	-	-	-
Ca_03616	4	D7UA51_VITVI Putative uncharacterized protein OS=Vitis vinifera GN=VIT_14s0060g00920 PE=4 SV=1	"IPR001763; Rhodanese-like"	1	0	1.54273	0.05	4.94742	0.344664	"IPR005645; Serine hydrolase"	-	-	-	-	-	-	-	-	-	-	-	-
Ca_18443	1	C6TI31_SOYBN Putative uncharacterized protein OS=Glycine max PE=2 SV=1	"IPR007590; CWC16 protein"	1	0	1.54273	0.05	4.94742	0.344664	-	-	-	-	-	-	-	-	-	-	-	-	-
Ca_12361	7	G7LHN8_MEDTR Putative uncharacterized protein OS=Medicago truncatula GN=MTR_8g066820 PE=4 SV=1	"IPR006734; Protein of unknown function DUF597"	1	0	1.54273	0.05	4.94742	0.344664	-	-	-	-	-	-	-	-	-	-	-	-	-
Ca_12081	4	B3IX26_LOTJA Transcription factor AP2-EREBP OS=Lotus japonicus GN=LjERF1 PE=2 SV=1	"IPR001471; Pathogenesis-related transcriptional factor/ERF, DNA-binding"	1	0	1.54273	0.05	4.94742	0.344664	-	-	-	-	-	-	-	-	-	-	-	-	-
Ca_00947	3	G7KRU6_MEDTR WD repeat domain phosphoinositide-interacting protein OS=Medicago truncatula GN=MTR_7g108520 PE=4 SV=1	"IPR001680; WD40 repeat"	1	0	1.54273	0.05	4.94742	0.344664	"IPR019781; WD40 repeat, subgroup"	-	-	-	-	-	-	-	-	-	-	-	-
Ca_17370	1	G7INF7_MEDTR Putative uncharacterized protein OS=Medicago truncatula GN=MTR_2g035850 PE=4 SV=1	"IPR008889; VQ"	1	0	1.54273	0.05	4.94742	0.344664	-	-	-	-	-	-	-	-	-	-	-	-	-
Ca_07104	1	G7IRI2_MEDTR RING finger protein OS=Medicago truncatula GN=MTR_2g087820 PE=4 SV=1	"IPR001841; Zinc finger, RING-type"	1	0	1.54273	0.05	4.94742	0.344664	"IPR018957; Zinc finger, C3HC4 RING-type"	-	-	-	-	-	-	-	-	-	-	-	-
Ca_19228	5	G7JH38_MEDTR Ubiquitin and WLM domain-containing protein OS=Medicago truncatula GN=MTR_4g027090 PE=4 SV=1	"IPR006567; PUG domain"	1	0	1.54273	0.05	4.94742	0.344664	"IPR013536; WLM"	"IPR018997; PUB domain"	-	-	-	-	-	-	-	-	-	-	-
Ca_11767	7	B9HQD3_POPTR Predicted protein OS=Populus trichocarpa GN=POPTRDRAFT_1088815 PE=4 SV=1	"IPR002097; Profilin/allergen"	1	0	1.54273	0.05	4.94742	0.344664	"IPR006869; Domain of unknown function DUF547"	-	-	-	-	-	-	-	-	-	-	-	-
Ca_12742	5	G7J2L9_MEDTR SDA1-like protein OS=Medicago truncatula GN=MTR_3g086350 PE=4 SV=1	"IPR007949; SDA1"	1	0	1.54273	0.05	4.94742	0.344664	"IPR012977; Uncharacterised protein domain NUC130/133, N-terminal"	-	-	-	-	-	-	-	-	-	-	-	-
Ca_18563	2	G7JZ19_MEDTR Putative uncharacterized protein OS=Medicago truncatula GN=MTR_5g045310 PE=4 SV=1	-	1	0	1.54273	0.05	4.94742	0.344664	-	-	-	-	-	-	-	-	-	-	-	-	-
Ca_17529	6	B9HK42_POPTR Predicted protein OS=Populus trichocarpa GN=POPTRDRAFT_563449 PE=4 SV=1	-	1	0	1.54273	0.05	4.94742	0.344664	-	-	-	-	-	-	-	-	-	-	-	-	-
Ca_17648	7	G8A2W2_MEDTR Putative uncharacterized protein OS=Medicago truncatula GN=MTR_139s0011 PE=4 SV=1	"IPR001841; Zinc finger, RING-type"	1	0	1.54273	0.05	4.94742	0.344664	"IPR018957; Zinc finger, C3HC4 RING-type"	"IPR019786; Zinc finger, PHD-type, conserved site"	-	-	-	-	-	-	-	-	-	-	-
Ca_07614	5	Q5JZR1_SOYBN N-rich protein OS=Glycine max GN=nrp PE=2 SV=1	"IPR013989; Development/cell death domain"	1	0	1.54273	0.05	4.94742	0.344664	-	-	-	-	-	-	-	-	-	-	-	-	-
Ca_23435	6	G7K473_MEDTR Putative uncharacterized protein OS=Medicago truncatula GN=MTR_5g035670 PE=4 SV=1	"IPR010683; Protein of unknown function DUF1262"	1	0	1.54273	0.05	4.94742	0.344664	-	-	-	-	-	-	-	-	-	-	-	-	-
Ca_13561	1	G7IH44_MEDTR Putative uncharacterized protein OS=Medicago truncatula GN=MTR_2g069420 PE=4 SV=1	-	1	0	1.54273	0.05	4.94742	0.344664	-	-	-	-	-	-	-	-	-	-	-	-	-
Ca_00861	3	B9IIK9_POPTR Predicted protein OS=Populus trichocarpa GN=POPTRDRAFT_777330 PE=4 SV=1	"IPR003613; U box domain"	1	0	1.54273	0.05	4.94742	0.344664	-	-	-	-	-	-	-	-	-	-	-	-	-
Ca_18492	1	G7K4R8_MEDTR 50S ribosomal protein L14 OS=Medicago truncatula GN=MTR_5g007240 PE=3 SV=1	"IPR000218; Ribosomal protein L14b/L23e"	1	0	1.54273	0.05	4.94742	0.344664	"IPR005745; Ribosomal protein L14, bacterial-type"	"IPR019972; Ribosomal protein L14 conserved site"	-	-	-	-	-	-	-	-	-	-	-
Ca_14601	6	G7JRG3_MEDTR Putative uncharacterized protein OS=Medicago truncatula GN=MTR_4g060900 PE=4 SV=1	"IPR000073; Alpha/beta hydrolase fold-1"	1	0	1.54273	0.05	4.94742	0.344664	-	-	-	-	-	-	-	-	-	-	-	-	-
Ca_04057	5	G7J908_MEDTR Putative uncharacterized protein OS=Medicago truncatula GN=MTR_3g092810 PE=4 SV=1	-	1	0	1.54273	0.05	4.94742	0.344664	-	-	-	-	-	-	-	-	-	-	-	-	-
Ca_01888	5	G7ZWF8_MEDTR Hepatocyte growth factor-regulated tyrosine kinase substrate OS=Medicago truncatula GN=MTR_040s0038 PE=4 SV=1	"IPR002014; VHS"	1	0	1.54273	0.05	4.94742	0.344664	"IPR004152; GAT"	"IPR018205; VHS subgroup"	-	-	-	-	-	-	-	-	-	-	-
Ca_05715	6	C6TLM5_SOYBN Putative uncharacterized protein OS=Glycine max PE=2 SV=1	-	1	0	1.54273	0.05	4.94742	0.344664	-	-	-	-	-	-	-	-	-	-	-	-	-
Ca_09590	6	G7LAD1_MEDTR Aspartate aminotransferase OS=Medicago truncatula GN=MTR_8g091280 PE=3 SV=1	"IPR001176; 1-aminocyclopropane-1-carboxylate synthase"	1	0	1.54273	0.05	4.94742	0.344664	"IPR004838; Aminotransferases, class-I, pyridoxal-phosphate-binding site"	"IPR004839; Aminotransferase, class I/classII"	-	-	-	-	-	-	-	-	-	-	-
Ca_10048	7	G7LJ04_MEDTR Putative uncharacterized protein OS=Medicago truncatula GN=MTR_8g018800 PE=4 SV=1	-	1	0	1.54273	0.05	4.94742	0.344664	-	-	-	-	-	-	-	-	-	-	-	-	-
Ca_17062	3	G7LCH5_MEDTR Eukaryotic translation initiation factor 4G OS=Medicago truncatula GN=MTR_8g008680 PE=4 SV=1	"IPR003890; MIF4G-like, type 3"	1	0	1.54273	0.05	4.94742	0.344664	-	-	-	-	-	-	-	-	-	-	-	-	-
Ca_01233	3	G7L1X0_MEDTR GDP-mannose 3 5-epimerase OS=Medicago truncatula GN=MTR_7g115080 PE=4 SV=1	"IPR001509; NAD-dependent epimerase/dehydratase"	1	0	1.54273	0.05	4.94742	0.344664	-	-	-	-	-	-	-	-	-	-	-	-	-
Ca_11050	6	F6I126_VITVI Putative uncharacterized protein OS=Vitis vinifera GN=VIT_03s0038g01950 PE=4 SV=1	"IPR010433; Plant specific eukaryotic initiation factor 4B"	1	0	1.54273	0.05	4.94742	0.344664	-	-	-	-	-	-	-	-	-	-	-	-	-
Ca_00997	3	G7KSS0_MEDTR Putative uncharacterized protein OS=Medicago truncatula GN=MTR_7g109360 PE=4 SV=1	"IPR001623; Heat shock protein DnaJ, N-terminal"	1	0	1.54273	0.05	4.94742	0.344664	"IPR019734; Tetratricopeptide repeat"	-	-	-	-	-	-	-	-	-	-	-	-
Ca_05002	5	G7J413_MEDTR Putative uncharacterized protein OS=Medicago truncatula GN=MTR_3g110630 PE=4 SV=1	"IPR010410; Protein of unknown function DUF1005"	1	0	1.54273	0.05	4.94742	0.344664	-	-	-	-	-	-	-	-	-	-	-	-	-
Ca_01963	8	G7JW96_MEDTR Thaumatin-like protein OS=Medicago truncatula GN=MTR_5g022310 PE=4 SV=1	"IPR001938; Thaumatin, pathogenesis-related"	1	0	1.54273	0.05	4.94742	0.344664	-	-	-	-	-	-	-	-	-	-	-	-	-
Ca_06977	1	G7IJP9_MEDTR Anthocyanidin 3-O-glucosyltransferase OS=Medicago truncatula GN=MTR_2g083390 PE=4 SV=1	"IPR002213; UDP-glucuronosyl/UDP-glucosyltransferase"	1	0	1.54273	0.05	4.94742	0.344664	-	-	-	-	-	-	-	-	-	-	-	-	-
Ca_10989	4	G7I5R9_MEDTR Putative uncharacterized protein OS=Medicago truncatula GN=MTR_1g009660 PE=4 SV=1	"IPR012417; Calmodulin-binding protein, plant"	1	0	1.54273	0.05	4.94742	0.344664	-	-	-	-	-	-	-	-	-	-	-	-	-
Ca_02666	1	G7IUF8_MEDTR Putative uncharacterized protein OS=Medicago truncatula GN=MTR_2g098420 PE=4 SV=1	-	1	0	1.54273	0.05	4.94742	0.344664	-	-	-	-	-	-	-	-	-	-	-	-	-
Ca_18947	7	G7LBM8_MEDTR Putative uncharacterized protein OS=Medicago truncatula GN=MTR_8g006370 PE=4 SV=1	"IPR003386; Lecithin:cholesterol acyltransferase"	1	0	1.54273	0.05	4.94742	0.344664	-	-	-	-	-	-	-	-	-	-	-	-	-
Ca_01277	3	G7L2Z6_MEDTR 121F-specific p53 inducible RNA OS=Medicago truncatula GN=MTR_7g116590 PE=4 SV=1	"IPR008081; Cytoplasmic FMR1-interacting"	1	0	1.54273	0.05	4.94742	0.344664	-	-	-	-	-	-	-	-	-	-	-	-	-
Ca_04985	5	F6GZL6_VITVI Putative uncharacterized protein OS=Vitis vinifera GN=VIT_18s0001g08140 PE=4 SV=1	"IPR021850; Protein of unknown function DUF3453"	1	0	1.54273	0.05	4.94742	0.344664	"IPR022075; Symplekin tight junction protein C-terminal"	-	-	-	-	-	-	-	-	-	-	-	-
Ca_08454	4	C6T5G5_SOYBN Putative uncharacterized protein OS=Glycine max PE=2 SV=1	-	1	0	1.54273	0.05	4.94742	0.344664	-	-	-	-	-	-	-	-	-	-	-	-	-
Ca_09325	7	G7JCS7_MEDTR Putative uncharacterized protein OS=Medicago truncatula GN=MTR_4g095280 PE=4 SV=1	-	1	0	1.54273	0.05	4.94742	0.344664	-	-	-	-	-	-	-	-	-	-	-	-	-
Ca_02175	8	G8A187_MEDTR 40S ribosomal protein SA OS=Medicago truncatula GN=MTR_118s0011 PE=3 SV=1	"IPR001865; Ribosomal protein S2"	1	0	1.54273	0.05	4.94742	0.344664	"IPR005707; Ribosomal protein S2, eukaryotic/archaeal"	"IPR018130; Ribosomal protein S2, conserved site"	-	-	-	-	-	-	-	-	-	-	-
Ca_05661	4	E5GBH4_CUCME F-box family protein OS=Cucumis melo subsp. melo PE=4 SV=1	"IPR001810; F-box domain, cyclin-like"	1	0	1.54273	0.05	4.94742	0.344664	-	-	-	-	-	-	-	-	-	-	-	-	-
Ca_00817	3	A5B204_VITVI Putative uncharacterized protein OS=Vitis vinifera GN=VITISV_010458 PE=4 SV=1	"IPR007608; Protein of unknown function DUF584"	1	0	1.54273	0.05	4.94742	0.344664	-	-	-	-	-	-	-	-	-	-	-	-	-
Ca_00814	3	Q2HTD9_MEDTR 1-aminocyclopropane-1-carboxylate oxidase OS=Medicago truncatula GN=MTR_7g105070 PE=3 SV=1	"IPR005123; Oxoglutarate/iron-dependent oxygenase"	1	0	1.54273	0.05	4.94742	0.344664	-	-	-	-	-	-	-	-	-	-	-	-	-
Ca_04398	4	Q8LK15_BRANA Extensin OS=Brassica napus GN=extC PE=4 SV=1	-	1	0	1.54273	0.05	4.94742	0.344664	-	-	-	-	-	-	-	-	-	-	-	-	-
Ca_13677	6	G7JEW7_MEDTR TBC1 domain family member 22A OS=Medicago truncatula GN=MTR_4g068180 PE=4 SV=1	"IPR000195; Rab-GAP/TBC domain"	1	0	1.54273	0.05	4.94742	0.344664	-	-	-	-	-	-	-	-	-	-	-	-	-
Ca_06431	6	G7JMG2_MEDTR RNA Binding Protein OS=Medicago truncatula GN=MTR_4g086600 PE=4 SV=1	"IPR000504; RNA recognition motif domain"	1	0	1.54273	0.05	4.94742	0.344664	-	-	-	-	-	-	-	-	-	-	-	-	-
Ca_16293	6	G7JUU0_MEDTR GRAS family transcription factor OS=Medicago truncatula GN=MTR_4g064200 PE=4 SV=1	"IPR005202; Transcription factor GRAS"	1	0	1.54273	0.05	4.94742	0.344664	-	-	-	-	-	-	-	-	-	-	-	-	-
Ca_10093	7	C6SXM6_SOYBN Putative uncharacterized protein OS=Glycine max PE=2 SV=1	"IPR001125; Recoverin"	1	0	1.54273	0.05	4.94742	0.344664	"IPR002048; Calcium-binding EF-hand"	"IPR018247; EF-Hand 1, calcium-binding site"	"IPR018248; EF-hand"	"IPR018249; EF-HAND 2"	-	-	-	-	-	-	-	-	-
Ca_12795	7	C6TB01_SOYBN Putative uncharacterized protein OS=Glycine max PE=2 SV=1	"IPR013096; Cupin 2, conserved barrel"	1	0	1.54273	0.05	4.94742	0.344664	-	-	-	-	-	-	-	-	-	-	-	-	-
Ca_06834	7	D7LYE7_ARALL Putative uncharacterized protein OS=Arabidopsis lyrata subsp. lyrata GN=ARALYDRAFT_909871 PE=4 SV=1	"IPR018247; EF-Hand 1, calcium-binding site"	1	0	1.54273	0.05	4.94742	0.344664	"IPR018249; EF-HAND 2"	-	-	-	-	-	-	-	-	-	-	-	-
Ca_13826	6	Q2HUC0_MEDTR MAK16-like protein OS=Medicago truncatula GN=MTR_2g103560 PE=4 SV=1	"IPR006958; Mak16 protein"	1	0	1.54273	0.05	4.94742	0.344664	-	-	-	-	-	-	-	-	-	-	-	-	-
Ca_10255	2	G7KHG6_MEDTR Putative uncharacterized protein OS=Medicago truncatula GN=MTR_5g087480 PE=3 SV=1	"IPR002068; Heat shock protein Hsp20"	1	0	1.54273	0.05	4.94742	0.344664	-	-	-	-	-	-	-	-	-	-	-	-	-
Ca_11700	7	C6SZP7_SOYBN Putative uncharacterized protein OS=Glycine max PE=4 SV=1	"IPR007741; Ribosomal protein/NADH dehydrogenase domain"	1	0	1.54273	0.05	4.94742	0.344664	-	-	-	-	-	-	-	-	-	-	-	-	-
Ca_13130	4	C6TFL3_SOYBN Putative uncharacterized protein OS=Glycine max PE=2 SV=1	-	1	0	1.54273	0.05	4.94742	0.344664	-	-	-	-	-	-	-	-	-	-	-	-	-
Ca_00237	1	E0CVX6_VITVI Putative uncharacterized protein OS=Vitis vinifera GN=VIT_00s0181g00100 PE=4 SV=1	"IPR003877; SPla/RYanodine receptor SPRY"	1	0	1.54273	0.05	4.94742	0.344664	"IPR010488; Zeta toxin, P-loop nucleoside triphosphate hydrolase"	"IPR018355; SPla/RYanodine receptor subgroup"	-	-	-	-	-	-	-	-	-	-	-
Ca_15525	8	C6SW35_SOYBN Putative uncharacterized protein OS=Glycine max PE=2 SV=1	"IPR000054; Ribosomal protein L31e"	1	0	1.54273	0.05	4.94742	0.344664	"IPR020052; Ribosomal protein L31e, conserved site"	-	-	-	-	-	-	-	-	-	-	-	-
Ca_04456	4	G7IAL8_MEDTR Putative uncharacterized protein OS=Medicago truncatula GN=MTR_1g100970 PE=4 SV=1	"IPR000270; Phox/Bem1p"	1	0	1.54273	0.05	4.94742	0.344664	"IPR003035; Plant regulator RWP-RK"	-	-	-	-	-	-	-	-	-	-	-	-
Ca_23304	3	"Q6UY59_MEDTR Lectin-like receptor kinase 7;2 OS=Medicago truncatula GN=LecRK7;2 PE=2 SV=1"	"IPR000719; Protein kinase, catalytic domain"	1	0	1.54273	0.05	4.94742	0.344664	"IPR001220; Legume lectin, beta chain"	"IPR002290; Serine/threonine-protein kinase domain"	"IPR008271; Serine/threonine-protein kinase, active site"	"IPR017441; Protein kinase, ATP binding site"	"IPR017442; Serine/threonine-protein kinase-like domain"	"IPR020635; Tyrosine-protein kinase, catalytic domain"	-	-	-	-	-	-	-
Ca_10782	4	E0CQH2_VITVI Putative uncharacterized protein OS=Vitis vinifera GN=VIT_18s0001g12950 PE=4 SV=1	"IPR001071; Cellular retinaldehyde binding/alpha-tocopherol transport"	1	0	1.54273	0.05	4.94742	0.344664	"IPR001251; Cellular retinaldehyde-binding/triple function, C-terminal"	"IPR008273; Cellular retinaldehyde-binding/triple function, N-terminal"	-	-	-	-	-	-	-	-	-	-	-
Ca_00415	1	C6T832_SOYBN Putative uncharacterized protein OS=Glycine max PE=2 SV=1	-	1	0	1.54273	0.05	4.94742	0.344664	-	-	-	-	-	-	-	-	-	-	-	-	-
Ca_10847	4	G7I5A2_MEDTR Putative uncharacterized protein OS=Medicago truncatula GN=MTR_1g021670 PE=4 SV=1	"IPR006852; Protein of unknown function DUF616"	1	0	1.54273	0.05	4.94742	0.344664	-	-	-	-	-	-	-	-	-	-	-	-	-
Ca_13855	6	G7J211_MEDTR Scarecrow-like transcription factor PAT1 OS=Medicago truncatula GN=MTR_3g056110 PE=4 SV=1	"IPR005202; Transcription factor GRAS"	1	0	1.54273	0.05	4.94742	0.344664	-	-	-	-	-	-	-	-	-	-	-	-	-
Ca_16047	7	F6GWX7_VITVI Putative uncharacterized protein OS=Vitis vinifera GN=VIT_04s0023g01540 PE=4 SV=1	"IPR001611; Leucine-rich repeat"	1	0	1.54273	0.05	4.94742	0.344664	-	-	-	-	-	-	-	-	-	-	-	-	-
Ca_00844	3	C6TFU0_SOYBN Putative uncharacterized protein OS=Glycine max PE=2 SV=1	"IPR004864; Late embryogenesis abundant protein, group 2"	1	0	1.54273	0.05	4.94742	0.344664	-	-	-	-	-	-	-	-	-	-	-	-	-
Ca_18291	3	D7TGC8_VITVI Putative uncharacterized protein OS=Vitis vinifera GN=VIT_00s0769g00010 PE=4 SV=1	"IPR001179; Peptidyl-prolyl cis-trans isomerase, FKBP-type, domain"	1	0	1.54273	0.05	4.94742	0.344664	"IPR001440; Tetratricopeptide TPR-1"	"IPR013026; Tetratricopeptide repeat-containing"	"IPR019734; Tetratricopeptide repeat"	"IPR023566; Peptidyl-prolyl cis-trans isomerase, FKBP-type"	-	-	-	-	-	-	-	-	-
Ca_22110	1	Q2HVI3_MEDTR 60S ribosomal protein L7-4 OS=Medicago truncatula GN=MTR_2g038250 PE=3 SV=1	"IPR012988; Ribosomal protein L30, N-terminal"	1	0	1.54273	0.05	4.94742	0.344664	"IPR016082; Ribosomal protein L30, ferredoxin-like fold domain"	"IPR018038; Ribosomal protein L30, conserved site"	-	-	-	-	-	-	-	-	-	-	-
Ca_14082	1	C6TDV9_SOYBN Putative uncharacterized protein OS=Glycine max PE=2 SV=1	"IPR001841; Zinc finger, RING-type"	1	0	1.54273	0.05	4.94742	0.344664	"IPR017907; Zinc finger, RING-type, conserved site"	"IPR018957; Zinc finger, C3HC4 RING-type"	-	-	-	-	-	-	-	-	-	-	-
Ca_23496	1	C6T3X8_SOYBN Putative uncharacterized protein OS=Glycine max PE=4 SV=1	-	1	0	1.54273	0.05	4.94742	0.344664	-	-	-	-	-	-	-	-	-	-	-	-	-
Ca_09601	6	B7FLF5_MEDTR Alanine-glyoxylate aminotransferase-like protein OS=Medicago truncatula GN=MTR_8g091660 PE=2 SV=1	"IPR005814; Aminotransferase class-III"	1	0	1.54273	0.05	4.94742	0.344664	-	-	-	-	-	-	-	-	-	-	-	-	-
Ca_07198	3	G7KRQ5_MEDTR Patatin-like phospholipase domain-containing protein OS=Medicago truncatula GN=MTR_7g090470 PE=4 SV=1	"IPR002641; Patatin/Phospholipase A2-related"	1	0	1.54273	0.05	4.94742	0.344664	"IPR006689; ARF/SAR superfamily"	"IPR021771; Triacylglycerol lipase"	-	-	-	-	-	-	-	-	-	-	-
Ca_06703	7	G7JFD1_MEDTR Putative uncharacterized protein OS=Medicago truncatula GN=MTR_4g115400 PE=4 SV=1	-	90	4	138.846	6.91085	4.32848	5.89525e-17	-	-	-	-	-	-	-	-	-	-	-	-	-
Ca_02367	8	G7KG90_MEDTR Stress-induced-phosphoprotein OS=Medicago truncatula GN=MTR_5g012030 PE=4 SV=1	"IPR001440; Tetratricopeptide TPR-1"	19	1	29.3119	1.72771	4.08455	0.000156133	"IPR006636; Heat shock chaperonin-binding"	"IPR013026; Tetratricopeptide repeat-containing"	"IPR019734; Tetratricopeptide repeat"	-	-	-	-	-	-	-	-	-	-
Ca_15475	4	F6HDW3_VITVI Putative uncharacterized protein OS=Vitis vinifera GN=VIT_05s0020g04500 PE=4 SV=1	"IPR006502; Protein of unknown function DUF506, plant"	18	1	27.7692	1.72771	4.00655	0.000250039	-	-	-	-	-	-	-	-	-	-	-	-	-
Ca_15369	6	G7JHA8_MEDTR Glycine-rich RNA binding protein OS=Medicago truncatula GN=MTR_4g070190 PE=4 SV=1	"IPR000504; RNA recognition motif domain"	213	15	328.602	25.9157	3.66444	2.81034e-35	-	-	-	-	-	-	-	-	-	-	-	-	-
Ca_20673	2	F6H5P5_VITVI Putative uncharacterized protein OS=Vitis vinifera GN=VIT_14s0108g00180 PE=4 SV=1	"IPR002372; Pyrrolo-quinoline quinone repeat"	432	31	666.461	53.5591	3.63732	9.11657e-71	"IPR018391; Pyrrolo-quinoline quinone beta-propeller repeat"	"IPR019551; PQQ-dependent enzyme, N-terminal"	-	-	-	-	-	-	-	-	-	-	-
Ca_04990	5	B9R6R4_RICCO Receptor protein kinase CLAVATA1, putative OS=Ricinus communis GN=RCOM_1584490 PE=3 SV=1	"IPR000719; Protein kinase, catalytic domain"	40	3	61.7093	5.18314	3.57359	1.22797e-07	"IPR001611; Leucine-rich repeat"	"IPR002290; Serine/threonine-protein kinase domain"	"IPR008271; Serine/threonine-protein kinase, active site"	"IPR013210; Leucine-rich repeat-containing N-terminal, type 2"	"IPR017441; Protein kinase, ATP binding site"	"IPR017442; Serine/threonine-protein kinase-like domain"	"IPR020635; Tyrosine-protein kinase, catalytic domain"	-	-	-	-	-	-
Ca_23698	4	G7I3R9_MEDTR NADH-quinone oxidoreductase subunit F OS=Medicago truncatula GN=MTR_1g042300 PE=4 SV=1	"IPR001949; NADH:ubiquinone oxidoreductase, 51kDa subunit, conserved site"	13	1	20.0555	1.72771	3.53707	0.00268194	"IPR011538; NADH:ubiquinone oxidoreductase, 51kDa subunit"	"IPR019554; Soluble ligand binding domain"	"IPR019575; NADH ubiquinone oxidoreductase, F subunit, iron sulphur binding"	-	-	-	-	-	-	-	-	-	-
Ca_08178	3	Q8GTD8_CICAR Putative uncharacterized protein 275 (Fragment) OS=Cicer arietinum GN=275 PE=2 SV=1	-	190	15	293.119	25.9157	3.49959	9.56566e-31	-	-	-	-	-	-	-	-	-	-	-	-	-
Ca_20761	4	G7I8C5_MEDTR 26S proteasome non-ATPase regulatory subunit OS=Medicago truncatula GN=MTR_1g026030 PE=4 SV=1	"IPR000717; Proteasome component (PCI) domain"	21	2	32.3974	3.45543	3.22894	0.00021568	"IPR013143; PCI/PINT associated module"	"IPR013586; 26S proteasome regulatory subunit, C-terminal"	-	-	-	-	-	-	-	-	-	-	-
Ca_09443	3	G7KRU3_MEDTR GDP-L-fucose synthase OS=Medicago truncatula GN=MTR_7g108490 PE=4 SV=1	"IPR001509; NAD-dependent epimerase/dehydratase"	31	3	47.8247	5.18314	3.20586	7.2727e-06	-	-	-	-	-	-	-	-	-	-	-	-	-
Ca_27238	4	B9NJD1_POPTR Predicted protein (Fragment) OS=Populus trichocarpa GN=POPTRDRAFT_283931 PE=4 SV=1	"IPR000988; Ribosomal protein L24e"	10	1	15.4273	1.72771	3.15855	0.0113674	"IPR011017; TRASH"	"IPR023442; Ribosomal protein L24e, conserved site"	-	-	-	-	-	-	-	-	-	-	-
Ca_03394	7	G7KK44_MEDTR DUF246 domain-containing protein OS=Medicago truncatula GN=MTR_4g132590 PE=4 SV=1	"IPR019378; GDP-fucose protein O-fucosyltransferase"	9	1	13.8846	1.72771	3.00655	0.0184883	-	-	-	-	-	-	-	-	-	-	-	-	-
Ca_09351	7	G7JE21_MEDTR Putative uncharacterized protein OS=Medicago truncatula GN=MTR_4g097030 PE=4 SV=1	-	18	2	27.7692	3.45543	3.00655	0.000859737	-	-	-	-	-	-	-	-	-	-	-	-	-
Ca_09663	6	G7LD80_MEDTR Protein MKS1 OS=Medicago truncatula GN=MTR_8g093390 PE=4 SV=1	"IPR008889; VQ"	17	2	26.2265	3.45543	2.92409	0.00136337	-	-	-	-	-	-	-	-	-	-	-	-	-
Ca_00470	1	G7IP42_MEDTR ZG10 OS=Medicago truncatula GN=MTR_2g018770 PE=4 SV=1	"IPR001079; Galectin, carbohydrate recognition domain"	7	1	10.7991	1.72771	2.64398	0.0493994	"IPR002659; Glycosyl transferase, family 31"	-	-	-	-	-	-	-	-	-	-	-	-
Ca_11527	8	G7KF56_MEDTR Auxin-responsive protein (Aux/IAA) OS=Medicago truncatula GN=MTR_5g030710 PE=4 SV=1	"IPR003311; AUX/IAA protein"	7	1	10.7991	1.72771	2.64398	0.0493994	"IPR011525; Aux/IAA-ARF-dimerisation"	-	-	-	-	-	-	-	-	-	-	-	-
Ca_12300	7	G7LJC8_MEDTR 60S ribosomal protein L27A OS=Medicago truncatula GN=MTR_8g069460 PE=3 SV=1	"IPR001196; Ribosomal protein L15, conserved site"	42	6	64.7948	10.3663	2.64398	1.42532e-06	"IPR021131; Ribosomal protein L18e/L15"	-	-	-	-	-	-	-	-	-	-	-	-
Ca_01885	5	O48548_SOYBN Aspartate aminotransferase (Precursor) OS=Glycine max GN=AAT PE=2 SV=1	"IPR000796; Aspartate/other aminotransferase"	13	2	20.0555	3.45543	2.53707	0.0086157	"IPR004838; Aminotransferases, class-I, pyridoxal-phosphate-binding site"	"IPR004839; Aminotransferase, class I/classII"	-	-	-	-	-	-	-	-	-	-	-
Ca_15460	4	C6T2Q6_SOYBN Putative uncharacterized protein OS=Glycine max PE=2 SV=1	-	37	6	57.0811	10.3663	2.46112	1.23558e-05	-	-	-	-	-	-	-	-	-	-	-	-	-
Ca_08212	3	Q9SPB5_MEDSA Cold acclimation responsive protein BudCAR3 OS=Medicago sativa GN=CAR2 PE=2 SV=1	-	6	1	9.2564	1.72771	2.42159	0.0812525	-	-	-	-	-	-	-	-	-	-	-	-	-
Ca_04881	5	B9GQS6_POPTR Predicted protein OS=Populus trichocarpa GN=POPTRDRAFT_550861 PE=4 SV=1	-	23	4	35.4829	6.91085	2.36019	0.000746903	-	-	-	-	-	-	-	-	-	-	-	-	-
Ca_07487	5	G7J5F4_MEDTR Pantothenate kinase OS=Medicago truncatula GN=MTR_3g077740 PE=4 SV=1	"IPR002791; Domain of unknown function DUF89"	23	4	35.4829	6.91085	2.36019	0.000746903	"IPR011602; Fumble"	-	-	-	-	-	-	-	-	-	-	-	-
Ca_19895	7	C6T335_SOYBN Putative uncharacterized protein OS=Glycine max PE=4 SV=1	"IPR018247; EF-Hand 1, calcium-binding site"	252	45	388.769	77.7471	2.32205	4.53507e-29	"IPR018249; EF-HAND 2"	-	-	-	-	-	-	-	-	-	-	-	-
Ca_01217	3	C6SXD3_SOYBN 40S ribosomal protein S24 OS=Glycine max PE=2 SV=1	"IPR001976; Ribosomal protein S24e"	11	2	16.9701	3.45543	2.29606	0.0216124	"IPR018098; Ribosomal S24e conserved site"	-	-	-	-	-	-	-	-	-	-	-	-
Ca_03281	7	G7JE93_MEDTR Putative uncharacterized protein OS=Medicago truncatula GN=MTR_4g129200 PE=4 SV=1	"IPR002860; BNR repeat"	11	2	16.9701	3.45543	2.29606	0.0216124	-	-	-	-	-	-	-	-	-	-	-	-	-
Ca_18959	7	C6SWP9_SOYBN Putative uncharacterized protein OS=Glycine max PE=2 SV=1	"IPR008797; Photosystem II PsbQ, oxygen evolving complex"	10	2	15.4273	3.45543	2.15855	0.0341841	-	-	-	-	-	-	-	-	-	-	-	-	-
Ca_11828	8	G7K569_MEDTR Hepatocyte growth factor-regulated tyrosine kinase substrate OS=Medicago truncatula GN=MTR_5g007480 PE=4 SV=1	"IPR002014; VHS"	5	1	7.71367	1.72771	2.15855	0.134338	"IPR004152; GAT"	"IPR018205; VHS subgroup"	-	-	-	-	-	-	-	-	-	-	-
Ca_07027	1	F6H2U0_VITVI Putative uncharacterized protein OS=Vitis vinifera GN=VIT_04s0008g02170 PE=4 SV=1	"IPR013103; Reverse transcriptase, RNA-dependent DNA polymerase"	5	1	7.71367	1.72771	2.15855	0.134338	-	-	-	-	-	-	-	-	-	-	-	-	-
Ca_06189	3	G7L5N7_MEDTR ATP-dependent helicase BRM OS=Medicago truncatula GN=MTR_7g078090 PE=4 SV=1	"IPR000330; SNF2-related"	5	1	7.71367	1.72771	2.15855	0.134338	"IPR001487; Bromodomain"	"IPR001650; Helicase, C-terminal"	"IPR014001; DEAD-like helicase"	-	-	-	-	-	-	-	-	-	-
Ca_07931	1	Q40208_LOTJA RAB2A OS=Lotus japonicus GN=rab2A PE=2 SV=1	"IPR001806; Ras GTPase"	10	2	15.4273	3.45543	2.15855	0.0341841	"IPR002041; Ran GTPase"	"IPR003577; Ras small GTPase, Ras type"	"IPR003578; Small GTPase, Rho type"	"IPR003579; Ras small GTPase, Rab type"	"IPR013753; Ras"	"IPR020851; Small GTPase"	-	-	-	-	-	-	-
Ca_16629	5	G8A379_MEDTR WD-40 repeat family OS=Medicago truncatula GN=MTR_145s0011 PE=4 SV=1	"IPR001680; WD40 repeat"	5	1	7.71367	1.72771	2.15855	0.134338	"IPR017986; WD40-repeat-containing domain"	"IPR019775; WD40 repeat, conserved site"	"IPR019781; WD40 repeat, subgroup"	"IPR019782; WD40 repeat 2"	-	-	-	-	-	-	-	-	-
Ca_02182	8	G7K587_MEDTR R2R3-MYB transcription factor OS=Medicago truncatula GN=MTR_5g016510 PE=4 SV=1	"IPR001005; SANT domain, DNA binding"	24	5	37.0256	8.63856	2.09966	0.00122663	"IPR014778; Myb, DNA-binding"	"IPR015495; Myb transcription factor"	"IPR017930; Transcription regulator HTH, Myb-type, DNA-binding"	-	-	-	-	-	-	-	-	-	-
Ca_03055	7	O81413_SOYBN Dihydrolipoyl dehydrogenase (Precursor) OS=Glycine max PE=2 SV=1	"IPR001327; Pyridine nucleotide-disulphide oxidoreductase, NAD-binding region"	47	10	72.5085	17.2771	2.06929	7.07687e-06	"IPR004099; Pyridine nucleotide-disulphide oxidoreductase, dimerisation"	"IPR006258; Dihydrolipoamide dehydrogenase"	"IPR012999; Pyridine nucleotide-disulphide oxidoreductase, class I, active site"	"IPR013027; FAD-dependent pyridine nucleotide-disulphide oxidoreductase"	-	-	-	-	-	-	-	-	-
Ca_03367	7	G7JJ57_MEDTR RNA-binding protein OS=Medicago truncatula GN=MTR_4g131970 PE=4 SV=1	"IPR000504; RNA recognition motif domain"	55	12	84.8504	20.7326	2.03302	1.50064e-06	-	-	-	-	-	-	-	-	-	-	-	-	-
Ca_14009	4	G7IB16_MEDTR Prolyl 4-hydroxylase subunit alpha-1 OS=Medicago truncatula GN=MTR_1g116810 PE=4 SV=1	"IPR005123; Oxoglutarate/iron-dependent oxygenase"	9	2	13.8846	3.45543	2.00655	0.0539876	"IPR006620; Prolyl 4-hydroxylase, alpha subunit"	-	-	-	-	-	-	-	-	-	-	-	-
Ca_13309	6	F6HNW9_VITVI Putative uncharacterized protein OS=Vitis vinifera GN=VIT_13s0019g01670 PE=4 SV=1	"IPR001005; SANT domain, DNA binding"	9	2	13.8846	3.45543	2.00655	0.0539876	"IPR017930; Transcription regulator HTH, Myb-type, DNA-binding"	-	-	-	-	-	-	-	-	-	-	-	-
Ca_03029	7	B9I6T6_POPTR Predicted protein OS=Populus trichocarpa GN=POPTRDRAFT_807022 PE=4 SV=1	-	9	2	13.8846	3.45543	2.00655	0.0539876	-	-	-	-	-	-	-	-	-	-	-	-	-
Ca_12132	4	Q6EAM9_PEA Cryptochrome 2A apoprotein OS=Pisum sativum GN=CRY2A PE=2 SV=1	"IPR002081; Cryptochrome/DNA photolyase, class 1"	31	7	47.8247	12.094	1.98347	0.000376767	"IPR005101; DNA photolyase, FAD-binding/Cryptochrome, C-terminal"	"IPR006050; DNA photolyase, N-terminal"	"IPR018394; Cryptochrome/DNA photolyase, class 1 conserved site, C-terminal"	-	-	-	-	-	-	-	-	-	-
Ca_11894	8	C6ZRN5_SOYBN Cysteine-rich protein OS=Glycine max PE=2 SV=1	"IPR000719; Protein kinase, catalytic domain"	30	7	46.282	12.094	1.93616	0.000565079	"IPR001245; Serine-threonine/tyrosine-protein kinase"	"IPR002290; Serine/threonine-protein kinase domain"	"IPR002902; Gnk2-homologous domain"	"IPR008271; Serine/threonine-protein kinase, active site"	"IPR017441; Protein kinase, ATP binding site"	"IPR020635; Tyrosine-protein kinase, catalytic domain"	-	-	-	-	-	-	-
Ca_04300	4	B0YR09_SOYBN C2-H2 zinc finger protein OS=Glycine max GN=STOP1 PE=2 SV=1	"IPR007087; Zinc finger, C2H2-type"	4	1	6.17093	1.72771	1.83663	0.223466	"IPR015880; Zinc finger, C2H2-like"	-	-	-	-	-	-	-	-	-	-	-	-
Ca_07919	1	G7IQ30_MEDTR Protein kinase OS=Medicago truncatula GN=MTR_2g027240 PE=4 SV=1	"IPR000719; Protein kinase, catalytic domain"	8	2	12.3419	3.45543	1.83663	0.0850762	"IPR002290; Serine/threonine-protein kinase domain"	"IPR008271; Serine/threonine-protein kinase, active site"	"IPR017442; Serine/threonine-protein kinase-like domain"	"IPR020635; Tyrosine-protein kinase, catalytic domain"	-	-	-	-	-	-	-	-	-
Ca_15995	2	C3TS13_CICAR S-adenosylmethionine decarboxylase proenzyme OS=Cicer arietinum PE=2 SV=1	"IPR001985; S-adenosylmethionine decarboxylase"	8	2	12.3419	3.45543	1.83663	0.0850762	"IPR018166; S-adenosylmethionine decarboxylase, conserved site"	-	-	-	-	-	-	-	-	-	-	-	-
Ca_02624	1	G7IHQ2_MEDTR Telomeric repeat-binding protein OS=Medicago truncatula GN=MTR_2g097290 PE=4 SV=1	"IPR001005; SANT domain, DNA binding"	24	6	37.0256	10.3663	1.83663	0.00283612	"IPR017930; Transcription regulator HTH, Myb-type, DNA-binding"	"IPR019955; Ubiquitin supergroup"	-	-	-	-	-	-	-	-	-	-	-
Ca_07122	1	G7ITY6_MEDTR Putative uncharacterized protein OS=Medicago truncatula GN=MTR_2g088270 PE=4 SV=1	"IPR002659; Glycosyl transferase, family 31"	4	1	6.17093	1.72771	1.83663	0.223466	-	-	-	-	-	-	-	-	-	-	-	-	-
Ca_06593	7	G7JT18_MEDTR Eukaryotic translation initiation factor 5A-1/2 OS=Medicago truncatula GN=MTR_4g112440 PE=4 SV=1	"IPR001884; Translation elongation factor IF5A"	4	1	6.17093	1.72771	1.83663	0.223466	"IPR005824; KOW"	"IPR019769; Translation elongation factor, IF5A, hypusine site"	-	-	-	-	-	-	-	-	-	-	-
Ca_13705	6	G7IHR6_MEDTR Putative uncharacterized protein OS=Medicago truncatula GN=MTR_2g098580 PE=4 SV=1	"IPR001841; Zinc finger, RING-type"	4	1	6.17093	1.72771	1.83663	0.223466	"IPR001876; Zinc finger, RanBP2-type"	"IPR002867; Zinc finger, C6HC-type"	-	-	-	-	-	-	-	-	-	-	-
Ca_13115	4	F6H0H6_VITVI Putative uncharacterized protein OS=Vitis vinifera GN=VIT_18s0001g01670 PE=4 SV=1	"IPR000571; Zinc finger, CCCH-type"	4	1	6.17093	1.72771	1.83663	0.223466	-	-	-	-	-	-	-	-	-	-	-	-	-
Ca_20450	4	G7I6P1_MEDTR 31 kDa ribonucleoprotein OS=Medicago truncatula GN=MTR_1g045510 PE=4 SV=1	"IPR005683; Mitochondrial outer membrane translocase complex, subunit Tom22"	4	1	6.17093	1.72771	1.83663	0.223466	-	-	-	-	-	-	-	-	-	-	-	-	-
Ca_19732	8	G7KPN7_MEDTR Receptor-like protein kinase OS=Medicago truncatula GN=MTR_6g068970 PE=3 SV=1	"IPR000719; Protein kinase, catalytic domain"	8	2	12.3419	3.45543	1.83663	0.0850762	"IPR001611; Leucine-rich repeat"	"IPR002290; Serine/threonine-protein kinase domain"	"IPR003591; Leucine-rich repeat, typical subtype"	"IPR008271; Serine/threonine-protein kinase, active site"	"IPR017441; Protein kinase, ATP binding site"	"IPR017442; Serine/threonine-protein kinase-like domain"	"IPR020635; Tyrosine-protein kinase, catalytic domain"	-	-	-	-	-	-
Ca_22245	3	G7KWT9_MEDTR Carnitinyl-CoA dehydratase OS=Medicago truncatula GN=MTR_7g024300 PE=4 SV=1	"IPR001753; Crotonase, core"	4	1	6.17093	1.72771	1.83663	0.223466	-	-	-	-	-	-	-	-	-	-	-	-	-
Ca_01175	3	G7KYQ4_MEDTR Nuclear transcription factor Y subunit C-9 OS=Medicago truncatula GN=MTR_7g113680 PE=4 SV=1	"IPR003958; Transcription factor CBF/NF-Y/archaeal histone"	51	13	78.6794	22.4603	1.80861	1.59116e-05	-	-	-	-	-	-	-	-	-	-	-	-	-
Ca_05932	6	G7L7H0_MEDTR Malic enzyme OS=Medicago truncatula GN=MTR_8g102620 PE=3 SV=1	"IPR001891; Malic oxidoreductase"	27	7	41.6538	12.094	1.78416	0.00187435	"IPR012301; Malic enzyme, N-terminal"	"IPR012302; Malic enzyme, NAD-binding"	"IPR015884; Malic enzyme, conserved site"	-	-	-	-	-	-	-	-	-	-
Ca_12726	5	B7FMV5_MEDTR Putative uncharacterized protein OS=Medicago truncatula GN=MTR_3g086650 PE=2 SV=1	-	120	32	185.128	55.2868	1.74352	8.52274e-11	-	-	-	-	-	-	-	-	-	-	-	-	-
Ca_09307	7	C6TKJ8_SOYBN Putative uncharacterized protein OS=Glycine max PE=2 SV=1	"IPR004367; Cyclin, C-terminal"	14	4	21.5983	6.91085	1.64398	0.0338371	"IPR006670; Cyclin"	"IPR006671; Cyclin, N-terminal"	-	-	-	-	-	-	-	-	-	-	-
Ca_18691	5	C6T193_SOYBN Putative uncharacterized protein OS=Glycine max PE=2 SV=1	"IPR001912; Ribosomal protein S4/S9, N-terminal"	7	2	10.7991	3.45543	1.64398	0.133631	"IPR002942; RNA-binding S4"	"IPR018079; Ribosomal protein S4, conserved site"	"IPR022801; Ribosomal protein S4/S9"	-	-	-	-	-	-	-	-	-	-
Ca_20934	2	Q941N0_9FABA Drought-induced protein OS=Retama raetam GN=DIP PE=4 SV=1	-	17	5	26.2265	8.63856	1.60216	0.0215132	-	-	-	-	-	-	-	-	-	-	-	-	-
Ca_16097	2	G7KBR1_MEDTR Splicing factor, arginine/serine-rich 13A OS=Medicago truncatula GN=MTR_5g079870 PE=4 SV=1	"IPR000504; RNA recognition motif domain"	10	3	15.4273	5.18314	1.57359	0.0816438	-	-	-	-	-	-	-	-	-	-	-	-	-
Ca_11057	6	F6HLD3_VITVI Putative uncharacterized protein OS=Vitis vinifera GN=VIT_08s0007g00190 PE=4 SV=1	"IPR002478; Pseudouridine synthase/archaeosine transglycosylase"	10	3	15.4273	5.18314	1.57359	0.0816438	"IPR002501; Pseudouridine synthase II"	"IPR012960; Dyskerin-like"	-	-	-	-	-	-	-	-	-	-	-
Ca_16625	5	C6SVR9_SOYBN Putative uncharacterized protein OS=Glycine max PE=2 SV=1	"IPR006041; Pollen Ole e 1 allergen/extensin"	40	12	61.7093	20.7326	1.57359	0.000486635	-	-	-	-	-	-	-	-	-	-	-	-	-
Ca_15300	7	Q93YB2_PEA Aminoaldehyde dehydrogenase OS=Pisum sativum GN=amadh2 PE=1 SV=2	"IPR015590; Aldehyde dehydrogenase domain"	13	4	20.0555	6.91085	1.53707	0.05069	"IPR016160; Aldehyde dehydrogenase, conserved site"	-	-	-	-	-	-	-	-	-	-	-	-
Ca_04546	4	C6T2Q6_SOYBN Putative uncharacterized protein OS=Glycine max PE=2 SV=1	-	22	7	33.9401	12.094	1.4887	0.012855	-	-	-	-	-	-	-	-	-	-	-	-	-
Ca_00430	1	G7ILT7_MEDTR Inversin OS=Medicago truncatula GN=MTR_2g017930 PE=4 SV=1	"IPR002110; Ankyrin repeat"	3	1	4.6282	1.72771	1.42159	0.374301	"IPR020683; Ankyrin repeat-containing domain"	-	-	-	-	-	-	-	-	-	-	-	-
Ca_17133	4	F6GU07_VITVI Putative uncharacterized protein OS=Vitis vinifera GN=VIT_06s0004g02840 PE=3 SV=1	"IPR000911; Ribosomal protein L11"	6	2	9.2564	3.45543	1.42159	0.208878	"IPR020783; Ribosomal protein L11, C-terminal domain"	"IPR020784; Ribosomal protein L11, N-terminal"	"IPR020785; Ribosomal protein L11, conserved site"	-	-	-	-	-	-	-	-	-	-
Ca_02298	8	G7JYP3_MEDTR Putative uncharacterized protein OS=Medicago truncatula GN=MTR_5g013770 PE=4 SV=1	"IPR007650; Protein of unknown function DUF581"	3	1	4.6282	1.72771	1.42159	0.374301	-	-	-	-	-	-	-	-	-	-	-	-	-
Ca_21660	2	B9SED8_RICCO 60S ribosomal protein L10, putative OS=Ricinus communis GN=RCOM_0962270 PE=4 SV=1	"IPR016180; Ribosomal protein L10e/L16"	3	1	4.6282	1.72771	1.42159	0.374301	"IPR018255; Ribosomal protein L10e, conserved site"	-	-	-	-	-	-	-	-	-	-	-	-
Ca_08280	3	Q2HRV3_MEDTR Disease resistance OS=Medicago truncatula GN=MTR_7g084690 PE=4 SV=1	-	3	1	4.6282	1.72771	1.42159	0.374301	-	-	-	-	-	-	-	-	-	-	-	-	-
Ca_17763	7	C6T0P2_SOYBN Putative uncharacterized protein OS=Glycine max PE=2 SV=1	"IPR007194; Transport protein particle (TRAPP) component"	3	1	4.6282	1.72771	1.42159	0.374301	-	-	-	-	-	-	-	-	-	-	-	-	-
Ca_14456	4	B7FHS4_MEDTR Putative uncharacterized protein OS=Medicago truncatula GN=MTR_1g056390 PE=2 SV=1	-	3	1	4.6282	1.72771	1.42159	0.374301	-	-	-	-	-	-	-	-	-	-	-	-	-
Ca_04702	5	G7J8K3_MEDTR Putative uncharacterized protein OS=Medicago truncatula GN=MTR_3g118090 PE=4 SV=1	-	6	2	9.2564	3.45543	1.42159	0.208878	-	-	-	-	-	-	-	-	-	-	-	-	-
Ca_10617	8	G7K6U0_MEDTR ATP-dependent Clp protease proteolytic subunit OS=Medicago truncatula GN=MTR_5g026840 PE=3 SV=1	"IPR001907; Peptidase S14, ClpP"	3	1	4.6282	1.72771	1.42159	0.374301	"IPR023562; Peptidase S14/S49"	-	-	-	-	-	-	-	-	-	-	-	-
Ca_07708	4	B9T5W1_RICCO Alcohol dehydrogenase, putative OS=Ricinus communis GN=RCOM_0996200 PE=3 SV=1	"IPR002085; Alcohol dehydrogenase superfamily, zinc-containing"	3	1	4.6282	1.72771	1.42159	0.374301	"IPR002328; Alcohol dehydrogenase, zinc-containing, conserved site"	"IPR013149; Alcohol dehydrogenase, C-terminal"	"IPR013154; Alcohol dehydrogenase GroES-like"	-	-	-	-	-	-	-	-	-	-
Ca_11744	7	G7LEC6_MEDTR Putative uncharacterized protein OS=Medicago truncatula GN=MTR_8g011490 PE=4 SV=1	"IPR007259; Spc97/Spc98"	3	1	4.6282	1.72771	1.42159	0.374301	-	-	-	-	-	-	-	-	-	-	-	-	-
Ca_06192	3	G7L4Q2_MEDTR Putative uncharacterized protein OS=Medicago truncatula GN=MTR_7g077890 PE=4 SV=1	-	6	2	9.2564	3.45543	1.42159	0.208878	-	-	-	-	-	-	-	-	-	-	-	-	-
Ca_02654	1	C6TF86_SOYBN Putative uncharacterized protein OS=Glycine max PE=4 SV=1	-	3	1	4.6282	1.72771	1.42159	0.374301	-	-	-	-	-	-	-	-	-	-	-	-	-
Ca_00348	1	G7IFH1_MEDTR Putative uncharacterized protein OS=Medicago truncatula GN=MTR_2g014860 PE=4 SV=1	"IPR010754; Optic atrophy 3-like"	3	1	4.6282	1.72771	1.42159	0.374301	-	-	-	-	-	-	-	-	-	-	-	-	-
Ca_10227	2	Q4VYF4_PEA SNF1-related protein kinase regulatory beta subunit 1 OS=Pisum sativum GN=akin beta1 PE=2 SV=1	"IPR006828; 5-AMP-activated protein kinase, beta subunit, interaction domain"	3	1	4.6282	1.72771	1.42159	0.374301	-	-	-	-	-	-	-	-	-	-	-	-	-
Ca_03175	7	C6TG60_SOYBN Putative uncharacterized protein OS=Glycine max PE=2 SV=1	"IPR000823; Plant peroxidase"	3	1	4.6282	1.72771	1.42159	0.374301	"IPR002016; Haem peroxidase, plant/fungal/bacterial"	"IPR019793; Peroxidases heam-ligand binding site"	"IPR019794; Peroxidase, active site"	-	-	-	-	-	-	-	-	-	-
Ca_09807	2	G7K0L3_MEDTR Acetyl-CoA acetyltransferase, cytosolic OS=Medicago truncatula GN=MTR_5g098310 PE=3 SV=1	"IPR002155; Thiolase"	3	1	4.6282	1.72771	1.42159	0.374301	"IPR020610; Thiolase, active site"	"IPR020613; Thiolase, conserved site"	"IPR020616; Thiolase, N-terminal"	"IPR020617; Thiolase, C-terminal"	-	-	-	-	-	-	-	-	-
Ca_15362	7	G7JR01_MEDTR Putative uncharacterized protein OS=Medicago truncatula GN=MTR_4g108630 PE=4 SV=1	-	3	1	4.6282	1.72771	1.42159	0.374301	-	-	-	-	-	-	-	-	-	-	-	-	-
Ca_26246	7	F6HPF6_VITVI Putative uncharacterized protein OS=Vitis vinifera GN=VIT_01s0026g01570 PE=4 SV=1	"IPR000109; Oligopeptide transporter"	3	1	4.6282	1.72771	1.42159	0.374301	-	-	-	-	-	-	-	-	-	-	-	-	-
Ca_02207	8	G7IU06_MEDTR Peroxidase OS=Medicago truncatula GN=MTR_2g089750 PE=3 SV=1	"IPR000823; Plant peroxidase"	3	1	4.6282	1.72771	1.42159	0.374301	"IPR002016; Haem peroxidase, plant/fungal/bacterial"	"IPR019793; Peroxidases heam-ligand binding site"	"IPR019794; Peroxidase, active site"	-	-	-	-	-	-	-	-	-	-
Ca_13253	6	G7J7Y6_MEDTR FACT complex subunit SPT16 OS=Medicago truncatula GN=MTR_3g064470 PE=4 SV=1	"IPR000994; Peptidase M24, structural domain"	3	1	4.6282	1.72771	1.42159	0.374301	"IPR013719; Domain of unknown function DUF1747, eukaryote"	"IPR013953; FACT complex subunit Spt16p/Cdc68p"	-	-	-	-	-	-	-	-	-	-	-
Ca_12185	3	Q93YX6_MEDTR Type IIB calcium ATPase OS=Medicago truncatula GN=MCA2 PE=3 SV=1	"IPR000695; ATPase, P-type, H+ transporting proton pump"	3	1	4.6282	1.72771	1.42159	0.374301	"IPR001757; ATPase, P-type, K/Mg/Cd/Cu/Zn/Na/Ca/Na/H-transporter"	"IPR004014; ATPase, P-type cation-transporter, N-terminal"	"IPR005834; Haloacid dehalogenase-like hydrolase"	"IPR006068; ATPase, P-type cation-transporter, C-terminal"	"IPR008250; ATPase, P-type, ATPase-associated domain"	"IPR018303; ATPase, P-type phosphorylation site"	-	-	-	-	-	-	-
Ca_12925	1	G7IR04_MEDTR Brassinosteroid signaling positive regulator-related protein OS=Medicago truncatula GN=MTR_2g075400 PE=4 SV=1	"IPR008540; BZR1, transcriptional repressor"	3	1	4.6282	1.72771	1.42159	0.374301	-	-	-	-	-	-	-	-	-	-	-	-	-
Ca_12748	7	G7JIW5_MEDTR Peroxisomal biogenesis factor OS=Medicago truncatula GN=MTR_4g100930 PE=4 SV=1	"IPR006708; Pex19 protein"	3	1	4.6282	1.72771	1.42159	0.374301	-	-	-	-	-	-	-	-	-	-	-	-	-
Ca_19793	6	B2ZYT7_VICFA CBL-interacting protein kinase 1 OS=Vicia faba GN=VfCIPK1 PE=2 SV=1	"IPR000719; Protein kinase, catalytic domain"	20	7	30.8547	12.094	1.3512	0.0268336	"IPR002290; Serine/threonine-protein kinase domain"	"IPR004041; NAF domain"	"IPR008271; Serine/threonine-protein kinase, active site"	"IPR017441; Protein kinase, ATP binding site"	"IPR017442; Serine/threonine-protein kinase-like domain"	"IPR018451; NAF/FISL domain"	"IPR020635; Tyrosine-protein kinase, catalytic domain"	-	-	-	-	-	-
Ca_21124	3	G7JEW3_MEDTR Putative uncharacterized protein OS=Medicago truncatula GN=MTR_4g068140 PE=4 SV=1	-	14	5	21.5983	8.63856	1.32205	0.0683752	-	-	-	-	-	-	-	-	-	-	-	-	-
Ca_23039	7	C6TNC5_SOYBN Putative uncharacterized protein OS=Glycine max PE=2 SV=1	"IPR000073; Alpha/beta hydrolase fold-1"	14	5	21.5983	8.63856	1.32205	0.0683752	"IPR000639; Epoxide hydrolase-like"	-	-	-	-	-	-	-	-	-	-	-	-
Ca_00215	1	G7IK45_MEDTR Flavoprotein wrbA OS=Medicago truncatula GN=MTR_2g011080 PE=4 SV=1	"IPR005025; NADPH-dependent FMN reductase"	11	4	16.9701	6.91085	1.29606	0.111418	"IPR008254; Flavodoxin/nitric oxide synthase"	-	-	-	-	-	-	-	-	-	-	-	-
Ca_19802	6	B0L641_SOYBN WNK1 OS=Glycine max PE=2 SV=1	"IPR000719; Protein kinase, catalytic domain"	11	4	16.9701	6.91085	1.29606	0.111418	"IPR002290; Serine/threonine-protein kinase domain"	"IPR008271; Serine/threonine-protein kinase, active site"	"IPR017442; Serine/threonine-protein kinase-like domain"	"IPR020635; Tyrosine-protein kinase, catalytic domain"	-	-	-	-	-	-	-	-	-
Ca_11842	8	G7K527_MEDTR Membrane related protein-like protein OS=Medicago truncatula GN=MTR_5g007030 PE=4 SV=1	"IPR002913; Lipid-binding START"	11	4	16.9701	6.91085	1.29606	0.111418	-	-	-	-	-	-	-	-	-	-	-	-	-
Ca_24536	2	G7KA02_MEDTR Putative uncharacterized protein OS=Medicago truncatula GN=MTR_5g061610 PE=4 SV=1	-	57	22	87.9358	38.0097	1.21008	0.00055702	-	-	-	-	-	-	-	-	-	-	-	-	-
Ca_12228	3	C6T1P4_SOYBN Putative uncharacterized protein OS=Glycine max PE=2 SV=1	-	5	2	7.71367	3.45543	1.15855	0.32408	-	-	-	-	-	-	-	-	-	-	-	-	-
Ca_05017	5	F6H359_VITVI Malic enzyme OS=Vitis vinifera GN=VIT_04s0008g00180 PE=3 SV=1	"IPR001891; Malic oxidoreductase"	5	2	7.71367	3.45543	1.15855	0.32408	"IPR012301; Malic enzyme, N-terminal"	"IPR012302; Malic enzyme, NAD-binding"	"IPR015884; Malic enzyme, conserved site"	-	-	-	-	-	-	-	-	-	-
Ca_19381	3	G7KVR8_MEDTR Putative uncharacterized protein OS=Medicago truncatula GN=MTR_7g023750 PE=4 SV=1	-	5	2	7.71367	3.45543	1.15855	0.32408	-	-	-	-	-	-	-	-	-	-	-	-	-
Ca_09239	7	B9S8M0_RICCO Multicopper oxidase, putative OS=Ricinus communis GN=RCOM_0602380 PE=4 SV=1	"IPR001117; Multicopper oxidase, type 1"	5	2	7.71367	3.45543	1.15855	0.32408	"IPR011706; Multicopper oxidase, type 2"	"IPR011707; Multicopper oxidase, type 3"	-	-	-	-	-	-	-	-	-	-	-
Ca_01706	5	G7J9T9_MEDTR Nuclear nucleic acid-binding protein C1D OS=Medicago truncatula GN=MTR_3g105925 PE=4 SV=1	"IPR007146; Sas10/Utp3/C1D"	5	2	7.71367	3.45543	1.15855	0.32408	"IPR011082; Exosome-associated factor Rrp47/DNA strand repair C1D"	-	-	-	-	-	-	-	-	-	-	-	-
Ca_15480	4	G7ZY98_MEDTR Putative uncharacterized protein OS=Medicago truncatula GN=MTR_067s0053 PE=4 SV=1	-	27	11	41.6538	19.0048	1.13208	0.0241978	-	-	-	-	-	-	-	-	-	-	-	-	-
Ca_10009	7	Q5DUG8_CICAR Germin-like protein (Fragment) OS=Cicer arietinum GN=glp PE=2 SV=1	"IPR001929; Germin"	17	7	26.2265	12.094	1.11673	0.0769421	"IPR006045; Cupin 1"	"IPR019780; Germin, manganese binding site"	-	-	-	-	-	-	-	-	-	-	-
Ca_17081	5	Q96426_GLYGL Polyketide reductase (GGPKR2) OS=Glycyrrhiza glabra PE=2 SV=1	"IPR001395; Aldo/keto reductase"	43	18	66.3376	31.0988	1.09297	0.00559724	"IPR018170; Aldo/keto reductase, conserved site"	"IPR020471; Aldo/keto reductase subgroup"	"IPR023210; NADP-dependent oxidoreductase domain"	-	-	-	-	-	-	-	-	-	-
Ca_06489	6	F6HFI9_VITVI Putative uncharacterized protein OS=Vitis vinifera GN=VIT_01s0011g04790 PE=4 SV=1	"IPR002423; Chaperonin Cpn60/TCP-1"	7	3	10.7991	5.18314	1.05902	0.276491	"IPR002498; Phosphatidylinositol-4-phosphate 5-kinase, core"	"IPR016034; Phosphatidylinositol-4-phosphate 5-kinase, core, subgroup"	"IPR017455; Zinc finger, FYVE-related"	-	-	-	-	-	-	-	-	-	-
Ca_00105	1	G7IL92_MEDTR Histidine decarboxylase OS=Medicago truncatula GN=MTR_2g008120 PE=3 SV=1	"IPR002129; Pyridoxal phosphate-dependent decarboxylase"	7	3	10.7991	5.18314	1.05902	0.276491	"IPR021115; Pyridoxal-phosphate binding site"	-	-	-	-	-	-	-	-	-	-	-	-
Ca_25077	1	G7IQF5_MEDTR Cytidine deaminase OS=Medicago truncatula GN=MTR_2g045280 PE=4 SV=1	"IPR002125; CMP/dCMP deaminase, zinc-binding"	7	3	10.7991	5.18314	1.05902	0.276491	"IPR016192; APOBEC/CMP deaminase, zinc-binding"	-	-	-	-	-	-	-	-	-	-	-	-
Ca_06465	6	G7JK27_MEDTR U-box domain-containing protein OS=Medicago truncatula GN=MTR_4g085720 PE=4 SV=1	"IPR003613; U box domain"	7	3	10.7991	5.18314	1.05902	0.276491	-	-	-	-	-	-	-	-	-	-	-	-	-
Ca_08492	4	G7I399_MEDTR Monoglyceride lipase OS=Medicago truncatula GN=MTR_1g095110 PE=4 SV=1	"IPR022742; Alpha/beta hydrolase, N-terminal"	16	7	24.6837	12.094	1.02927	0.107516	-	-	-	-	-	-	-	-	-	-	-	-	-
Ca_06905	1	B9N1L9_POPTR Predicted protein OS=Populus trichocarpa GN=POPTRDRAFT_783604 PE=4 SV=1	"IPR013216; Methyltransferase type 11"	9	4	13.8846	6.91085	1.00655	0.235882	-	-	-	-	-	-	-	-	-	-	-	-	-
Ca_16640	5	Q84N02_MEDTR Putative monosaccharide-H+ symporter OS=Medicago truncatula GN=htn1 PE=2 SV=1	"IPR003663; Sugar/inositol transporter"	11	5	16.9701	8.63856	0.974129	0.201732	"IPR005828; General substrate transporter"	"IPR005829; Sugar transporter, conserved site"	"IPR020846; Major facilitator superfamily"	-	-	-	-	-	-	-	-	-	-
Ca_07297	3	C6SX98_SOYBN Putative uncharacterized protein OS=Glycine max PE=2 SV=1	"IPR003397; Mitochondrial inner membrane translocase complex, subunit Tim17/22"	11	5	16.9701	8.63856	0.974129	0.201732	-	-	-	-	-	-	-	-	-	-	-	-	-
Ca_15001	2	A8MRL0_ARATH Histone H3 OS=Arabidopsis thaliana GN=At4g40030 PE=3 SV=1	"IPR000164; Histone H3"	256	119	394.94	205.598	0.941808	1.18239e-09	"IPR007125; Histone core"	-	-	-	-	-	-	-	-	-	-	-	-
Ca_02127	8	G7K821_MEDTR Peroxidase OS=Medicago truncatula GN=MTR_5g017850 PE=3 SV=1	"IPR000823; Plant peroxidase"	17	8	26.2265	13.8217	0.924089	0.128215	"IPR002016; Haem peroxidase, plant/fungal/bacterial"	"IPR019793; Peroxidases heam-ligand binding site"	"IPR019794; Peroxidase, active site"	-	-	-	-	-	-	-	-	-	-
Ca_19349	3	C6T5H1_SOYBN Putative uncharacterized protein OS=Glycine max PE=2 SV=1	"IPR001087; Lipase, GDSL"	44	21	67.8803	36.282	0.90374	0.0160833	-	-	-	-	-	-	-	-	-	-	-	-	-
Ca_04080	5	G7J9Q1_MEDTR Putative uncharacterized protein OS=Medicago truncatula GN=MTR_3g093400 PE=4 SV=1	-	41	20	63.2521	34.5543	0.87225	0.0240556	-	-	-	-	-	-	-	-	-	-	-	-	-
Ca_13430	5	G7J7W0_MEDTR Intracellular protease OS=Medicago truncatula GN=MTR_3g064140 PE=4 SV=1	"IPR002818; ThiJ/PfpI"	2	1	3.08547	1.72771	0.836626	0.631077	"IPR006286; Peptidase C56, PfpI"	-	-	-	-	-	-	-	-	-	-	-	-
Ca_00878	3	C6TCL2_SOYBN Putative uncharacterized protein OS=Glycine max PE=2 SV=1	"IPR001841; Zinc finger, RING-type"	2	1	3.08547	1.72771	0.836626	0.631077	"IPR018957; Zinc finger, C3HC4 RING-type"	-	-	-	-	-	-	-	-	-	-	-	-
Ca_09302	7	B7FGQ3_MEDTR Putative uncharacterized protein OS=Medicago truncatula PE=2 SV=1	"IPR003657; DNA-binding WRKY"	4	2	6.17093	3.45543	0.836626	0.497008	"IPR018872; Transcription factor, WRKY, Zn-cluster"	-	-	-	-	-	-	-	-	-	-	-	-
Ca_17992	7	G7LG04_MEDTR Peptide transporter PTR1 OS=Medicago truncatula GN=MTR_8g038880 PE=3 SV=1	"IPR000109; Oligopeptide transporter"	2	1	3.08547	1.72771	0.836626	0.631077	"IPR018456; PTR2 family proton/oligopeptide symporter, conserved site"	-	-	-	-	-	-	-	-	-	-	-	-
Ca_07491	5	G7J5G5_MEDTR Putative uncharacterized protein OS=Medicago truncatula GN=MTR_3g077890 PE=4 SV=1	"IPR012442; Protein of unknown function DUF1645"	2	1	3.08547	1.72771	0.836626	0.631077	-	-	-	-	-	-	-	-	-	-	-	-	-
Ca_01612	5	B9GNL0_POPTR Predicted protein OS=Populus trichocarpa GN=POPTRDRAFT_816437 PE=4 SV=1	"IPR001173; Glycosyl transferase, family 2"	4	2	6.17093	3.45543	0.836626	0.497008	-	-	-	-	-	-	-	-	-	-	-	-	-
Ca_00983	3	O49153_PEA ERS-like ethylene receptor OS=Pisum sativum GN=ERS1 PE=2 SV=1	"IPR003018; GAF"	4	2	6.17093	3.45543	0.836626	0.497008	"IPR003594; ATPase-like, ATP-binding domain"	"IPR003661; Signal transduction histidine kinase, subgroup 1, dimerisation/phosphoacceptor domain"	"IPR004358; Signal transduction histidine kinase-related protein, C-terminal"	"IPR005467; Signal transduction histidine kinase, core"	-	-	-	-	-	-	-	-	-
Ca_13863	6	G7IUY2_MEDTR Cytochrome P450 OS=Medicago truncatula GN=MTR_3g057860 PE=3 SV=1	"IPR001128; Cytochrome P450"	2	1	3.08547	1.72771	0.836626	0.631077	"IPR002401; Cytochrome P450, E-class, group I"	"IPR017972; Cytochrome P450, conserved site"	-	-	-	-	-	-	-	-	-	-	-
Ca_10370	6	C6TE33_SOYBN Putative uncharacterized protein OS=Glycine max PE=2 SV=1	"IPR006966; Peroxin-3"	2	1	3.08547	1.72771	0.836626	0.631077	"IPR008409; Breast carcinoma amplified sequence 2"	-	-	-	-	-	-	-	-	-	-	-	-
Ca_10456	2	A5BQE9_VITVI Putative uncharacterized protein OS=Vitis vinifera GN=VITISV_038920 PE=4 SV=1	-	4	2	6.17093	3.45543	0.836626	0.497008	-	-	-	-	-	-	-	-	-	-	-	-	-
Ca_03258	7	G7JVH9_MEDTR Xyloglucan endotransglucosylase/hydrolase OS=Medicago truncatula GN=MTR_4g128400 PE=4 SV=1	"IPR000757; Glycoside hydrolase, family 16"	2	1	3.08547	1.72771	0.836626	0.631077	"IPR008263; Glycoside hydrolase, family 16, active site"	"IPR010713; Xyloglucan endo-transglycosylase, C-terminal"	-	-	-	-	-	-	-	-	-	-	-
Ca_02709	1	B8Y647_MEDSA Class IV chitinase OS=Medicago sativa GN=Chi PE=2 SV=1	"IPR000726; Glycoside hydrolase, family 19, catalytic"	6	3	9.2564	5.18314	0.836626	0.405435	"IPR001002; Chitin-binding, type 1"	"IPR018371; Chitin-binding, type 1, conserved site"	-	-	-	-	-	-	-	-	-	-	-
Ca_05751	6	B9GWS1_POPTR Predicted protein OS=Populus trichocarpa GN=POPTRDRAFT_1074034 PE=3 SV=1	"IPR001674; GMP synthase, C-terminal"	2	1	3.08547	1.72771	0.836626	0.631077	"IPR006220; Anthranilate synthase component II/delta crystallin"	"IPR011702; Glutamine amidotransferase superfamily"	"IPR017926; Glutamine amidotransferase type 1"	-	-	-	-	-	-	-	-	-	-
Ca_05044	6	Q9AVI1_PEA Putative senescence-associated protein (Fragment) OS=Pisum sativum GN=ssa-3 PE=2 SV=1	-	2	1	3.08547	1.72771	0.836626	0.631077	-	-	-	-	-	-	-	-	-	-	-	-	-
Ca_02540	1	G7IRT9_MEDTR Serine/threonine protein phosphatase 6 regulatory subunit OS=Medicago truncatula GN=MTR_2g094550 PE=4 SV=1	"IPR007587; SIT4 phosphatase-associated protein family"	2	1	3.08547	1.72771	0.836626	0.631077	-	-	-	-	-	-	-	-	-	-	-	-	-
Ca_27033	6	G7K218_MEDTR Folylpolyglutamate synthase OS=Medicago truncatula GN=MTR_5g081250 PE=3 SV=1	"IPR001645; Folylpolyglutamate synthetase"	2	1	3.08547	1.72771	0.836626	0.631077	"IPR013221; Mur ligase, central"	"IPR018109; Folylpolyglutamate synthetase, conserved site"	-	-	-	-	-	-	-	-	-	-	-
Ca_12301	7	G7LJC7_MEDTR Putative uncharacterized protein OS=Medicago truncatula GN=MTR_8g069450 PE=4 SV=1	"IPR013026; Tetratricopeptide repeat-containing"	2	1	3.08547	1.72771	0.836626	0.631077	"IPR019734; Tetratricopeptide repeat"	-	-	-	-	-	-	-	-	-	-	-	-
Ca_14717	1	B8XJZ3_SOYBN Cold-regulated protein OS=Glycine max GN=Cor2 PE=2 SV=1	"IPR000008; C2 calcium-dependent membrane targeting"	4	2	6.17093	3.45543	0.836626	0.497008	"IPR018029; C2 membrane targeting protein"	-	-	-	-	-	-	-	-	-	-	-	-
Ca_00550	1	G7IFL1_MEDTR SQUAMOSA promoter binding protein OS=Medicago truncatula GN=MTR_2g020620 PE=4 SV=1	"IPR004333; Transcription factor, SBP-box"	4	2	6.17093	3.45543	0.836626	0.497008	-	-	-	-	-	-	-	-	-	-	-	-	-
Ca_04868	5	G7J5U6_MEDTR 26S proteasome non-ATPase regulatory subunit OS=Medicago truncatula GN=MTR_3g114480 PE=4 SV=1	"IPR000717; Proteasome component (PCI) domain"	6	3	9.2564	5.18314	0.836626	0.405435	"IPR013143; PCI/PINT associated module"	"IPR013586; 26S proteasome regulatory subunit, C-terminal"	-	-	-	-	-	-	-	-	-	-	-
Ca_10153	2	G7KD14_MEDTR ATP-dependent RNA helicase A-like protein OS=Medicago truncatula GN=MTR_5g090430 PE=4 SV=1	"IPR001374; Single-stranded nucleic acid binding R3H"	2	1	3.08547	1.72771	0.836626	0.631077	"IPR001650; Helicase, C-terminal"	"IPR002110; Ankyrin repeat"	"IPR007502; Helicase-associated domain"	"IPR011545; DNA/RNA helicase, DEAD/DEAH box type, N-terminal"	"IPR011709; Domain of unknown function DUF1605"	"IPR014001; DEAD-like helicase"	"IPR020683; Ankyrin repeat-containing domain"	-	-	-	-	-	-
Ca_02308	8	G7JYL9_MEDTR Protein TIFY OS=Medicago truncatula GN=MTR_5g013530 PE=4 SV=1	"IPR010399; Tify"	2	1	3.08547	1.72771	0.836626	0.631077	"IPR018467; CO/COL/TOC1, conserved site"	-	-	-	-	-	-	-	-	-	-	-	-
Ca_05679	6	G7LIT8_MEDTR Signal recognition particle 68 kDa protein OS=Medicago truncatula GN=MTR_8g100110 PE=4 SV=1	-	2	1	3.08547	1.72771	0.836626	0.631077	-	-	-	-	-	-	-	-	-	-	-	-	-
Ca_17429	6	B9SIX5_RICCO Putative uncharacterized protein OS=Ricinus communis GN=RCOM_0791080 PE=4 SV=1	"IPR019378; GDP-fucose protein O-fucosyltransferase"	2	1	3.08547	1.72771	0.836626	0.631077	-	-	-	-	-	-	-	-	-	-	-	-	-
Ca_00806	3	G7KQW4_MEDTR RNA-binding protein OS=Medicago truncatula GN=MTR_7g104800 PE=4 SV=1	"IPR000504; RNA recognition motif domain"	2	1	3.08547	1.72771	0.836626	0.631077	"IPR003954; RNA recognition motif domain, eukaryote"	-	-	-	-	-	-	-	-	-	-	-	-
Ca_10108	7	D7U032_VITVI Ubiquitin carboxyl-terminal hydrolase OS=Vitis vinifera GN=VIT_09s0002g02500 PE=3 SV=1	"IPR000626; Ubiquitin"	4	2	6.17093	3.45543	0.836626	0.497008	"IPR001394; Peptidase C19, ubiquitin carboxyl-terminal hydrolase 2"	"IPR018200; Peptidase C19, ubiquitin carboxyl-terminal hydrolase 2, conserved site"	"IPR019954; Ubiquitin conserved site"	"IPR019955; Ubiquitin supergroup"	-	-	-	-	-	-	-	-	-
Ca_02499	1	G7IU38_MEDTR Transcription factor APETALA2 OS=Medicago truncatula GN=MTR_2g093060 PE=4 SV=1	"IPR001471; Pathogenesis-related transcriptional factor/ERF, DNA-binding"	4	2	6.17093	3.45543	0.836626	0.497008	-	-	-	-	-	-	-	-	-	-	-	-	-
Ca_01046	3	G7KUL8_MEDTR Putative uncharacterized protein OS=Medicago truncatula GN=MTR_7g110620 PE=4 SV=1	"IPR019331; NEFA-interacting nuclear protein NIP30, N-terminal"	2	1	3.08547	1.72771	0.836626	0.631077	-	-	-	-	-	-	-	-	-	-	-	-	-
Ca_09082	4	G7I8B4_MEDTR U-box domain-containing protein OS=Medicago truncatula GN=MTR_1g014420 PE=4 SV=1	"IPR000225; Armadillo"	4	2	6.17093	3.45543	0.836626	0.497008	-	-	-	-	-	-	-	-	-	-	-	-	-
Ca_05272	6	G7JV63_MEDTR Flavonol synthase/flavanone 3-hydroxylase OS=Medicago truncatula GN=MTR_4g093840 PE=3 SV=1	"IPR001841; Zinc finger, RING-type"	2	1	3.08547	1.72771	0.836626	0.631077	"IPR005123; Oxoglutarate/iron-dependent oxygenase"	"IPR018957; Zinc finger, C3HC4 RING-type"	-	-	-	-	-	-	-	-	-	-	-
Ca_01945	8	C6T533_SOYBN Putative uncharacterized protein OS=Glycine max PE=2 SV=1	"IPR001232; SKP1 component"	2	1	3.08547	1.72771	0.836626	0.631077	"IPR016072; SKP1 component, dimerisation"	"IPR016073; SKP1 component, POZ"	-	-	-	-	-	-	-	-	-	-	-
Ca_04445	4	G7IEN6_MEDTR Methyltransferase-like protein OS=Medicago truncatula GN=MTR_1g100210 PE=4 SV=1	"IPR002052; DNA methylase, N-6 adenine-specific, conserved site"	4	2	6.17093	3.45543	0.836626	0.497008	"IPR007757; MT-A70"	-	-	-	-	-	-	-	-	-	-	-	-
Ca_05646	4	C6SXY0_SOYBN Putative uncharacterized protein OS=Glycine max PE=4 SV=1	-	4	2	6.17093	3.45543	0.836626	0.497008	-	-	-	-	-	-	-	-	-	-	-	-	-
Ca_09157	4	G7I9W3_MEDTR Beta-fructofuranosidase, insoluble isoenzyme CWINV1 OS=Medicago truncatula GN=MTR_1g015910 PE=3 SV=1	"IPR001362; Glycoside hydrolase, family 32"	2	1	3.08547	1.72771	0.836626	0.631077	"IPR013148; Glycosyl hydrolases family 32, N-terminal"	"IPR013189; Glycosyl hydrolase family 32, C-terminal"	-	-	-	-	-	-	-	-	-	-	-
Ca_13659	6	Q7X9B3_MEDTR 9/13 hydroperoxide lyase OS=Medicago truncatula GN=hpl1 PE=2 SV=1	"IPR001128; Cytochrome P450"	2	1	3.08547	1.72771	0.836626	0.631077	"IPR002403; Cytochrome P450, E-class, group IV"	-	-	-	-	-	-	-	-	-	-	-	-
Ca_17691	5	G7LG69_MEDTR Putative uncharacterized protein OS=Medicago truncatula GN=MTR_8g065690 PE=4 SV=1	-	2	1	3.08547	1.72771	0.836626	0.631077	-	-	-	-	-	-	-	-	-	-	-	-	-
Ca_05242	6	A5BES3_VITVI Putative uncharacterized protein OS=Vitis vinifera GN=VIT_12s0178g00050 PE=4 SV=1	-	2	1	3.08547	1.72771	0.836626	0.631077	-	-	-	-	-	-	-	-	-	-	-	-	-
Ca_05484	4	C6TM89_SOYBN Putative uncharacterized protein OS=Glycine max PE=2 SV=1	-	2	1	3.08547	1.72771	0.836626	0.631077	-	-	-	-	-	-	-	-	-	-	-	-	-
Ca_15691	2	G7K5Y9_MEDTR Putative uncharacterized protein OS=Medicago truncatula GN=MTR_5g076250 PE=4 SV=1	"IPR007053; NC"	4	2	6.17093	3.45543	0.836626	0.497008	-	-	-	-	-	-	-	-	-	-	-	-	-
Ca_01740	5	Q5WM51_CICAR Trypsin protein inhibitor 3 OS=Cicer arietinum GN=tpi3 PE=2 SV=1	"IPR002160; Proteinase inhibitor I3, Kunitz legume"	2	1	3.08547	1.72771	0.836626	0.631077	-	-	-	-	-	-	-	-	-	-	-	-	-
Ca_05865	6	Q9AWA6_ARAHY Serine/threonine/tyrosine kinase OS=Arachis hypogaea PE=2 SV=1	"IPR000719; Protein kinase, catalytic domain"	10	5	15.4273	8.63856	0.836626	0.282683	"IPR001245; Serine-threonine/tyrosine-protein kinase"	"IPR002290; Serine/threonine-protein kinase domain"	"IPR008271; Serine/threonine-protein kinase, active site"	"IPR020635; Tyrosine-protein kinase, catalytic domain"	-	-	-	-	-	-	-	-	-
Ca_15558	8	D7KVW8_ARALL Putative uncharacterized protein OS=Arabidopsis lyrata subsp. lyrata GN=ARALYDRAFT_316793 PE=4 SV=1	"IPR001330; Prenyltransferase/squalene oxidase"	2	1	3.08547	1.72771	0.836626	0.631077	"IPR002365; Terpene synthase, conserved site"	-	-	-	-	-	-	-	-	-	-	-	-
Ca_05719	6	B7FK31_MEDTR Putative uncharacterized protein OS=Medicago truncatula PE=2 SV=1	"IPR001509; NAD-dependent epimerase/dehydratase"	2	1	3.08547	1.72771	0.836626	0.631077	"IPR005886; UDP-glucose 4-epimerase"	"IPR008089; Nucleotide sugar epimerase"	-	-	-	-	-	-	-	-	-	-	-
Ca_09599	6	G7LB84_MEDTR Putative uncharacterized protein OS=Medicago truncatula GN=MTR_8g091600 PE=4 SV=1	-	38	19	58.6239	32.8265	0.836626	0.0359214	-	-	-	-	-	-	-	-	-	-	-	-	-
Ca_04506	4	G7IC06_MEDTR Calcium-dependent protein kinase OS=Medicago truncatula GN=MTR_1g101630 PE=4 SV=1	"IPR000719; Protein kinase, catalytic domain"	6	3	9.2564	5.18314	0.836626	0.405435	"IPR002290; Serine/threonine-protein kinase domain"	"IPR008271; Serine/threonine-protein kinase, active site"	"IPR017441; Protein kinase, ATP binding site"	"IPR017442; Serine/threonine-protein kinase-like domain"	"IPR020635; Tyrosine-protein kinase, catalytic domain"	-	-	-	-	-	-	-	-
Ca_07333	3	G7KWA6_MEDTR Putative uncharacterized protein OS=Medicago truncatula GN=MTR_7g093630 PE=4 SV=1	-	2	1	3.08547	1.72771	0.836626	0.631077	-	-	-	-	-	-	-	-	-	-	-	-	-
Ca_04290	4	G7I9N4_MEDTR Putative uncharacterized protein OS=Medicago truncatula GN=MTR_1g095890 PE=4 SV=1	-	2	1	3.08547	1.72771	0.836626	0.631077	-	-	-	-	-	-	-	-	-	-	-	-	-
Ca_05988	3	C6TCL7_SOYBN Putative uncharacterized protein OS=Glycine max PE=2 SV=1	"IPR004129; Glycerophosphoryl diester phosphodiesterase"	6	3	9.2564	5.18314	0.836626	0.405435	-	-	-	-	-	-	-	-	-	-	-	-	-
Ca_11213	6	G7KHF2_MEDTR ARS-binding protein OS=Medicago truncatula GN=MTR_5g087330 PE=4 SV=1	"IPR004252; Transposase, Ptta/En/Spm, plant"	2	1	3.08547	1.72771	0.836626	0.631077	-	-	-	-	-	-	-	-	-	-	-	-	-
Ca_01788	5	G7JBP1_MEDTR Putative uncharacterized protein OS=Medicago truncatula GN=MTR_3g107880 PE=3 SV=1	"IPR000222; Protein phosphatase 2C, manganese/magnesium aspartate binding site"	2	1	3.08547	1.72771	0.836626	0.631077	"IPR001932; Protein phosphatase 2C-like"	"IPR014045; Protein phosphatase 2C, N-terminal"	"IPR015655; Protein phosphatase 2C"	-	-	-	-	-	-	-	-	-	-
Ca_11983	3	B9IIV4_POPTR Predicted protein OS=Populus trichocarpa GN=POPTRDRAFT_576600 PE=4 SV=1	"IPR013026; Tetratricopeptide repeat-containing"	2	1	3.08547	1.72771	0.836626	0.631077	"IPR019734; Tetratricopeptide repeat"	-	-	-	-	-	-	-	-	-	-	-	-
Ca_13007	8	C6T2A2_SOYBN Putative uncharacterized protein OS=Glycine max PE=4 SV=1	"IPR019377; NADH-ubiquinone oxidoreductase, subunit 10"	10	5	15.4273	8.63856	0.836626	0.282683	"IPR020163; Complex I subunit NDUFS6"	-	-	-	-	-	-	-	-	-	-	-	-
Ca_13731	7	G7KT24_MEDTR Receptor-like protein kinase ANXUR2 OS=Medicago truncatula GN=MTR_7g038420 PE=3 SV=1	"IPR000719; Protein kinase, catalytic domain"	2	1	3.08547	1.72771	0.836626	0.631077	"IPR002290; Serine/threonine-protein kinase domain"	"IPR008271; Serine/threonine-protein kinase, active site"	"IPR017441; Protein kinase, ATP binding site"	"IPR017442; Serine/threonine-protein kinase-like domain"	"IPR020635; Tyrosine-protein kinase, catalytic domain"	-	-	-	-	-	-	-	-
Ca_09259	7	G7ZY41_MEDTR Vascular protein OS=Medicago truncatula GN=MTR_066s1023 PE=4 SV=1	-	2	1	3.08547	1.72771	0.836626	0.631077	-	-	-	-	-	-	-	-	-	-	-	-	-
Ca_10437	6	G7L9S2_MEDTR Putative uncharacterized protein OS=Medicago truncatula GN=MTR_8g104490 PE=4 SV=1	"IPR012416; Calmodulin binding protein-like"	2	1	3.08547	1.72771	0.836626	0.631077	-	-	-	-	-	-	-	-	-	-	-	-	-
Ca_25719	1	G7KWK2_MEDTR Putative uncharacterized protein OS=Medicago truncatula GN=MTR_7g005390 PE=4 SV=1	"IPR004148; BAR"	2	1	3.08547	1.72771	0.836626	0.631077	-	-	-	-	-	-	-	-	-	-	-	-	-
Ca_22129	7	G7K043_MEDTR AP-1 complex subunit mu OS=Medicago truncatula GN=MTR_5g033500 PE=4 SV=1	"IPR001392; Clathrin adaptor, mu subunit"	2	1	3.08547	1.72771	0.836626	0.631077	"IPR008968; Clathrin adaptor, mu subunit, C-terminal"	"IPR018240; Clathrin adaptor, mu subunit, conserved site"	"IPR022775; AP complex, mu/sigma subunit"	-	-	-	-	-	-	-	-	-	-
Ca_10969	4	O49585_ARATH Putative uncharacterized protein AT4g31360 OS=Arabidopsis thaliana GN=AT4g31360 PE=4 SV=1	-	2	1	3.08547	1.72771	0.836626	0.631077	-	-	-	-	-	-	-	-	-	-	-	-	-
Ca_02267	8	G7JZY6_MEDTR N-acetylornithine deacetylase-like protein OS=Medicago truncatula GN=MTR_5g014410 PE=4 SV=1	"IPR002933; Peptidase M20"	2	1	3.08547	1.72771	0.836626	0.631077	"IPR011650; Peptidase M20, dimerisation"	-	-	-	-	-	-	-	-	-	-	-	-
Ca_14788	1	G7IMV1_MEDTR Beta xylosidase OS=Medicago truncatula GN=MTR_2g034720 PE=4 SV=1	"IPR001764; Glycoside hydrolase, family 3, N-terminal"	2	1	3.08547	1.72771	0.836626	0.631077	"IPR002772; Glycoside hydrolase, family 3, C-terminal"	-	-	-	-	-	-	-	-	-	-	-	-
Ca_11038	6	F2DJM5_HORVD Predicted protein OS=Hordeum vulgare var. distichum PE=2 SV=1	"IPR001878; Zinc finger, CCHC-type"	43	22	66.3376	38.0097	0.803459	0.0309363	"IPR002059; Cold-shock protein, DNA-binding"	"IPR011129; Cold shock protein"	"IPR019844; Cold-shock conserved site"	-	-	-	-	-	-	-	-	-	-
Ca_09659	6	C6F117_SOYBN Putative ribosomal protein S15 OS=Glycine max PE=2 SV=1	"IPR000630; Ribosomal protein S8"	17	9	26.2265	15.5494	0.754164	0.199163	-	-	-	-	-	-	-	-	-	-	-	-	-
Ca_05669	6	C6T5P9_SOYBN Putative uncharacterized protein OS=Glycine max PE=2 SV=1	"IPR005631; Protein of unknown function DUF339"	11	6	16.9701	10.3663	0.711095	0.326236	-	-	-	-	-	-	-	-	-	-	-	-	-
Ca_12358	7	G7LHP0_MEDTR Putative uncharacterized protein OS=Medicago truncatula GN=MTR_8g066850 PE=4 SV=1	-	9	5	13.8846	8.63856	0.684623	0.390186	-	-	-	-	-	-	-	-	-	-	-	-	-
Ca_03261	7	G7JD13_MEDTR Xyloglucan endotransglucosylase/hydrolase OS=Medicago truncatula GN=MTR_4g128590 PE=4 SV=1	"IPR000757; Glycoside hydrolase, family 16"	93	53	143.474	91.5688	0.647864	0.00812081	"IPR010713; Xyloglucan endo-transglycosylase, C-terminal"	-	-	-	-	-	-	-	-	-	-	-	-
Ca_05563	4	F6HFK7_VITVI Putative uncharacterized protein OS=Vitis vinifera GN=VIT_01s0011g04520 PE=4 SV=1	"IPR004328; BRO1 domain"	14	8	21.5983	13.8217	0.643981	0.309416	-	-	-	-	-	-	-	-	-	-	-	-	-
Ca_12692	5	G7J3S5_MEDTR Putative uncharacterized protein OS=Medicago truncatula GN=MTR_3g087280 PE=4 SV=1	"IPR000008; C2 calcium-dependent membrane targeting"	7	4	10.7991	6.91085	0.643981	0.472501	-	-	-	-	-	-	-	-	-	-	-	-	-
Ca_06711	7	G7JFF5_MEDTR Synaptotagmin-1 OS=Medicago truncatula GN=MTR_4g115660 PE=4 SV=1	"IPR000008; C2 calcium-dependent membrane targeting"	7	4	10.7991	6.91085	0.643981	0.472501	"IPR018029; C2 membrane targeting protein"	"IPR020477; C2 region"	-	-	-	-	-	-	-	-	-	-	-
Ca_03633	4	G7I9H1_MEDTR Universal stress protein A-like protein OS=Medicago truncatula GN=MTR_1g083950 PE=4 SV=1	"IPR006015; Universal stress protein A"	42	25	64.7948	43.1928	0.585087	0.105033	"IPR006016; UspA"	-	-	-	-	-	-	-	-	-	-	-	-
Ca_10061	7	G7LI94_MEDTR Eukaryotic initiation factor 4A OS=Medicago truncatula GN=MTR_8g018400 PE=3 SV=1	"IPR000629; RNA helicase, ATP-dependent, DEAD-box, conserved site"	5	3	7.71367	5.18314	0.573591	0.583565	"IPR001650; Helicase, C-terminal"	"IPR011545; DNA/RNA helicase, DEAD/DEAH box type, N-terminal"	"IPR014001; DEAD-like helicase"	"IPR014014; RNA helicase, DEAD-box type, Q motif"	-	-	-	-	-	-	-	-	-
Ca_07559	5	G7J636_MEDTR NADH cytochrome b5 reductase OS=Medicago truncatula GN=MTR_1g100550 PE=4 SV=1	"IPR001433; Oxidoreductase FAD/NAD(P)-binding"	5	3	7.71367	5.18314	0.573591	0.583565	"IPR001709; Flavoprotein pyridine nucleotide cytochrome reductase"	"IPR001834; NADH:cytochrome b5 reductase (CBR)"	"IPR008333; Oxidoreductase, FAD-binding domain"	"IPR017927; Ferredoxin reductase-type FAD-binding domain"	-	-	-	-	-	-	-	-	-
Ca_16103	2	G7KBR7_MEDTR Expansin OS=Medicago truncatula GN=MTR_5g079950 PE=3 SV=1	"IPR002963; Expansin"	5	3	7.71367	5.18314	0.573591	0.583565	"IPR007112; Expansin/pollen allergen, DPBB domain"	"IPR007117; Pollen allergen/expansin, C-terminal"	"IPR007118; Expansin/Lol pI"	"IPR009009; Barwin-related endoglucanase"	-	-	-	-	-	-	-	-	-
Ca_16552	3	B4G0W2_MAIZE Ribosomal protein L15 OS=Zea mays PE=2 SV=1	"IPR000439; Ribosomal protein L15e"	72	45	111.077	77.7471	0.514698	0.0579022	"IPR020925; Ribosomal protein L15e, conserved site"	-	-	-	-	-	-	-	-	-	-	-	-
Ca_11381	5	G7JAU8_MEDTR Xyloglucan endotransglycosylase/hydrolase XTH-21 OS=Medicago truncatula GN=MTR_3g084630 PE=4 SV=1	"IPR000757; Glycoside hydrolase, family 16"	8	5	12.3419	8.63856	0.514698	0.529049	"IPR008263; Glycoside hydrolase, family 16, active site"	"IPR010713; Xyloglucan endo-transglycosylase, C-terminal"	-	-	-	-	-	-	-	-	-	-	-
Ca_16084	2	G7KGN2_MEDTR Leghemoglobin OS=Medicago truncatula GN=MTR_5g041610 PE=3 SV=1	"IPR000971; Globin, subset"	8	5	12.3419	8.63856	0.514698	0.529049	"IPR001032; Leghaemoglobin"	"IPR019824; Leghaemoglobin, iron-binding site"	-	-	-	-	-	-	-	-	-	-	-
Ca_07422	5	G8A2F8_MEDTR Peptide methionine sulfoxide reductase OS=Medicago truncatula GN=MTR_135s0002 PE=3 SV=1	"IPR002569; Peptide methionine sulphoxide reductase MsrA"	11	7	16.9701	12.094	0.488703	0.48113	-	-	-	-	-	-	-	-	-	-	-	-	-
Ca_19154	2	B7FLW6_MEDTR Putative uncharacterized protein OS=Medicago truncatula PE=2 SV=1	"IPR002194; Chaperonin TCP-1, conserved site"	17	11	26.2265	19.0048	0.464657	0.402651	"IPR002423; Chaperonin Cpn60/TCP-1"	"IPR012721; T-complex protein 1, theta subunit"	"IPR017998; Chaperone, tailless complex polypeptide 1"	-	-	-	-	-	-	-	-	-	-
Ca_09826	2	B9H1Q4_POPTR Predicted protein OS=Populus trichocarpa GN=POPTRDRAFT_1077146 PE=4 SV=1	"IPR000719; Protein kinase, catalytic domain"	3	2	4.6282	3.45543	0.421588	0.747968	"IPR001245; Serine-threonine/tyrosine-protein kinase"	"IPR002290; Serine/threonine-protein kinase domain"	"IPR020635; Tyrosine-protein kinase, catalytic domain"	-	-	-	-	-	-	-	-	-	-
Ca_18218	5	G7IZY7_MEDTR Elongin-A OS=Medicago truncatula GN=MTR_3g048940 PE=4 SV=1	"IPR010684; RNA polymerase II transcription factor SIII, subunit A"	3	2	4.6282	3.45543	0.421588	0.747968	-	-	-	-	-	-	-	-	-	-	-	-	-
Ca_20248	7	D9U541_LEULE Cellulose synthase OS=Leucaena leucocephala GN=CesA PE=2 SV=2	"IPR005150; Cellulose synthase"	3	2	4.6282	3.45543	0.421588	0.747968	-	-	-	-	-	-	-	-	-	-	-	-	-
Ca_00562	1	G7IFN5_MEDTR Baculoviral IAP repeat-containing protein OS=Medicago truncatula GN=MTR_2g020870 PE=4 SV=1	"IPR001841; Zinc finger, RING-type"	3	2	4.6282	3.45543	0.421588	0.747968	-	-	-	-	-	-	-	-	-	-	-	-	-
Ca_01210	3	G7L0S4_MEDTR N-acetyltransferase, putative OS=Medicago truncatula GN=MTR_7g114410 PE=4 SV=1	"IPR000182; GCN5-related N-acetyltransferase (GNAT) domain"	3	2	4.6282	3.45543	0.421588	0.747968	-	-	-	-	-	-	-	-	-	-	-	-	-
Ca_10991	4	G7I5R6_MEDTR Putative uncharacterized protein OS=Medicago truncatula GN=MTR_1g009640 PE=4 SV=1	-	6	4	9.2564	6.91085	0.421588	0.649464	-	-	-	-	-	-	-	-	-	-	-	-	-
Ca_23767	2	G7KAG9_MEDTR DUF246 domain-containing protein OS=Medicago truncatula GN=MTR_5g064620 PE=4 SV=1	"IPR019378; GDP-fucose protein O-fucosyltransferase"	3	2	4.6282	3.45543	0.421588	0.747968	-	-	-	-	-	-	-	-	-	-	-	-	-
Ca_06166	3	G7L6P1_MEDTR Proline iminopeptidase OS=Medicago truncatula GN=MTR_7g079030 PE=4 SV=1	"IPR000073; Alpha/beta hydrolase fold-1"	3	2	4.6282	3.45543	0.421588	0.747968	-	-	-	-	-	-	-	-	-	-	-	-	-
Ca_00090	1	C6SYI9_SOYBN Putative uncharacterized protein OS=Glycine max PE=2 SV=1	"IPR019280; COP9 signalosome, subunit CSN8"	6	4	9.2564	6.91085	0.421588	0.649464	-	-	-	-	-	-	-	-	-	-	-	-	-
Ca_08198	3	Q2HVB3_MEDTR Amino acid/polyamine transporter I OS=Medicago truncatula GN=MTR_7g086510 PE=4 SV=1	"IPR002293; Amino acid/polyamine transporter I"	3	2	4.6282	3.45543	0.421588	0.747968	"IPR004841; Amino acid permease domain"	"IPR015606; Cationic amino acid transporter"	-	-	-	-	-	-	-	-	-	-	-
Ca_02518	1	D7SKW2_VITVI Putative uncharacterized protein OS=Vitis vinifera GN=VIT_06s0004g03100 PE=4 SV=1	"IPR005609; Preprotein translocase Sec, Sec61-beta subunit"	6	4	9.2564	6.91085	0.421588	0.649464	-	-	-	-	-	-	-	-	-	-	-	-	-
Ca_07157	3	A2Q4I7_MEDTR Pyruvate carboxyltransferase OS=Medicago truncatula GN=MtrDRAFT_AC157502g12v2 PE=4 SV=1	"IPR000891; Pyruvate carboxyltransferase"	3	2	4.6282	3.45543	0.421588	0.747968	-	-	-	-	-	-	-	-	-	-	-	-	-
Ca_14203	4	G7KVB2_MEDTR Squamosa promoter-binding-like protein OS=Medicago truncatula GN=MTR_7g092930 PE=4 SV=1	-	3	2	4.6282	3.45543	0.421588	0.747968	-	-	-	-	-	-	-	-	-	-	-	-	-
Ca_06179	3	G7L6L0_MEDTR Mitogen-activated protein kinase OS=Medicago truncatula GN=MTR_7g078690 PE=4 SV=1	"IPR000719; Protein kinase, catalytic domain"	3	2	4.6282	3.45543	0.421588	0.747968	"IPR002290; Serine/threonine-protein kinase domain"	"IPR003527; MAP kinase, conserved site"	"IPR008271; Serine/threonine-protein kinase, active site"	"IPR008351; JNK MAP kinase"	"IPR017441; Protein kinase, ATP binding site"	"IPR017442; Serine/threonine-protein kinase-like domain"	"IPR020635; Tyrosine-protein kinase, catalytic domain"	-	-	-	-	-	-
Ca_13098	4	B9GTN0_POPTR Predicted protein OS=Populus trichocarpa GN=POPTRDRAFT_551361 PE=4 SV=1	"IPR004263; Exostosin-like"	3	2	4.6282	3.45543	0.421588	0.747968	-	-	-	-	-	-	-	-	-	-	-	-	-
Ca_07904	1	B4UWD1_ARAHY Putative metal ion-binding protein (Fragment) OS=Arachis hypogaea PE=2 SV=1	"IPR006121; Heavy metal transport/detoxification protein"	12	8	18.5128	13.8217	0.421588	0.520203	-	-	-	-	-	-	-	-	-	-	-	-	-
Ca_22316	2	G7K1E8_MEDTR RNA-binding protein OS=Medicago truncatula GN=MTR_5g034430 PE=4 SV=1	"IPR000504; RNA recognition motif domain"	3	2	4.6282	3.45543	0.421588	0.747968	"IPR002483; Splicing factor PWI"	-	-	-	-	-	-	-	-	-	-	-	-
Ca_15305	7	F6GSY3_VITVI Putative uncharacterized protein OS=Vitis vinifera GN=VIT_17s0000g07470 PE=4 SV=1	"IPR000357; HEAT"	9	6	13.8846	10.3663	0.421588	0.577685	-	-	-	-	-	-	-	-	-	-	-	-	-
Ca_04178	5	G7JBH8_MEDTR Zinc finger CCCH domain-containing protein OS=Medicago truncatula GN=MTR_3g095960 PE=4 SV=1	"IPR000571; Zinc finger, CCCH-type"	3	2	4.6282	3.45543	0.421588	0.747968	-	-	-	-	-	-	-	-	-	-	-	-	-
Ca_14775	1	Q9SMK8_CICAR Putative ABA-responsive protein OS=Cicer arietinum PE=2 SV=1	"IPR000916; Bet v I allergen"	19	13	29.3119	22.4603	0.384114	0.457566	-	-	-	-	-	-	-	-	-	-	-	-	-
Ca_22945	3	G7KWK7_MEDTR LITAF-domain-containing protein OS=Medicago truncatula GN=MTR_7g005440 PE=4 SV=1	"IPR006629; LPS-induced tumor necrosis factor alpha factor"	40	28	61.7093	48.376	0.351199	0.32064	-	-	-	-	-	-	-	-	-	-	-	-	-
Ca_15327	7	Q9AVP6_VICFA P-type H+-ATPase OS=Vicia faba GN=vha4 PE=2 SV=1	"IPR000695; ATPase, P-type, H+ transporting proton pump"	7	5	10.7991	8.63856	0.322053	0.702301	"IPR001757; ATPase, P-type, K/Mg/Cd/Cu/Zn/Na/Ca/Na/H-transporter"	"IPR004014; ATPase, P-type cation-transporter, N-terminal"	"IPR005834; Haloacid dehalogenase-like hydrolase"	"IPR008250; ATPase, P-type, ATPase-associated domain"	"IPR018303; ATPase, P-type phosphorylation site"	-	-	-	-	-	-	-	-
Ca_01047	3	G7KUM1_MEDTR Protein transport protein SEC23 OS=Medicago truncatula GN=MTR_7g110640 PE=4 SV=1	"IPR006895; Zinc finger, Sec23/Sec24-type"	7	5	10.7991	8.63856	0.322053	0.702301	"IPR006896; Sec23/Sec24, trunk domain"	"IPR006900; Sec23/Sec24, helical domain"	"IPR012990; Sec23/Sec24 beta-sandwich"	-	-	-	-	-	-	-	-	-	-
Ca_10131	7	G7LGQ3_MEDTR Acid phosphatase OS=Medicago truncatula GN=MTR_8g014640 PE=4 SV=1	"IPR005519; Acid phosphatase (Class B)"	7	5	10.7991	8.63856	0.322053	0.702301	-	-	-	-	-	-	-	-	-	-	-	-	-
Ca_10354	6	Q93YA8_SESRO Calcium binding protein OS=Sesbania rostrata GN=cbl1 PE=2 SV=1	"IPR002048; Calcium-binding EF-hand"	7	5	10.7991	8.63856	0.322053	0.702301	"IPR018247; EF-Hand 1, calcium-binding site"	"IPR018248; EF-hand"	"IPR018249; EF-HAND 2"	-	-	-	-	-	-	-	-	-	-
Ca_18926	7	Q1STQ6_MEDTR Putative uncharacterized protein OS=Medicago truncatula GN=MTR_8g005360 PE=4 SV=1	-	22	16	33.9401	27.6434	0.296058	0.530897	-	-	-	-	-	-	-	-	-	-	-	-	-
Ca_09210	4	Q3HRZ3_SOLTU Putative uncharacterized protein OS=Solanum tuberosum PE=2 SV=1	"IPR000630; Ribosomal protein S8"	15	11	23.141	19.0048	0.284085	0.618919	-	-	-	-	-	-	-	-	-	-	-	-	-
Ca_00566	1	G7IFP4_MEDTR G1121 protein OS=Medicago truncatula GN=MTR_2g020960 PE=4 SV=1	"IPR005062; SAC3/GANP/Nin1/mts3/eIF-3 p25"	4	3	6.17093	5.18314	0.251663	0.819063	-	-	-	-	-	-	-	-	-	-	-	-	-
Ca_02155	8	G7K6M6_MEDTR Putative uncharacterized protein OS=Medicago truncatula GN=MTR_5g017160 PE=4 SV=1	"IPR008801; Rapid ALkalinization Factor"	4	3	6.17093	5.18314	0.251663	0.819063	-	-	-	-	-	-	-	-	-	-	-	-	-
Ca_15496	4	B7FLC3_MEDTR Putative uncharacterized protein OS=Medicago truncatula PE=2 SV=1	"IPR003480; Transferase"	4	3	6.17093	5.18314	0.251663	0.819063	-	-	-	-	-	-	-	-	-	-	-	-	-
Ca_02240	8	G7K2F5_MEDTR BSD domain containing protein OS=Medicago truncatula GN=MTR_5g015180 PE=4 SV=1	"IPR005607; BSD"	4	3	6.17093	5.18314	0.251663	0.819063	-	-	-	-	-	-	-	-	-	-	-	-	-
Ca_05016	5	G7I262_MEDTR Protein cereblon OS=Medicago truncatula GN=MTR_1g007160 PE=4 SV=1	"IPR003111; Peptidase S16, lon N-terminal"	4	3	6.17093	5.18314	0.251663	0.819063	-	-	-	-	-	-	-	-	-	-	-	-	-
Ca_00552	1	G7IFM0_MEDTR LEC14B-like protein OS=Medicago truncatula GN=MTR_2g020720 PE=4 SV=1	"IPR001680; WD40 repeat"	4	3	6.17093	5.18314	0.251663	0.819063	"IPR017986; WD40-repeat-containing domain"	"IPR019781; WD40 repeat, subgroup"	"IPR019782; WD40 repeat 2"	-	-	-	-	-	-	-	-	-	-
Ca_06910	1	E0CSR7_VITVI Putative uncharacterized protein OS=Vitis vinifera GN=VIT_19s0014g03480 PE=4 SV=1	-	4	3	6.17093	5.18314	0.251663	0.819063	-	-	-	-	-	-	-	-	-	-	-	-	-
Ca_20524	5	G7J0F7_MEDTR GPI-anchored protein LORELEI OS=Medicago truncatula GN=MTR_3g010180 PE=4 SV=1	-	4	3	6.17093	5.18314	0.251663	0.819063	-	-	-	-	-	-	-	-	-	-	-	-	-
Ca_13289	6	G7J9D5_MEDTR THO complex subunit OS=Medicago truncatula GN=MTR_3g065490 PE=4 SV=1	"IPR000504; RNA recognition motif domain"	16	12	24.6837	20.7326	0.251663	0.64703	-	-	-	-	-	-	-	-	-	-	-	-	-
Ca_22775	1	Q9LRI4_PEA PsAD2 OS=Pisum sativum GN=PsAD2 PE=4 SV=1	-	4	3	6.17093	5.18314	0.251663	0.819063	-	-	-	-	-	-	-	-	-	-	-	-	-
Ca_02345	8	G7JW34_MEDTR COPII coat assembly protein sec16 OS=Medicago truncatula GN=MTR_5g012620 PE=4 SV=1	-	4	3	6.17093	5.18314	0.251663	0.819063	-	-	-	-	-	-	-	-	-	-	-	-	-
Ca_18364	4	E1U3U7_CICAR Zinc finger protein ZF2 OS=Cicer arietinum PE=4 SV=1	"IPR007087; Zinc finger, C2H2-type"	44	34	67.8803	58.7422	0.208595	0.524917	"IPR015880; Zinc finger, C2H2-like"	-	-	-	-	-	-	-	-	-	-	-	-
Ca_03757	4	Q9M7D9_PEA Pathogenesis-related protein 4A OS=Pisum sativum GN=PRP4A PE=2 SV=1	"IPR001153; Barwin"	30	24	46.282	41.4651	0.158554	0.687396	"IPR018226; Barwin, conserved site"	-	-	-	-	-	-	-	-	-	-	-	-
Ca_14559	7	G7LEQ8_MEDTR Matrix metalloproteinase-9 OS=Medicago truncatula GN=MTR_8g062770 PE=4 SV=1	"IPR001818; Peptidase M10, metallopeptidase"	5	4	7.71367	6.91085	0.158554	0.869752	"IPR002477; Peptidoglycan binding-like"	"IPR006026; Peptidase, metallopeptidase"	"IPR021190; Peptidase M10A, matrix metallopeptidase"	-	-	-	-	-	-	-	-	-	-
Ca_09581	6	D3YBG7_TRIRP Acyl-coenzyme A oxidase OS=Trifolium repens PE=3 SV=1	"IPR002655; Acyl-CoA oxidase, C-terminal"	5	4	7.71367	6.91085	0.158554	0.869752	"IPR006090; Acyl-CoA oxidase/dehydrogenase, type 1"	"IPR006091; Acyl-CoA oxidase/dehydrogenase, central domain"	-	-	-	-	-	-	-	-	-	-	-
Ca_04498	4	Q2PER1_TRIPR Putative uncharacterized protein OS=Trifolium pratense PE=2 SV=1	"IPR003103; Apoptosis regulator, Bcl-2 protein, BAG"	5	4	7.71367	6.91085	0.158554	0.869752	"IPR019955; Ubiquitin supergroup"	-	-	-	-	-	-	-	-	-	-	-	-
Ca_02424	8	G7KDD0_MEDTR Putative uncharacterized protein OS=Medicago truncatula GN=MTR_5g010440 PE=4 SV=1	"IPR000719; Protein kinase, catalytic domain"	5	4	7.71367	6.91085	0.158554	0.869752	"IPR001245; Serine-threonine/tyrosine-protein kinase"	"IPR001611; Leucine-rich repeat"	"IPR002290; Serine/threonine-protein kinase domain"	"IPR020635; Tyrosine-protein kinase, catalytic domain"	-	-	-	-	-	-	-	-	-
Ca_20207	7	C6SVR8_SOYBN Putative uncharacterized protein OS=Glycine max PE=2 SV=1	"IPR001266; Ribosomal protein S19e"	10	8	15.4273	13.8217	0.158554	0.816554	"IPR018277; Ribosomal protein S19e, conserved site"	-	-	-	-	-	-	-	-	-	-	-	-
Ca_10757	4	A8MRL0_ARATH Histone H3 OS=Arabidopsis thaliana GN=At4g40030 PE=3 SV=1	"IPR000164; Histone H3"	20	16	30.8547	27.6434	0.158554	0.742678	"IPR007125; Histone core"	-	-	-	-	-	-	-	-	-	-	-	-
Ca_00761	3	Q6RIB7_SOYBN Enolase OS=Glycine max PE=2 SV=1	"IPR000941; Enolase"	31	25	47.8247	43.1928	0.146966	0.703948	"IPR020809; Enolase, conserved site"	"IPR020810; Enolase, C-terminal"	"IPR020811; Enolase, N-terminal"	-	-	-	-	-	-	-	-	-	-
Ca_17389	1	Q6WNQ9_MEDTR Isoflavone 3'-hydroxylase (Fragment) OS=Medicago truncatula PE=2 SV=1	"IPR001128; Cytochrome P450"	22	18	33.9401	31.0988	0.126133	0.782837	"IPR002401; Cytochrome P450, E-class, group I"	"IPR017972; Cytochrome P450, conserved site"	-	-	-	-	-	-	-	-	-	-	-
Ca_18595	1	C3TS15_CICAR S-adenosylmethionine synthase OS=Cicer arietinum PE=2 SV=1	"IPR002133; S-adenosylmethionine synthetase"	75	62	115.705	107.118	0.111248	0.65135	"IPR022628; S-adenosylmethionine synthetase, N-terminal"	"IPR022629; S-adenosylmethionine synthetase, central domain"	"IPR022630; S-adenosylmethionine synthetase, C-terminal"	"IPR022631; S-adenosylmethionine synthetase, conserved site"	-	-	-	-	-	-	-	-	-
Ca_18447	1	G7IJC2_MEDTR Putative uncharacterized protein OS=Medicago truncatula GN=MTR_2g071750 PE=4 SV=1	-	6	5	9.2564	8.63856	0.0996603	0.909115	-	-	-	-	-	-	-	-	-	-	-	-	-
Ca_14379	2	G7KFW2_MEDTR Universal stress protein A-like protein OS=Medicago truncatula GN=MTR_5g077130 PE=4 SV=1	"IPR006015; Universal stress protein A"	6	5	9.2564	8.63856	0.0996603	0.909115	"IPR006016; UspA"	-	-	-	-	-	-	-	-	-	-	-	-
Ca_12526	2	G7K236_MEDTR Putative uncharacterized protein OS=Medicago truncatula GN=MTR_5g081460 PE=4 SV=1	-	14	12	21.5983	20.7326	0.0590183	0.917086	-	-	-	-	-	-	-	-	-	-	-	-	-
Ca_05738	6	G7LHZ6_MEDTR AT-hook motif nuclear localized protein OS=Medicago truncatula GN=MTR_8g098390 PE=4 SV=1	"IPR005175; Domain of unknown function DUF296"	7	6	10.7991	10.3663	0.0590183	0.941349	-	-	-	-	-	-	-	-	-	-	-	-	-
Ca_09395	3	Q84V95_LOTCO Pyruvate decarboxylase 1 OS=Lotus corniculatus GN=Pdc1 PE=2 SV=1	"IPR011766; Thiamine pyrophosphate enzyme, C-terminal TPP-binding"	14	12	21.5983	20.7326	0.0590183	0.917086	"IPR012000; Thiamine pyrophosphate enzyme, central domain"	"IPR012001; Thiamine pyrophosphate enzyme, N-terminal TPP-binding domain"	-	-	-	-	-	-	-	-	-	-	-
Ca_04016	5	G7J864_MEDTR Mitochondrial chaperone BCS1 OS=Medicago truncatula GN=MTR_3g092060 PE=4 SV=1	"IPR003593; ATPase, AAA+ type, core"	16	14	24.6837	24.188	0.029271	0.955733	"IPR003959; ATPase, AAA-type, core"	-	-	-	-	-	-	-	-	-	-	-	-
Ca_04759	5	D3YBC2_TRIRP Dehydrin b OS=Trifolium repens PE=3 SV=1	"IPR000167; Dehydrin"	105	93	161.987	160.677	0.0117126	0.954163	-	-	-	-	-	-	-	-	-	-	-	-	-
Ca_08022	1	G7IML7_MEDTR Reticuline oxidase-like protein OS=Medicago truncatula GN=MTR_2g031390 PE=4 SV=1	"IPR006094; FAD linked oxidase, N-terminal"	9	8	13.8846	13.8217	0.0065509	0.992539	"IPR012951; Berberine/berberine-like"	"IPR016166; FAD-binding, type 2"	-	-	-	-	-	-	-	-	-	-	-
Ca_07521	5	B7FMJ5_MEDTR Putative uncharacterized protein OS=Medicago truncatula PE=4 SV=1	-	37	33	57.0811	57.0145	0.00168515	0.996097	-	-	-	-	-	-	-	-	-	-	-	-	-
Ca_09342	7	G7JDY0_MEDTR LOB domain-containing protein OS=Medicago truncatula GN=MTR_4g095600 PE=4 SV=1	"IPR004883; Lateral organ boundaries, LOB"	13	12	20.0555	20.7326	-0.0478969	0.933835	-	-	-	-	-	-	-	-	-	-	-	-	-
Ca_03068	7	G7JQ29_MEDTR S-adenosylmethionine synthase OS=Medicago truncatula GN=MTR_4g123810 PE=3 SV=1	"IPR002133; S-adenosylmethionine synthetase"	19	18	29.3119	31.0988	-0.0853716	0.856991	"IPR022628; S-adenosylmethionine synthetase, N-terminal"	"IPR022629; S-adenosylmethionine synthetase, central domain"	"IPR022630; S-adenosylmethionine synthetase, C-terminal"	"IPR022631; S-adenosylmethionine synthetase, conserved site"	-	-	-	-	-	-	-	-	-
Ca_05167	6	Q9ZP08_CICAR Chlorophyll a/b binding protein (Precursor) OS=Cicer arietinum PE=2 SV=1	"IPR001344; Chlorophyll A-B binding protein, plant"	46	45	70.9658	77.7471	-0.131665	0.662077	"IPR022796; Chlorophyll A-B binding protein"	-	-	-	-	-	-	-	-	-	-	-	-
Ca_13175	7	A1Z3W7_ROSCH eIF5A OS=Rosa chinensis PE=2 SV=1	"IPR001884; Translation elongation factor IF5A"	13	13	20.0555	22.4603	-0.163374	0.772449	"IPR005824; KOW"	"IPR019769; Translation elongation factor, IF5A, hypusine site"	"IPR020189; Translation elongation factor, IF5A C-terminal"	-	-	-	-	-	-	-	-	-	-
Ca_23324	7	G7LFY5_MEDTR Homeobox-leucine zipper protein ATHB-15 OS=Medicago truncatula GN=MTR_8g013980 PE=3 SV=1	"IPR001356; Homeobox"	1	1	1.54273	1.72771	-0.163374	0.936139	"IPR002913; Lipid-binding START"	"IPR013978; MEKHLA"	-	-	-	-	-	-	-	-	-	-	-
Ca_19998	4	G7ICJ3_MEDTR Serine/threonine-protein phosphatase OS=Medicago truncatula GN=MTR_1g039380 PE=3 SV=1	"IPR004843; Metallo-dependent phosphatase"	1	1	1.54273	1.72771	-0.163374	0.936139	"IPR006186; Serine/threonine-specific protein phosphatase/bis(5-nucleosyl)-tetraphosphatase"	-	-	-	-	-	-	-	-	-	-	-	-
Ca_09017	5	C6TNG8_SOYBN Putative uncharacterized protein OS=Glycine max PE=2 SV=1	-	1	1	1.54273	1.72771	-0.163374	0.936139	-	-	-	-	-	-	-	-	-	-	-	-	-
Ca_16091	2	G7KGU9_MEDTR Protein phosphatase 2C OS=Medicago truncatula GN=MTR_5g080680 PE=3 SV=1	"IPR000222; Protein phosphatase 2C, manganese/magnesium aspartate binding site"	1	1	1.54273	1.72771	-0.163374	0.936139	"IPR001932; Protein phosphatase 2C-like"	"IPR014045; Protein phosphatase 2C, N-terminal"	"IPR015655; Protein phosphatase 2C"	-	-	-	-	-	-	-	-	-	-
Ca_07688	3	E9RGY2_9FABA Regulatory particle triple-A ATPase 2 OS=Sophora flavescens GN=RPT2 PE=2 SV=1	"IPR003593; ATPase, AAA+ type, core"	2	2	3.08547	3.45543	-0.163374	0.909776	"IPR003959; ATPase, AAA-type, core"	"IPR003960; ATPase, AAA-type, conserved site"	-	-	-	-	-	-	-	-	-	-	-
Ca_06249	3	G7L2J6_MEDTR Pentatricopeptide repeat-containing protein OS=Medicago truncatula GN=MTR_7g076550 PE=4 SV=1	-	2	2	3.08547	3.45543	-0.163374	0.909776	-	-	-	-	-	-	-	-	-	-	-	-	-
Ca_00930	3	G7KQZ6_MEDTR Glutaredoxin OS=Medicago truncatula GN=MTR_7g108200 PE=4 SV=1	"IPR002109; Glutaredoxin"	1	1	1.54273	1.72771	-0.163374	0.936139	-	-	-	-	-	-	-	-	-	-	-	-	-
Ca_06554	6	G7JHL1_MEDTR N utilization substance protein B-like protein OS=Medicago truncatula GN=MTR_4g083370 PE=4 SV=1	"IPR006027; NusB/RsmB/TIM44"	2	2	3.08547	3.45543	-0.163374	0.909776	-	-	-	-	-	-	-	-	-	-	-	-	-
Ca_23427	6	G7K5I2_MEDTR WD repeat-containing protein-like protein OS=Medicago truncatula GN=MTR_5g035980 PE=4 SV=1	"IPR001680; WD40 repeat"	2	2	3.08547	3.45543	-0.163374	0.909776	"IPR017986; WD40-repeat-containing domain"	"IPR019781; WD40 repeat, subgroup"	"IPR019782; WD40 repeat 2"	"IPR020472; G-protein beta WD-40 repeat"	-	-	-	-	-	-	-	-	-
Ca_03203	7	G7JT77_MEDTR Putative uncharacterized protein OS=Medicago truncatula GN=MTR_4g126790 PE=4 SV=1	"IPR008590; Protein of unknown function DUF872, transmembrane"	1	1	1.54273	1.72771	-0.163374	0.936139	-	-	-	-	-	-	-	-	-	-	-	-	-
Ca_15543	8	G7KJU9_MEDTR Cytidine deaminase OS=Medicago truncatula GN=MTR_6g092660 PE=3 SV=1	"IPR002125; CMP/dCMP deaminase, zinc-binding"	1	1	1.54273	1.72771	-0.163374	0.936139	"IPR013171; Cytidine/deoxycytidylate deaminase, zinc-binding domain"	"IPR016192; APOBEC/CMP deaminase, zinc-binding"	-	-	-	-	-	-	-	-	-	-	-
Ca_03905	5	C6ZRR2_SOYBN Leucine-rich repeat protein kinase OS=Glycine max PE=2 SV=1	"IPR000719; Protein kinase, catalytic domain"	3	3	4.6282	5.18314	-0.163374	0.889607	"IPR001245; Serine-threonine/tyrosine-protein kinase"	"IPR001611; Leucine-rich repeat"	"IPR002290; Serine/threonine-protein kinase domain"	"IPR008271; Serine/threonine-protein kinase, active site"	"IPR020635; Tyrosine-protein kinase, catalytic domain"	-	-	-	-	-	-	-	-
Ca_10898	4	D7TX82_VITVI Putative uncharacterized protein OS=Vitis vinifera GN=VIT_13s0084g00680 PE=4 SV=1	"IPR000719; Protein kinase, catalytic domain"	1	1	1.54273	1.72771	-0.163374	0.936139	"IPR001841; Zinc finger, RING-type"	"IPR002110; Ankyrin repeat"	"IPR002290; Serine/threonine-protein kinase domain"	"IPR017442; Serine/threonine-protein kinase-like domain"	"IPR017907; Zinc finger, RING-type, conserved site"	"IPR018957; Zinc finger, C3HC4 RING-type"	"IPR020635; Tyrosine-protein kinase, catalytic domain"	"IPR020683; Ankyrin repeat-containing domain"	-	-	-	-	-
Ca_01616	5	C6TLT9_SOYBN Branched-chain-amino-acid aminotransferase OS=Glycine max PE=2 SV=1	"IPR001544; Aminotransferase, class IV"	1	1	1.54273	1.72771	-0.163374	0.936139	"IPR005786; Branched-chain amino acid aminotransferase II"	"IPR018300; Aminotransferase, class IV, conserved site"	-	-	-	-	-	-	-	-	-	-	-
Ca_23176	4	B9STJ2_RICCO DNA repair helicase rad5,16, putative OS=Ricinus communis GN=RCOM_0492090 PE=4 SV=1	"IPR000330; SNF2-related"	1	1	1.54273	1.72771	-0.163374	0.936139	"IPR001650; Helicase, C-terminal"	"IPR001841; Zinc finger, RING-type"	"IPR014001; DEAD-like helicase"	"IPR014905; HIP116, Rad5p N-terminal"	"IPR017907; Zinc finger, RING-type, conserved site"	"IPR018957; Zinc finger, C3HC4 RING-type"	-	-	-	-	-	-	-
Ca_13792	6	G7LE61_MEDTR Eukaryotic translation initiation factor 3 subunit G OS=Medicago truncatula GN=MTR_8g107310 PE=3 SV=1	"IPR000504; RNA recognition motif domain"	1	1	1.54273	1.72771	-0.163374	0.936139	-	-	-	-	-	-	-	-	-	-	-	-	-
Ca_15321	7	B9R923_RICCO Epstein-Barr nuclear antigen, putative OS=Ricinus communis GN=RCOM_1513170 PE=4 SV=1	"IPR019007; WW domain binding protein 11"	1	1	1.54273	1.72771	-0.163374	0.936139	-	-	-	-	-	-	-	-	-	-	-	-	-
Ca_08360	4	F6HYW5_VITVI Putative uncharacterized protein OS=Vitis vinifera GN=VIT_05s0102g01100 PE=4 SV=1	"IPR000767; Disease resistance protein"	1	1	1.54273	1.72771	-0.163374	0.936139	"IPR002182; NB-ARC"	-	-	-	-	-	-	-	-	-	-	-	-
Ca_20704	6	A5HKJ9_MEDFA Ferritin OS=Medicago falcata PE=2 SV=1	"IPR001519; Ferritin"	1	1	1.54273	1.72771	-0.163374	0.936139	"IPR008331; Ferritin/DPS protein domain"	"IPR009040; Ferritin-like"	"IPR014034; Ferritin, conserved site"	-	-	-	-	-	-	-	-	-	-
Ca_11728	7	G7LF56_MEDTR BHLH transcription factor OS=Medicago truncatula GN=MTR_8g012290 PE=4 SV=1	"IPR001092; Helix-loop-helix DNA-binding domain"	1	1	1.54273	1.72771	-0.163374	0.936139	-	-	-	-	-	-	-	-	-	-	-	-	-
Ca_01978	8	A9PCT0_POPTR Predicted protein OS=Populus trichocarpa GN=POPTRDRAFT_1111495 PE=2 SV=1	"IPR002171; Ribosomal protein L2"	6	6	9.2564	10.3663	-0.163374	0.844342	"IPR022666; Ribosomal Proteins L2, RNA binding domain"	"IPR022669; Ribosomal protein L2, C-terminal"	"IPR022671; Ribosomal protein L2, conserved site"	-	-	-	-	-	-	-	-	-	-
Ca_05543	4	D7T8Z1_VITVI Putative uncharacterized protein OS=Vitis vinifera GN=VIT_01s0011g04210 PE=4 SV=1	"IPR002293; Amino acid/polyamine transporter I"	1	1	1.54273	1.72771	-0.163374	0.936139	"IPR004840; Amino acid permease, conserved site"	"IPR004841; Amino acid permease domain"	-	-	-	-	-	-	-	-	-	-	-
Ca_20006	4	G7IBI0_MEDTR Aminoacylase-1 OS=Medicago truncatula GN=MTR_1g039010 PE=4 SV=1	"IPR001261; ArgE/DapE/ACY1/CPG2/YscS, conserved site"	1	1	1.54273	1.72771	-0.163374	0.936139	"IPR002933; Peptidase M20"	"IPR011650; Peptidase M20, dimerisation"	-	-	-	-	-	-	-	-	-	-	-
Ca_03459	4	C6SVK8_SOYBN Putative uncharacterized protein OS=Glycine max PE=4 SV=1	"IPR008011; Complex 1 LYR protein"	2	2	3.08547	3.45543	-0.163374	0.909776	-	-	-	-	-	-	-	-	-	-	-	-	-
Ca_00220	1	G7IK54_MEDTR Cysteine-rich receptor-like protein kinase OS=Medicago truncatula GN=MTR_2g011190 PE=4 SV=1	"IPR000719; Protein kinase, catalytic domain"	2	2	3.08547	3.45543	-0.163374	0.909776	"IPR000742; Epidermal growth factor-like, type 3"	"IPR000858; S-locus glycoprotein"	"IPR001480; Bulb-type lectin domain"	"IPR002290; Serine/threonine-protein kinase domain"	"IPR008271; Serine/threonine-protein kinase, active site"	"IPR013227; PAN-2 domain"	"IPR017442; Serine/threonine-protein kinase-like domain"	"IPR020635; Tyrosine-protein kinase, catalytic domain"	-	-	-	-	-
Ca_14315	2	G7KEC3_MEDTR Dihydroflavonol 4-reductase-like protein OS=Medicago truncatula GN=MTR_5g072620 PE=4 SV=1	"IPR001509; NAD-dependent epimerase/dehydratase"	1	1	1.54273	1.72771	-0.163374	0.936139	-	-	-	-	-	-	-	-	-	-	-	-	-
Ca_09277	7	G8A342_MEDTR Heat stress transcription factor A3 OS=Medicago truncatula GN=MTR_142s1015 PE=3 SV=1	"IPR000232; Heat shock factor (HSF)-type, DNA-binding"	4	4	6.17093	6.91085	-0.163374	0.872655	-	-	-	-	-	-	-	-	-	-	-	-	-
Ca_06380	6	G7JPP2_MEDTR Lipase OS=Medicago truncatula GN=MTR_4g087810 PE=4 SV=1	"IPR002921; Lipase, class 3"	1	1	1.54273	1.72771	-0.163374	0.936139	-	-	-	-	-	-	-	-	-	-	-	-	-
Ca_17812	2	O23759_CICAR Ubiquitin-like protein OS=Cicer arietinum PE=4 SV=1	"IPR000626; Ubiquitin"	6	6	9.2564	10.3663	-0.163374	0.844342	"IPR019955; Ubiquitin supergroup"	"IPR022617; Small ubiquitin-related modifier, SUMO"	-	-	-	-	-	-	-	-	-	-	-
Ca_17107	5	Q9SSY8_PEA Hsr203J homolog OS=Pisum sativum PE=2 SV=1	"IPR013094; Alpha/beta hydrolase fold-3"	1	1	1.54273	1.72771	-0.163374	0.936139	-	-	-	-	-	-	-	-	-	-	-	-	-
Ca_20019	4	G7IBF6_MEDTR Peroxidase OS=Medicago truncatula GN=MTR_1g038680 PE=3 SV=1	"IPR000823; Plant peroxidase"	3	3	4.6282	5.18314	-0.163374	0.889607	"IPR002016; Haem peroxidase, plant/fungal/bacterial"	"IPR019793; Peroxidases heam-ligand binding site"	"IPR019794; Peroxidase, active site"	-	-	-	-	-	-	-	-	-	-
Ca_12727	5	G7J362_MEDTR Putative uncharacterized protein OS=Medicago truncatula GN=MTR_3g086640 PE=4 SV=1	-	2	2	3.08547	3.45543	-0.163374	0.909776	-	-	-	-	-	-	-	-	-	-	-	-	-
Ca_03546	4	G7IBT2_MEDTR Peroxidase OS=Medicago truncatula GN=MTR_1g086320 PE=3 SV=1	"IPR000823; Plant peroxidase"	1	1	1.54273	1.72771	-0.163374	0.936139	"IPR002016; Haem peroxidase, plant/fungal/bacterial"	"IPR019793; Peroxidases heam-ligand binding site"	"IPR019794; Peroxidase, active site"	-	-	-	-	-	-	-	-	-	-
Ca_05651	4	C6SXN2_SOYBN Putative uncharacterized protein OS=Glycine max PE=2 SV=1	"IPR001781; Zinc finger, LIM-type"	1	1	1.54273	1.72771	-0.163374	0.936139	-	-	-	-	-	-	-	-	-	-	-	-	-
Ca_18648	4	A3KBV8_LOTJA IGN1 OS=Lotus japonicus GN=IGN1 PE=2 SV=1	"IPR002110; Ankyrin repeat"	1	1	1.54273	1.72771	-0.163374	0.936139	"IPR020683; Ankyrin repeat-containing domain"	-	-	-	-	-	-	-	-	-	-	-	-
Ca_05511	4	G7IC94_MEDTR Zinc finger protein OS=Medicago truncatula GN=MTR_1g110320 PE=4 SV=1	"IPR007087; Zinc finger, C2H2-type"	1	1	1.54273	1.72771	-0.163374	0.936139	-	-	-	-	-	-	-	-	-	-	-	-	-
Ca_13395	5	G7JBX2_MEDTR Ser-thr protein kinase OS=Medicago truncatula GN=MTR_3g071480 PE=4 SV=1	"IPR000719; Protein kinase, catalytic domain"	4	4	6.17093	6.91085	-0.163374	0.872655	"IPR001245; Serine-threonine/tyrosine-protein kinase"	"IPR002290; Serine/threonine-protein kinase domain"	"IPR013210; Leucine-rich repeat-containing N-terminal, type 2"	"IPR020635; Tyrosine-protein kinase, catalytic domain"	-	-	-	-	-	-	-	-	-
Ca_07755	4	C6T1T9_SOYBN Putative uncharacterized protein OS=Glycine max PE=2 SV=1	"IPR001471; Pathogenesis-related transcriptional factor/ERF, DNA-binding"	1	1	1.54273	1.72771	-0.163374	0.936139	-	-	-	-	-	-	-	-	-	-	-	-	-
Ca_15060	8	G7K7Z0_MEDTR Calcium-dependent protein kinase OS=Medicago truncatula GN=MTR_5g008700 PE=4 SV=1	"IPR000073; Alpha/beta hydrolase fold-1"	4	4	6.17093	6.91085	-0.163374	0.872655	-	-	-	-	-	-	-	-	-	-	-	-	-
Ca_15127	4	G8A016_MEDTR Jasmonate Zim-domain protein OS=Medicago truncatula GN=MTR_097s0011 PE=4 SV=1	"IPR010399; Tify"	3	3	4.6282	5.18314	-0.163374	0.889607	"IPR018467; CO/COL/TOC1, conserved site"	-	-	-	-	-	-	-	-	-	-	-	-
Ca_14297	2	G7JZL6_MEDTR Serine/threonine protein kinase OS=Medicago truncatula GN=MTR_5g071560 PE=4 SV=1	"IPR000719; Protein kinase, catalytic domain"	2	2	3.08547	3.45543	-0.163374	0.909776	"IPR002290; Serine/threonine-protein kinase domain"	"IPR008271; Serine/threonine-protein kinase, active site"	"IPR017441; Protein kinase, ATP binding site"	"IPR017442; Serine/threonine-protein kinase-like domain"	"IPR020635; Tyrosine-protein kinase, catalytic domain"	-	-	-	-	-	-	-	-
Ca_01345	3	Q2HTC9_MEDTR 3-ketoacyl-CoA synthase OS=Medicago truncatula GN=MTR_7g118170 PE=3 SV=1	"IPR013601; FAE1/Type III polyketide synthase-like protein"	1	1	1.54273	1.72771	-0.163374	0.936139	"IPR013747; 3-Oxoacyl-[acyl-carrier-protein (ACP)] synthase III C-terminal"	-	-	-	-	-	-	-	-	-	-	-	-
Ca_00130	1	G7INW4_MEDTR Ribosome biogenesis regulatory protein-like protein OS=Medicago truncatula GN=MTR_2g008870 PE=4 SV=1	"IPR007023; Ribosomal biogenesis regulatory protein"	2	2	3.08547	3.45543	-0.163374	0.909776	-	-	-	-	-	-	-	-	-	-	-	-	-
Ca_00133	1	G7INX3_MEDTR Metacaspase-1 OS=Medicago truncatula GN=MTR_2g008970 PE=4 SV=1	"IPR011600; Peptidase C14, caspase catalytic"	3	3	4.6282	5.18314	-0.163374	0.889607	-	-	-	-	-	-	-	-	-	-	-	-	-
Ca_11681	2	G7JWM4_MEDTR Palmitoyltransferase OS=Medicago truncatula GN=MTR_5g042870 PE=4 SV=1	"IPR001594; Zinc finger, DHHC-type, palmitoyltransferase"	2	2	3.08547	3.45543	-0.163374	0.909776	-	-	-	-	-	-	-	-	-	-	-	-	-
Ca_04091	5	G7KDC0_MEDTR E3 ubiquitin-protein ligase synoviolin B OS=Medicago truncatula GN=MTR_5g068460 PE=4 SV=1	"IPR001841; Zinc finger, RING-type"	1	1	1.54273	1.72771	-0.163374	0.936139	"IPR017907; Zinc finger, RING-type, conserved site"	-	-	-	-	-	-	-	-	-	-	-	-
Ca_01795	5	B9T6M7_RICCO Glycosyltransferase QUASIMODO1, putative OS=Ricinus communis GN=RCOM_1277270 PE=4 SV=1	"IPR002495; Glycosyl transferase, family 8"	2	2	3.08547	3.45543	-0.163374	0.909776	-	-	-	-	-	-	-	-	-	-	-	-	-
Ca_07862	4	G7I2M1_MEDTR ATP-dependent DNA helicase pcrA OS=Medicago truncatula GN=MTR_1g072820 PE=4 SV=1	-	1	1	1.54273	1.72771	-0.163374	0.936139	-	-	-	-	-	-	-	-	-	-	-	-	-
Ca_13310	6	Q6UZ79_MEDTR B-type cell cycle switch protein ccs52B OS=Medicago truncatula PE=2 SV=1	"IPR001680; WD40 repeat"	1	1	1.54273	1.72771	-0.163374	0.936139	"IPR017986; WD40-repeat-containing domain"	"IPR019775; WD40 repeat, conserved site"	"IPR019781; WD40 repeat, subgroup"	"IPR019782; WD40 repeat 2"	-	-	-	-	-	-	-	-	-
Ca_18456	1	A5AX92_VITVI Putative uncharacterized protein OS=Vitis vinifera GN=VIT_10s0003g03160 PE=4 SV=1	"IPR021138; Ribosomal protein L18a"	3	3	4.6282	5.18314	-0.163374	0.889607	-	-	-	-	-	-	-	-	-	-	-	-	-
Ca_01925	8	G7JYS1_MEDTR Scaffold attachment factor B1 OS=Medicago truncatula GN=MTR_5g023060 PE=4 SV=1	"IPR000504; RNA recognition motif domain"	1	1	1.54273	1.72771	-0.163374	0.936139	-	-	-	-	-	-	-	-	-	-	-	-	-
Ca_09781	2	G7KEN3_MEDTR Putative uncharacterized protein OS=Medicago truncatula GN=MTR_5g097300 PE=4 SV=1	-	1	1	1.54273	1.72771	-0.163374	0.936139	-	-	-	-	-	-	-	-	-	-	-	-	-
Ca_24556	3	Q2HVR5_MEDTR Thioredoxin fold OS=Medicago truncatula GN=MTR_7g010090 PE=4 SV=1	"IPR002109; Glutaredoxin"	1	1	1.54273	1.72771	-0.163374	0.936139	-	-	-	-	-	-	-	-	-	-	-	-	-
Ca_13728	7	G7KT34_MEDTR RING-H2 finger protein ATL2C OS=Medicago truncatula GN=MTR_7g038550 PE=4 SV=1	"IPR001841; Zinc finger, RING-type"	2	2	3.08547	3.45543	-0.163374	0.909776	"IPR018957; Zinc finger, C3HC4 RING-type"	-	-	-	-	-	-	-	-	-	-	-	-
Ca_12097	4	G7I3Y8_MEDTR Putative uncharacterized protein OS=Medicago truncatula GN=MTR_1g075310 PE=4 SV=1	"IPR009675; Xklp2 targeting protein"	2	2	3.08547	3.45543	-0.163374	0.909776	-	-	-	-	-	-	-	-	-	-	-	-	-
Ca_04755	5	G7J7R8_MEDTR Cytosolic Fe-S cluster assembly factor NARFL OS=Medicago truncatula GN=MTR_3g117360 PE=4 SV=1	"IPR003149; Iron hydrogenase, small subunit-like"	2	2	3.08547	3.45543	-0.163374	0.909776	"IPR004108; Iron hydrogenase, large subunit, C-terminal"	-	-	-	-	-	-	-	-	-	-	-	-
Ca_05041	6	E5RPJ6_SOYBN Pyruvate dehydrogenase OS=Glycine max PE=2 SV=1	"IPR005475; Transketolase-like, pyrimidine-binding domain"	2	2	3.08547	3.45543	-0.163374	0.909776	"IPR005476; Transketolase, C-terminal"	-	-	-	-	-	-	-	-	-	-	-	-
Ca_08596	6	B7FM39_MEDTR Putative uncharacterized protein OS=Medicago truncatula PE=2 SV=1	"IPR000719; Protein kinase, catalytic domain"	1	1	1.54273	1.72771	-0.163374	0.936139	"IPR002290; Serine/threonine-protein kinase domain"	"IPR004041; NAF domain"	"IPR008271; Serine/threonine-protein kinase, active site"	"IPR017442; Serine/threonine-protein kinase-like domain"	"IPR018451; NAF/FISL domain"	"IPR020635; Tyrosine-protein kinase, catalytic domain"	-	-	-	-	-	-	-
Ca_00189	1	G7IFC0_MEDTR Proline iminopeptidase OS=Medicago truncatula GN=MTR_2g010480 PE=3 SV=1	"IPR000073; Alpha/beta hydrolase fold-1"	5	5	7.71367	8.63856	-0.163374	0.857765	"IPR002410; Peptidase S33, prolyl aminopeptidase"	-	-	-	-	-	-	-	-	-	-	-	-
Ca_17349	1	C6TC22_SOYBN Putative uncharacterized protein OS=Glycine max PE=2 SV=1	-	1	1	1.54273	1.72771	-0.163374	0.936139	-	-	-	-	-	-	-	-	-	-	-	-	-
Ca_09462	3	G7KX17_MEDTR Alanine glyoxylate aminotransferase-like protein OS=Medicago truncatula GN=MTR_7g072420 PE=3 SV=1	"IPR005814; Aminotransferase class-III"	7	7	10.7991	12.094	-0.163374	0.832036	-	-	-	-	-	-	-	-	-	-	-	-	-
Ca_24047	6	G7JM48_MEDTR Lysine histidine transporter OS=Medicago truncatula GN=MTR_4g055610 PE=4 SV=1	"IPR013057; Amino acid transporter, transmembrane"	1	1	1.54273	1.72771	-0.163374	0.936139	-	-	-	-	-	-	-	-	-	-	-	-	-
Ca_18558	2	G7JY34_MEDTR Serine/threonine protein kinase OS=Medicago truncatula GN=MTR_5g045190 PE=4 SV=1	"IPR000719; Protein kinase, catalytic domain"	3	3	4.6282	5.18314	-0.163374	0.889607	"IPR002290; Serine/threonine-protein kinase domain"	"IPR017441; Protein kinase, ATP binding site"	"IPR017442; Serine/threonine-protein kinase-like domain"	"IPR020635; Tyrosine-protein kinase, catalytic domain"	-	-	-	-	-	-	-	-	-
Ca_06931	1	G7ITJ8_MEDTR Serine/threonine protein kinase OS=Medicago truncatula GN=MTR_2g081470 PE=4 SV=1	"IPR000719; Protein kinase, catalytic domain"	3	3	4.6282	5.18314	-0.163374	0.889607	"IPR000858; S-locus glycoprotein"	"IPR001245; Serine-threonine/tyrosine-protein kinase"	"IPR002290; Serine/threonine-protein kinase domain"	"IPR003609; Apple-like"	"IPR008271; Serine/threonine-protein kinase, active site"	"IPR013227; PAN-2 domain"	"IPR020635; Tyrosine-protein kinase, catalytic domain"	-	-	-	-	-	-
Ca_21303	4	G7I611_MEDTR Ubiquitin carboxyl-terminal hydrolase OS=Medicago truncatula GN=MTR_1g044450 PE=4 SV=1	"IPR002083; MATH"	4	4	6.17093	6.91085	-0.163374	0.872655	-	-	-	-	-	-	-	-	-	-	-	-	-
Ca_12012	3	G7L1Q0_MEDTR Leucine-rich repeat receptor-like protein kinase OS=Medicago truncatula GN=MTR_7g100630 PE=3 SV=1	"IPR000719; Protein kinase, catalytic domain"	1	1	1.54273	1.72771	-0.163374	0.936139	"IPR001245; Serine-threonine/tyrosine-protein kinase"	"IPR002290; Serine/threonine-protein kinase domain"	"IPR008271; Serine/threonine-protein kinase, active site"	"IPR017441; Protein kinase, ATP binding site"	"IPR020635; Tyrosine-protein kinase, catalytic domain"	-	-	-	-	-	-	-	-
Ca_17473	6	G8A149_MEDTR ATP-binding cassette sub-family F member OS=Medicago truncatula GN=MTR_117s0016 PE=3 SV=1	"IPR003439; ABC transporter-like"	1	1	1.54273	1.72771	-0.163374	0.936139	"IPR003593; ATPase, AAA+ type, core"	"IPR017871; ABC transporter, conserved site"	-	-	-	-	-	-	-	-	-	-	-
Ca_14104	1	C6TG17_SOYBN Putative uncharacterized protein OS=Glycine max PE=2 SV=1	"IPR012886; Formiminotransferase, N-terminal subdomain"	1	1	1.54273	1.72771	-0.163374	0.936139	-	-	-	-	-	-	-	-	-	-	-	-	-
Ca_02984	7	G7I4V0_MEDTR 60S ribosomal protein L14-1 OS=Medicago truncatula GN=MTR_1g075720 PE=4 SV=1	"IPR002784; Ribosomal protein L14"	1	1	1.54273	1.72771	-0.163374	0.936139	-	-	-	-	-	-	-	-	-	-	-	-	-
Ca_08145	3	B7FKK2_MEDTR Putative uncharacterized protein OS=Medicago truncatula PE=2 SV=1	"IPR006703; AIG1"	5	5	7.71367	8.63856	-0.163374	0.857765	-	-	-	-	-	-	-	-	-	-	-	-	-
Ca_08494	4	F6HNH2_VITVI Putative uncharacterized protein OS=Vitis vinifera GN=VIT_13s0019g04200 PE=4 SV=1	"IPR002641; Patatin/Phospholipase A2-related"	2	2	3.08547	3.45543	-0.163374	0.909776	-	-	-	-	-	-	-	-	-	-	-	-	-
Ca_05789	6	C6T559_SOYBN Putative uncharacterized protein OS=Glycine max PE=2 SV=1	"IPR004864; Late embryogenesis abundant protein, group 2"	2	2	3.08547	3.45543	-0.163374	0.909776	-	-	-	-	-	-	-	-	-	-	-	-	-
Ca_11873	8	G7K2E3_MEDTR 5'-nucleotidase surE OS=Medicago truncatula GN=MTR_5g006290 PE=3 SV=1	"IPR002828; Survival protein SurE-like phosphatase/nucleotidase"	1	1	1.54273	1.72771	-0.163374	0.936139	-	-	-	-	-	-	-	-	-	-	-	-	-
Ca_18282	3	Q9AXQ2_CUCME Mitochondrial processing peptidase beta subunit OS=Cucumis melo PE=2 SV=1	"IPR001431; Peptidase M16, zinc-binding site"	8	8	12.3419	13.8217	-0.163374	0.820615	"IPR007863; Peptidase M16, C-terminal"	"IPR011765; Peptidase M16, N-terminal"	-	-	-	-	-	-	-	-	-	-	-
Ca_22946	3	C6TL16_SOYBN Putative uncharacterized protein OS=Glycine max PE=2 SV=1	-	1	1	1.54273	1.72771	-0.163374	0.936139	-	-	-	-	-	-	-	-	-	-	-	-	-
Ca_09816	2	G7K0P9_MEDTR Putative uncharacterized protein OS=Medicago truncatula GN=MTR_5g098710 PE=4 SV=1	-	1	1	1.54273	1.72771	-0.163374	0.936139	-	-	-	-	-	-	-	-	-	-	-	-	-
Ca_02755	1	C6T2N0_SOYBN Putative uncharacterized protein OS=Glycine max PE=2 SV=1	"IPR004895; Prenylated rab acceptor PRA1"	1	1	1.54273	1.72771	-0.163374	0.936139	-	-	-	-	-	-	-	-	-	-	-	-	-
Ca_01035	3	G7KUJ1_MEDTR S-adenosylmethionine synthase OS=Medicago truncatula GN=MTR_7g110310 PE=3 SV=1	"IPR002133; S-adenosylmethionine synthetase"	1	1	1.54273	1.72771	-0.163374	0.936139	"IPR022628; S-adenosylmethionine synthetase, N-terminal"	"IPR022629; S-adenosylmethionine synthetase, central domain"	"IPR022630; S-adenosylmethionine synthetase, C-terminal"	"IPR022631; S-adenosylmethionine synthetase, conserved site"	-	-	-	-	-	-	-	-	-
Ca_19670	6	G7JQT1_MEDTR Sugar transporter OS=Medicago truncatula GN=MTR_4g090600 PE=3 SV=1	"IPR003663; Sugar/inositol transporter"	1	1	1.54273	1.72771	-0.163374	0.936139	"IPR005828; General substrate transporter"	"IPR005829; Sugar transporter, conserved site"	"IPR020846; Major facilitator superfamily"	-	-	-	-	-	-	-	-	-	-
Ca_06911	1	G7IR44_MEDTR Arf-GAP with coiled-coil, ANK repeat and PH domain-containing protein OS=Medicago truncatula GN=MTR_2g080950 PE=4 SV=1	"IPR001164; Arf GTPase activating protein"	2	2	3.08547	3.45543	-0.163374	0.909776	-	-	-	-	-	-	-	-	-	-	-	-	-
Ca_25075	1	G7IQD5_MEDTR Esterase ydiI OS=Medicago truncatula GN=MTR_2g045050 PE=4 SV=1	"IPR006683; Thioesterase superfamily"	1	1	1.54273	1.72771	-0.163374	0.936139	-	-	-	-	-	-	-	-	-	-	-	-	-
Ca_04863	5	G7J5W8_MEDTR Syringolide-induced protein 14-1-1 OS=Medicago truncatula GN=MTR_3g114750 PE=4 SV=1	-	1	1	1.54273	1.72771	-0.163374	0.936139	-	-	-	-	-	-	-	-	-	-	-	-	-
Ca_03481	4	G7IEJ4_MEDTR Ethylene responsive transcription factor 2b OS=Medicago truncatula GN=MTR_1g087920 PE=4 SV=1	"IPR001471; Pathogenesis-related transcriptional factor/ERF, DNA-binding"	2	2	3.08547	3.45543	-0.163374	0.909776	-	-	-	-	-	-	-	-	-	-	-	-	-
Ca_03483	4	B7FH56_MEDTR Ribosomal protein L19 OS=Medicago truncatula PE=2 SV=1	"IPR000196; Ribosomal protein L19/L19e"	4	4	6.17093	6.91085	-0.163374	0.872655	-	-	-	-	-	-	-	-	-	-	-	-	-
Ca_04282	4	G7I9M1_MEDTR Putative uncharacterized protein OS=Medicago truncatula GN=MTR_1g095730 PE=4 SV=1	-	1	1	1.54273	1.72771	-0.163374	0.936139	-	-	-	-	-	-	-	-	-	-	-	-	-
Ca_12027	3	B9SGP8_RICCO DNA-binding protein S1FA, putative OS=Ricinus communis GN=RCOM_0819270 PE=4 SV=1	"IPR006779; DNA binding protein S1FA"	2	2	3.08547	3.45543	-0.163374	0.909776	-	-	-	-	-	-	-	-	-	-	-	-	-
Ca_02387	8	G7KEV8_MEDTR Putative uncharacterized protein OS=Medicago truncatula GN=MTR_5g011440 PE=4 SV=1	"IPR002657; Bile acid:sodium symporter"	1	1	1.54273	1.72771	-0.163374	0.936139	-	-	-	-	-	-	-	-	-	-	-	-	-
Ca_17311	7	G7JNT5_MEDTR Putative uncharacterized protein OS=Medicago truncatula GN=MTR_4g106630 PE=4 SV=1	-	1	1	1.54273	1.72771	-0.163374	0.936139	-	-	-	-	-	-	-	-	-	-	-	-	-
Ca_14136	1	A0RZI3_MEDTR Myrcene synthase OS=Medicago truncatula GN=TPS6 PE=2 SV=1	"IPR001906; Terpene synthase-like"	2	2	3.08547	3.45543	-0.163374	0.909776	"IPR005630; Terpene synthase, metal-binding domain"	-	-	-	-	-	-	-	-	-	-	-	-
Ca_16217	7	A5ADJ5_VITVI Putative uncharacterized protein OS=Vitis vinifera GN=VIT_19s0014g01570 PE=4 SV=1	-	1	1	1.54273	1.72771	-0.163374	0.936139	-	-	-	-	-	-	-	-	-	-	-	-	-
Ca_12968	8	F6HH22_VITVI Putative uncharacterized protein OS=Vitis vinifera GN=VIT_11s0016g03960 PE=3 SV=1	"IPR001752; Kinesin, motor domain"	1	1	1.54273	1.72771	-0.163374	0.936139	"IPR019821; Kinesin, motor region, conserved site"	-	-	-	-	-	-	-	-	-	-	-	-
Ca_16987	2	B9RSL0_RICCO Putative uncharacterized protein OS=Ricinus communis GN=RCOM_1725700 PE=4 SV=1	"IPR005061; Domain of unknown function DUF292, eukaryotic"	1	1	1.54273	1.72771	-0.163374	0.936139	-	-	-	-	-	-	-	-	-	-	-	-	-
Ca_16986	2	G7I7R6_MEDTR Putative uncharacterized protein OS=Medicago truncatula GN=MTR_1g025570 PE=4 SV=1	-	1	1	1.54273	1.72771	-0.163374	0.936139	-	-	-	-	-	-	-	-	-	-	-	-	-
Ca_10803	4	C6T999_SOYBN Putative uncharacterized protein OS=Glycine max PE=2 SV=1	-	3	3	4.6282	5.18314	-0.163374	0.889607	-	-	-	-	-	-	-	-	-	-	-	-	-
Ca_03911	5	B9S2P3_RICCO 2-oxoisovalerate dehydrogenase, putative OS=Ricinus communis GN=RCOM_0559760 PE=4 SV=1	"IPR001017; Dehydrogenase, E1 component"	1	1	1.54273	1.72771	-0.163374	0.936139	-	-	-	-	-	-	-	-	-	-	-	-	-
Ca_17986	7	G7LJ82_MEDTR Pre-rRNA-processing protein TSR2-like protein OS=Medicago truncatula GN=MTR_8g043450 PE=4 SV=1	"IPR019398; Pre-rRNA-processing protein TSR2"	1	1	1.54273	1.72771	-0.163374	0.936139	-	-	-	-	-	-	-	-	-	-	-	-	-
Ca_18197	5	A5BXT4_VITVI Putative uncharacterized protein OS=Vitis vinifera GN=VITISV_044152 PE=4 SV=1	-	1	1	1.54273	1.72771	-0.163374	0.936139	-	-	-	-	-	-	-	-	-	-	-	-	-
Ca_14472	4	B9SDN1_RICCO ATP-binding cassette transporter, putative OS=Ricinus communis GN=RCOM_0422670 PE=3 SV=1	-	1	1	1.54273	1.72771	-0.163374	0.936139	-	-	-	-	-	-	-	-	-	-	-	-	-
Ca_04899	5	B9GQY9_POPTR Predicted protein OS=Populus trichocarpa GN=POPTRDRAFT_816029 PE=4 SV=1	"IPR000408; Regulator of chromosome condensation, RCC1"	1	1	1.54273	1.72771	-0.163374	0.936139	-	-	-	-	-	-	-	-	-	-	-	-	-
Ca_17009	2	G7KXR2_MEDTR Transaldolase OS=Medicago truncatula GN=MTR_7g006560 PE=3 SV=1	"IPR001585; Transaldolase"	1	1	1.54273	1.72771	-0.163374	0.936139	"IPR018225; Transaldolase, active site"	-	-	-	-	-	-	-	-	-	-	-	-
Ca_00710	3	G7L3Y0_MEDTR Putative uncharacterized protein OS=Medicago truncatula GN=MTR_7g102330 PE=4 SV=1	-	1	1	1.54273	1.72771	-0.163374	0.936139	-	-	-	-	-	-	-	-	-	-	-	-	-
Ca_05024	6	E5GBA1_CUCME Putative uncharacterized protein OS=Cucumis melo subsp. melo PE=4 SV=1	-	2	2	3.08547	3.45543	-0.163374	0.909776	-	-	-	-	-	-	-	-	-	-	-	-	-
Ca_19666	6	C6T759_SOYBN Putative uncharacterized protein OS=Glycine max PE=2 SV=1	"IPR007273; SCAMP"	2	2	3.08547	3.45543	-0.163374	0.909776	-	-	-	-	-	-	-	-	-	-	-	-	-
Ca_13650	6	C6TIK7_SOYBN Putative uncharacterized protein OS=Glycine max PE=2 SV=1	-	1	1	1.54273	1.72771	-0.163374	0.936139	-	-	-	-	-	-	-	-	-	-	-	-	-
Ca_18145	2	G7K048_MEDTR Lipase OS=Medicago truncatula GN=MTR_5g033590 PE=4 SV=1	-	1	1	1.54273	1.72771	-0.163374	0.936139	-	-	-	-	-	-	-	-	-	-	-	-	-
Ca_18148	2	B7FLR0_MEDTR Putative uncharacterized protein OS=Medicago truncatula PE=2 SV=1	"IPR002171; Ribosomal protein L2"	1	1	1.54273	1.72771	-0.163374	0.936139	"IPR022669; Ribosomal protein L2, C-terminal"	"IPR022671; Ribosomal protein L2, conserved site"	-	-	-	-	-	-	-	-	-	-	-
Ca_17790	7	B7FJX5_MEDTR Putative uncharacterized protein OS=Medicago truncatula PE=2 SV=1	"IPR005484; Ribosomal protein L18/L5"	1	1	1.54273	1.72771	-0.163374	0.936139	"IPR005485; Ribosomal protein L5, eukaryotic/archaeal"	-	-	-	-	-	-	-	-	-	-	-	-
Ca_11898	8	G7K0Z7_MEDTR Putative uncharacterized protein OS=Medicago truncatula GN=MTR_5g005420 PE=4 SV=1	"IPR010410; Protein of unknown function DUF1005"	1	1	1.54273	1.72771	-0.163374	0.936139	-	-	-	-	-	-	-	-	-	-	-	-	-
Ca_16052	7	G7LET0_MEDTR Phosphatidylinositol transfer protein PDR17 OS=Medicago truncatula GN=MTR_8g077700 PE=4 SV=1	"IPR001071; Cellular retinaldehyde binding/alpha-tocopherol transport"	1	1	1.54273	1.72771	-0.163374	0.936139	"IPR001251; Cellular retinaldehyde-binding/triple function, C-terminal"	"IPR008273; Cellular retinaldehyde-binding/triple function, N-terminal"	-	-	-	-	-	-	-	-	-	-	-
Ca_12352	7	G7LHR2_MEDTR Transcription factor MYC2 OS=Medicago truncatula GN=MTR_8g067280 PE=4 SV=1	"IPR001092; Helix-loop-helix DNA-binding domain"	2	2	3.08547	3.45543	-0.163374	0.909776	-	-	-	-	-	-	-	-	-	-	-	-	-
Ca_27586	5	C6TBY0_SOYBN Putative uncharacterized protein OS=Glycine max PE=2 SV=1	"IPR001921; Ribosomal protein L7A/L8"	3	3	4.6282	5.18314	-0.163374	0.889607	"IPR004037; Ribosomal protein L7Ae conserved site"	"IPR004038; Ribosomal protein L7Ae/L30e/S12e/Gadd45"	"IPR018492; Ribosomal protein L7Ae/L8/Nhp2 family"	-	-	-	-	-	-	-	-	-	-
Ca_04274	5	Q5NT70_SOYBN Calnexin OS=Glycine max GN=Gm cnx-1 PE=2 SV=1	"IPR001580; Calreticulin/calnexin"	2	2	3.08547	3.45543	-0.163374	0.909776	"IPR018124; Calreticulin/calnexin, conserved site"	-	-	-	-	-	-	-	-	-	-	-	-
Ca_14287	2	G7JZJ2_MEDTR Putative uncharacterized protein OS=Medicago truncatula GN=MTR_5g071250 PE=4 SV=1	"IPR001327; Pyridine nucleotide-disulphide oxidoreductase, NAD-binding region"	3	3	4.6282	5.18314	-0.163374	0.889607	"IPR013027; FAD-dependent pyridine nucleotide-disulphide oxidoreductase"	-	-	-	-	-	-	-	-	-	-	-	-
Ca_10566	2	G7KJH6_MEDTR Glycosyltransferase CAZy family GT8 OS=Medicago truncatula GN=MTR_4g071620 PE=4 SV=1	"IPR002495; Glycosyl transferase, family 8"	3	3	4.6282	5.18314	-0.163374	0.889607	-	-	-	-	-	-	-	-	-	-	-	-	-
Ca_03008	7	C6SZB0_SOYBN Putative uncharacterized protein OS=Glycine max PE=4 SV=1	-	1	1	1.54273	1.72771	-0.163374	0.936139	-	-	-	-	-	-	-	-	-	-	-	-	-
Ca_10959	4	B9HDZ1_POPTR Predicted protein OS=Populus trichocarpa GN=POPTRDRAFT_561699 PE=4 SV=1	"IPR013170; mRNA splicing factor, Cwf21"	2	2	3.08547	3.45543	-0.163374	0.909776	-	-	-	-	-	-	-	-	-	-	-	-	-
Ca_10950	4	G7JCB1_MEDTR Glucan endo-1 3-beta-glucosidase OS=Medicago truncatula GN=MTR_3g108600 PE=3 SV=1	"IPR000490; Glycoside hydrolase, family 17"	1	1	1.54273	1.72771	-0.163374	0.936139	"IPR012946; X8"	-	-	-	-	-	-	-	-	-	-	-	-
Ca_08505	6	G7JBY4_MEDTR Putative uncharacterized protein OS=Medicago truncatula GN=MTR_3g085270 PE=4 SV=1	"IPR021148; Protein of unknown function DUF579"	4	4	6.17093	6.91085	-0.163374	0.872655	-	-	-	-	-	-	-	-	-	-	-	-	-
Ca_06684	7	G7JE52_MEDTR Glucan endo-1,3-beta-glucosidase OS=Medicago truncatula GN=MTR_4g114850 PE=3 SV=1	"IPR000490; Glycoside hydrolase, family 17"	1	1	1.54273	1.72771	-0.163374	0.936139	-	-	-	-	-	-	-	-	-	-	-	-	-
Ca_13759	7	F6LPU6_MEDTR RopGEF2 OS=Medicago truncatula PE=2 SV=1	"IPR005512; Rop nucleotide exchanger, PRONE"	1	1	1.54273	1.72771	-0.163374	0.936139	-	-	-	-	-	-	-	-	-	-	-	-	-
Ca_00945	3	G7KRU2_MEDTR Potassium transporter OS=Medicago truncatula GN=MTR_7g108480 PE=4 SV=1	"IPR003855; K+ potassium transporter"	1	1	1.54273	1.72771	-0.163374	0.936139	-	-	-	-	-	-	-	-	-	-	-	-	-
Ca_01012	3	G7KSU6_MEDTR INO80 complex subunit B OS=Medicago truncatula GN=MTR_7g109620 PE=4 SV=1	"IPR006880; PAPA-1-like conserved region"	1	1	1.54273	1.72771	-0.163374	0.936139	"IPR007529; Zinc finger, HIT-type"	-	-	-	-	-	-	-	-	-	-	-	-
Ca_12479	2	G7KH15_MEDTR CTD small phosphatase-like protein OS=Medicago truncatula GN=MTR_5g082660 PE=4 SV=1	"IPR004274; NLI interacting factor"	1	1	1.54273	1.72771	-0.163374	0.936139	-	-	-	-	-	-	-	-	-	-	-	-	-
Ca_11922	8	G7J1P0_MEDTR Pentatricopeptide repeat-containing protein OS=Medicago truncatula GN=MTR_3g023180 PE=4 SV=1	"IPR001752; Kinesin, motor domain"	1	1	1.54273	1.72771	-0.163374	0.936139	"IPR002885; Pentatricopeptide repeat"	-	-	-	-	-	-	-	-	-	-	-	-
Ca_14021	4	B9RM95_RICCO Receptor serine-threonine protein kinase, putative OS=Ricinus communis GN=RCOM_1078760 PE=3 SV=1	"IPR000719; Protein kinase, catalytic domain"	1	1	1.54273	1.72771	-0.163374	0.936139	"IPR002290; Serine/threonine-protein kinase domain"	"IPR008271; Serine/threonine-protein kinase, active site"	"IPR017441; Protein kinase, ATP binding site"	"IPR017442; Serine/threonine-protein kinase-like domain"	"IPR020635; Tyrosine-protein kinase, catalytic domain"	-	-	-	-	-	-	-	-
Ca_02446	8	G7KBZ4_MEDTR Small glutamine-rich tetratricopeptide repeat-containing protein OS=Medicago truncatula GN=MTR_5g009930 PE=4 SV=1	"IPR001440; Tetratricopeptide TPR-1"	1	1	1.54273	1.72771	-0.163374	0.936139	"IPR007052; CS-like domain"	"IPR007699; SGS"	"IPR013026; Tetratricopeptide repeat-containing"	"IPR017447; CS domain"	"IPR019734; Tetratricopeptide repeat"	-	-	-	-	-	-	-	-
Ca_06927	1	G7IR70_MEDTR Ubiquitin carboxyl-terminal hydrolase OS=Medicago truncatula GN=MTR_2g081180 PE=3 SV=1	"IPR000449; Ubiquitin-associated/translation elongation factor EF1B, N-terminal"	1	1	1.54273	1.72771	-0.163374	0.936139	"IPR001394; Peptidase C19, ubiquitin carboxyl-terminal hydrolase 2"	"IPR001607; Zinc finger, UBP-type"	"IPR015940; Ubiquitin-associated/translation elongation factor EF1B, N-terminal, eukaryote"	"IPR018200; Peptidase C19, ubiquitin carboxyl-terminal hydrolase 2, conserved site"	-	-	-	-	-	-	-	-	-
Ca_00723	3	Q9XGG6_PEA Putative tonoplast intrinsic protein OS=Pisum sativum GN=tip PE=2 SV=1	"IPR000425; Major intrinsic protein"	1	1	1.54273	1.72771	-0.163374	0.936139	"IPR022357; Major intrinsic protein, conserved site"	-	-	-	-	-	-	-	-	-	-	-	-
Ca_21314	4	G7L8N0_MEDTR TNP2 OS=Medicago truncatula GN=MTR_8g073010 PE=4 SV=1	"IPR003653; Peptidase C48, SUMO/Sentrin/Ubl1"	1	1	1.54273	1.72771	-0.163374	0.936139	-	-	-	-	-	-	-	-	-	-	-	-	-
Ca_25112	1	G7IUN5_MEDTR Putative uncharacterized protein OS=Medicago truncatula GN=MTR_2g101430 PE=4 SV=1	-	1	1	1.54273	1.72771	-0.163374	0.936139	-	-	-	-	-	-	-	-	-	-	-	-	-
Ca_10689	8	G7I6N5_MEDTR 60S ribosomal protein L4 OS=Medicago truncatula GN=MTR_1g045410 PE=4 SV=1	"IPR002136; Ribosomal protein L4/L1e"	3	3	4.6282	5.18314	-0.163374	0.889607	"IPR013000; Ribosomal protein L4/L1e, eukaryotic/archaeal, conserved site"	-	-	-	-	-	-	-	-	-	-	-	-
Ca_08388	4	Q5DW98_PEA Plastid envelope DNA binding protein OS=Pisum sativum GN=PEND PE=4 SV=1	-	1	1	1.54273	1.72771	-0.163374	0.936139	-	-	-	-	-	-	-	-	-	-	-	-	-
Ca_18913	2	A8TVQ5_MEDTR Beta-glucosidase G2 OS=Medicago truncatula PE=2 SV=1	"IPR001360; Glycoside hydrolase, family 1"	1	1	1.54273	1.72771	-0.163374	0.936139	"IPR018120; Glycoside hydrolase, family 1, active site"	-	-	-	-	-	-	-	-	-	-	-	-
Ca_18916	2	A8TVQ5_MEDTR Beta-glucosidase G2 OS=Medicago truncatula PE=2 SV=1	"IPR001360; Glycoside hydrolase, family 1"	2	2	3.08547	3.45543	-0.163374	0.909776	"IPR018120; Glycoside hydrolase, family 1, active site"	-	-	-	-	-	-	-	-	-	-	-	-
Ca_09495	3	G7KY68_MEDTR WRKY transcription factor OS=Medicago truncatula GN=MTR_7g073430 PE=4 SV=1	"IPR003657; DNA-binding WRKY"	2	2	3.08547	3.45543	-0.163374	0.909776	-	-	-	-	-	-	-	-	-	-	-	-	-
Ca_15765	6	Q9LEN5_CICAR Putative uncharacterized protein (Fragment) OS=Cicer arietinum PE=2 SV=1	"IPR001251; Cellular retinaldehyde-binding/triple function, C-terminal"	3	3	4.6282	5.18314	-0.163374	0.889607	"IPR008273; Cellular retinaldehyde-binding/triple function, N-terminal"	"IPR009038; GOLD"	-	-	-	-	-	-	-	-	-	-	-
Ca_00324	1	G7ISE1_MEDTR Zinc finger CCCH domain-containing protein OS=Medicago truncatula GN=MTR_2g014260 PE=4 SV=1	"IPR000571; Zinc finger, CCCH-type"	1	1	1.54273	1.72771	-0.163374	0.936139	-	-	-	-	-	-	-	-	-	-	-	-	-
Ca_05862	6	Q84XV9_SOYBN Phosphoribosylformylglycinamidine synthase OS=Glycine max GN=FGAM2 PE=4 SV=1	"IPR000728; AIR synthase-related protein"	2	2	3.08547	3.45543	-0.163374	0.909776	"IPR010918; AIR synthase-related protein, C-terminal"	"IPR017926; Glutamine amidotransferase type 1"	-	-	-	-	-	-	-	-	-	-	-
Ca_11644	2	A7LHH3_SOYBN WRKY32 OS=Glycine max GN=WRKY32 PE=2 SV=1	"IPR003657; DNA-binding WRKY"	1	1	1.54273	1.72771	-0.163374	0.936139	-	-	-	-	-	-	-	-	-	-	-	-	-
Ca_04776	5	G7J743_MEDTR Isoflavone reductase-like protein OS=Medicago truncatula GN=MTR_3g116840 PE=4 SV=1	"IPR008030; NmrA-like"	6	6	9.2564	10.3663	-0.163374	0.844342	-	-	-	-	-	-	-	-	-	-	-	-	-
Ca_22528	1	B9HZS1_POPTR Predicted protein OS=Populus trichocarpa GN=POPTRDRAFT_771794 PE=4 SV=1	-	1	1	1.54273	1.72771	-0.163374	0.936139	-	-	-	-	-	-	-	-	-	-	-	-	-
Ca_07820	4	G7IEB7_MEDTR Putative uncharacterized protein OS=Medicago truncatula GN=MTR_1g072130 PE=4 SV=1	"IPR017956; AT hook, DNA-binding motif"	1	1	1.54273	1.72771	-0.163374	0.936139	"IPR020478; AT hook-like"	-	-	-	-	-	-	-	-	-	-	-	-
Ca_22221	6	C6SZF4_SOYBN Putative uncharacterized protein OS=Glycine max PE=4 SV=1	"IPR006622; Iron sulphur-containing domain, CDGSH-type, subfamily"	2	2	3.08547	3.45543	-0.163374	0.909776	"IPR018967; Iron sulphur-containing domain, CDGSH-type"	-	-	-	-	-	-	-	-	-	-	-	-
Ca_22792	7	G7LCN7_MEDTR Signal recognition 54 kDa protein OS=Medicago truncatula GN=MTR_8g032340 PE=4 SV=1	"IPR000897; Signal recognition particle, SRP54 subunit, GTPase"	1	1	1.54273	1.72771	-0.163374	0.936139	"IPR003593; ATPase, AAA+ type, core"	"IPR013822; Signal recognition particle, SRP54 subunit, helical bundle"	-	-	-	-	-	-	-	-	-	-	-
Ca_09591	6	G7LAE5_MEDTR L-ascorbate oxidase OS=Medicago truncatula GN=MTR_8g091390 PE=4 SV=1	"IPR001117; Multicopper oxidase, type 1"	1	1	1.54273	1.72771	-0.163374	0.936139	"IPR002355; Multicopper oxidase, copper-binding site"	"IPR011706; Multicopper oxidase, type 2"	"IPR011707; Multicopper oxidase, type 3"	-	-	-	-	-	-	-	-	-	-
Ca_04504	4	E1AXT3_MEDTR CRT/DRE binding factor 4 OS=Medicago truncatula PE=2 SV=1	"IPR001471; Pathogenesis-related transcriptional factor/ERF, DNA-binding"	2	2	3.08547	3.45543	-0.163374	0.909776	-	-	-	-	-	-	-	-	-	-	-	-	-
Ca_22938	3	G7IYC1_MEDTR Dihydroflavonol-4-reductase OS=Medicago truncatula GN=MTR_3g005170 PE=4 SV=1	"IPR001509; NAD-dependent epimerase/dehydratase"	4	4	6.17093	6.91085	-0.163374	0.872655	-	-	-	-	-	-	-	-	-	-	-	-	-
Ca_17888	8	G7KNZ7_MEDTR Putative uncharacterized protein OS=Medicago truncatula GN=MTR_6g087140 PE=4 SV=1	"IPR012463; Protein of unknown function DUF1675"	3	3	4.6282	5.18314	-0.163374	0.889607	-	-	-	-	-	-	-	-	-	-	-	-	-
Ca_21345	3	G7K2L2_MEDTR Putative uncharacterized protein OS=Medicago truncatula GN=MTR_5g024800 PE=4 SV=1	"IPR019109; Uncharacterised protein family Ycf60"	1	1	1.54273	1.72771	-0.163374	0.936139	-	-	-	-	-	-	-	-	-	-	-	-	-
Ca_10365	6	Q1SN14_MEDTR GPI-anchored protein, putative OS=Medicago truncatula GN=MTR_8g106870 PE=4 SV=1	-	1	1	1.54273	1.72771	-0.163374	0.936139	-	-	-	-	-	-	-	-	-	-	-	-	-
Ca_10364	6	Q1SN07_MEDTR Thioredoxin fold OS=Medicago truncatula GN=MTR_8g106900 PE=4 SV=1	"IPR002109; Glutaredoxin"	2	2	3.08547	3.45543	-0.163374	0.909776	-	-	-	-	-	-	-	-	-	-	-	-	-
Ca_07984	1	Q43790_MEDSA Peroxidase1B (Precursor) OS=Medicago sativa GN=prx1B PE=2 SV=1	"IPR000823; Plant peroxidase"	2	2	3.08547	3.45543	-0.163374	0.909776	"IPR002016; Haem peroxidase, plant/fungal/bacterial"	"IPR019793; Peroxidases heam-ligand binding site"	-	-	-	-	-	-	-	-	-	-	-
Ca_11403	5	G7JA85_MEDTR UDP-D-glucuronic acid 4-epimerase OS=Medicago truncatula GN=MTR_3g084090 PE=4 SV=1	"IPR001509; NAD-dependent epimerase/dehydratase"	1	1	1.54273	1.72771	-0.163374	0.936139	"IPR008089; Nucleotide sugar epimerase"	-	-	-	-	-	-	-	-	-	-	-	-
Ca_12695	5	G7J3S5_MEDTR Putative uncharacterized protein OS=Medicago truncatula GN=MTR_3g087280 PE=4 SV=1	"IPR000008; C2 calcium-dependent membrane targeting"	1	1	1.54273	1.72771	-0.163374	0.936139	-	-	-	-	-	-	-	-	-	-	-	-	-
Ca_04217	5	G7JC57_MEDTR CCP OS=Medicago truncatula GN=MTR_3g096670 PE=4 SV=1	"IPR010795; Prenylcysteine lyase"	2	2	3.08547	3.45543	-0.163374	0.909776	-	-	-	-	-	-	-	-	-	-	-	-	-
Ca_19197	6	G7JGZ5_MEDTR Putative uncharacterized protein OS=Medicago truncatula GN=MTR_4g010330 PE=4 SV=1	-	1	1	1.54273	1.72771	-0.163374	0.936139	-	-	-	-	-	-	-	-	-	-	-	-	-
Ca_09545	6	B9HFE1_POPTR Predicted protein OS=Populus trichocarpa GN=POPTRDRAFT_819800 PE=4 SV=1	"IPR001678; Bacterial Fmu (Sun)/eukaryotic nucleolar NOL1/Nop2p"	2	2	3.08547	3.45543	-0.163374	0.909776	"IPR018314; Bacterial Fmu (Sun)/eukaryotic nucleolar NOL1/Nop2p, conserved site"	"IPR023267; RNA (C5-cytosine) methyltransferase"	"IPR023270; RNA (C5-cytosine) methyltransferase, NCL1"	-	-	-	-	-	-	-	-	-	-
Ca_18651	4	G7IEZ6_MEDTR Chalcone-flavonone isomerase OS=Medicago truncatula GN=MTR_1g115820 PE=4 SV=1	"IPR003466; Chalcone isomerase, subgroup"	2	2	3.08547	3.45543	-0.163374	0.909776	-	-	-	-	-	-	-	-	-	-	-	-	-
Ca_09997	7	G7L7J8_MEDTR Lipoxygenase OS=Medicago truncatula GN=MTR_8g020970 PE=3 SV=1	"IPR000907; Lipoxygenase"	1	1	1.54273	1.72771	-0.163374	0.936139	"IPR001024; Lipoxygenase, LH2"	"IPR001246; Lipoxygenase, plant"	"IPR013819; Lipoxygenase, C-terminal"	"IPR020833; Lipoxygenase, iron binding site"	"IPR020834; Lipoxygenase, conserved site"	-	-	-	-	-	-	-	-
Ca_07749	4	B9T1A8_RICCO Structural maintenance of chromosomes protein OS=Ricinus communis GN=RCOM_0499140 PE=3 SV=1	"IPR001147; Ribosomal protein L21e"	2	2	3.08547	3.45543	-0.163374	0.909776	"IPR003395; RecF/RecN/SMC"	"IPR010935; SMCs flexible hinge"	"IPR018259; Ribosomal protein L21e, conserved site"	-	-	-	-	-	-	-	-	-	-
Ca_09899	7	G7L9D6_MEDTR Serine/threonine protein kinase BIK1 OS=Medicago truncatula GN=MTR_8g073560 PE=3 SV=1	"IPR000719; Protein kinase, catalytic domain"	1	1	1.54273	1.72771	-0.163374	0.936139	"IPR002290; Serine/threonine-protein kinase domain"	"IPR008271; Serine/threonine-protein kinase, active site"	"IPR017441; Protein kinase, ATP binding site"	"IPR017442; Serine/threonine-protein kinase-like domain"	"IPR020635; Tyrosine-protein kinase, catalytic domain"	-	-	-	-	-	-	-	-
Ca_09898	7	B9H670_POPTR Predicted protein OS=Populus trichocarpa GN=POPTRDRAFT_650984 PE=4 SV=1	"IPR000504; RNA recognition motif domain"	1	1	1.54273	1.72771	-0.163374	0.936139	-	-	-	-	-	-	-	-	-	-	-	-	-
Ca_05970	6	G7L8X3_MEDTR Putative uncharacterized protein OS=Medicago truncatula GN=MTR_8g103520 PE=4 SV=1	"IPR006458; Domain of unknown function DUF623"	1	1	1.54273	1.72771	-0.163374	0.936139	-	-	-	-	-	-	-	-	-	-	-	-	-
Ca_11369	5	G7JBD3_MEDTR Polyribonucleotide nucleotidyltransferase OS=Medicago truncatula GN=MTR_3g084860 PE=4 SV=1	"IPR003029; Ribosomal protein S1, RNA-binding domain"	1	1	1.54273	1.72771	-0.163374	0.936139	"IPR022967; RNA-binding domain, S1"	-	-	-	-	-	-	-	-	-	-	-	-
Ca_01076	3	G7KWE8_MEDTR Aspartic proteinase OS=Medicago truncatula GN=MTR_7g111530 PE=3 SV=1	"IPR001461; Peptidase A1"	1	1	1.54273	1.72771	-0.163374	0.936139	"IPR001969; Peptidase aspartic, active site"	"IPR007856; Saposin-like type B, 1"	"IPR008138; Saposin-like type B, 2"	"IPR008139; Saposin B"	-	-	-	-	-	-	-	-	-
Ca_03342	7	G7JGT3_MEDTR Putative uncharacterized protein OS=Medicago truncatula GN=MTR_4g131190 PE=4 SV=1	"IPR000626; Ubiquitin"	1	1	1.54273	1.72771	-0.163374	0.936139	"IPR006735; Protein of unknown function DUF602"	"IPR019955; Ubiquitin supergroup"	-	-	-	-	-	-	-	-	-	-	-
Ca_11537	8	Q8L6L0_MELAB Nodulation receptor kinase OS=Melilotus alba GN=nork PE=2 SV=1	"IPR000719; Protein kinase, catalytic domain"	1	1	1.54273	1.72771	-0.163374	0.936139	"IPR001245; Serine-threonine/tyrosine-protein kinase"	"IPR001611; Leucine-rich repeat"	"IPR002290; Serine/threonine-protein kinase domain"	"IPR008271; Serine/threonine-protein kinase, active site"	"IPR013210; Leucine-rich repeat-containing N-terminal, type 2"	"IPR017441; Protein kinase, ATP binding site"	"IPR020635; Tyrosine-protein kinase, catalytic domain"	"IPR021720; Malectin"	-	-	-	-	-
Ca_11534	8	A9YWR4_MEDTR Glycine-rich protein OS=Medicago truncatula GN=MTR_5g030890 PE=4 SV=1	"IPR009836; Protein of unknown function DUF1399"	1	1	1.54273	1.72771	-0.163374	0.936139	-	-	-	-	-	-	-	-	-	-	-	-	-
Ca_08307	4	G7I2T3_MEDTR Receptor-like protein kinase OS=Medicago truncatula GN=MTR_1g089280 PE=4 SV=1	"IPR001611; Leucine-rich repeat"	1	1	1.54273	1.72771	-0.163374	0.936139	"IPR003591; Leucine-rich repeat, typical subtype"	"IPR013210; Leucine-rich repeat-containing N-terminal, type 2"	-	-	-	-	-	-	-	-	-	-	-
Ca_00491	1	G7IP74_MEDTR F-box/kelch-repeat protein OS=Medicago truncatula GN=MTR_2g019230 PE=4 SV=1	"IPR001810; F-box domain, cyclin-like"	1	1	1.54273	1.72771	-0.163374	0.936139	"IPR006652; Kelch repeat type 1"	-	-	-	-	-	-	-	-	-	-	-	-
Ca_02893	1	B9RV94_RICCO Signal recognition particle 54 kD protein, putative OS=Ricinus communis GN=RCOM_0901100 PE=4 SV=1	"IPR000897; Signal recognition particle, SRP54 subunit, GTPase"	1	1	1.54273	1.72771	-0.163374	0.936139	"IPR003593; ATPase, AAA+ type, core"	"IPR004125; Signal recognition particle, SRP54 subunit, M-domain"	"IPR013822; Signal recognition particle, SRP54 subunit, helical bundle"	-	-	-	-	-	-	-	-	-	-
Ca_10016	7	G7L6T0_MEDTR Metallophosphoesterase OS=Medicago truncatula GN=MTR_8g020400 PE=4 SV=1	-	1	1	1.54273	1.72771	-0.163374	0.936139	-	-	-	-	-	-	-	-	-	-	-	-	-
Ca_09253	7	G7LGD8_MEDTR 2,3-bisphosphoglycerate-dependent phosphoglycerate mutase OS=Medicago truncatula GN=MTR_8g079760 PE=4 SV=1	"IPR001345; Phosphoglycerate/bisphosphoglycerate mutase, active site"	1	1	1.54273	1.72771	-0.163374	0.936139	"IPR013078; Histidine phosphatase superfamily, clade-1"	-	-	-	-	-	-	-	-	-	-	-	-
Ca_04451	4	G7IES3_MEDTR Putative uncharacterized protein OS=Medicago truncatula GN=MTR_1g100810 PE=4 SV=1	"IPR007087; Zinc finger, C2H2-type"	1	1	1.54273	1.72771	-0.163374	0.936139	"IPR015419; EKC/KEOPS complex, subunit Pcc1"	-	-	-	-	-	-	-	-	-	-	-	-
Ca_10788	4	E5GCI8_CUCME Auxilin-like protein OS=Cucumis melo subsp. melo PE=4 SV=1	"IPR001623; Heat shock protein DnaJ, N-terminal"	1	1	1.54273	1.72771	-0.163374	0.936139	-	-	-	-	-	-	-	-	-	-	-	-	-
Ca_02106	8	G7K9G5_MEDTR Kinase-like protein OS=Medicago truncatula GN=MTR_5g018570 PE=3 SV=1	"IPR000719; Protein kinase, catalytic domain"	2	2	3.08547	3.45543	-0.163374	0.909776	"IPR002290; Serine/threonine-protein kinase domain"	"IPR008271; Serine/threonine-protein kinase, active site"	"IPR017441; Protein kinase, ATP binding site"	"IPR017442; Serine/threonine-protein kinase-like domain"	"IPR020635; Tyrosine-protein kinase, catalytic domain"	-	-	-	-	-	-	-	-
Ca_08888	5	G7K5X0_MEDTR Coiled-coil domain-containing protein 109A OS=Medicago truncatula GN=MTR_5g076060 PE=4 SV=1	"IPR006769; Coiled-coil domain containing protein 109, C-terminal"	1	1	1.54273	1.72771	-0.163374	0.936139	-	-	-	-	-	-	-	-	-	-	-	-	-
Ca_18664	5	G7K4M4_MEDTR Putative uncharacterized protein OS=Medicago truncatula GN=MTR_5g095400 PE=4 SV=1	-	1	1	1.54273	1.72771	-0.163374	0.936139	-	-	-	-	-	-	-	-	-	-	-	-	-
Ca_05842	6	C6SVZ4_SOYBN Putative uncharacterized protein OS=Glycine max PE=2 SV=1	"IPR003173; Transcriptional coactivator p15"	3	3	4.6282	5.18314	-0.163374	0.889607	"IPR014876; DEK, C-terminal"	-	-	-	-	-	-	-	-	-	-	-	-
Ca_15443	4	G7IJI8_MEDTR Putative uncharacterized protein OS=Medicago truncatula GN=MTR_2g077700 PE=4 SV=1	-	1	1	1.54273	1.72771	-0.163374	0.936139	-	-	-	-	-	-	-	-	-	-	-	-	-
Ca_11137	6	G7JQK3_MEDTR AP-2 complex subunit beta OS=Medicago truncatula GN=MTR_4g076210 PE=4 SV=1	"IPR002553; Clathrin/coatomer adaptor, adaptin-like, N-terminal"	1	1	1.54273	1.72771	-0.163374	0.936139	"IPR008152; Clathrin adaptor, alpha/beta/gamma-adaptin, appendage, Ig-like subdomain"	"IPR015151; Clathrin adaptor, beta-adaptin, appendage, C-terminal subdomain"	-	-	-	-	-	-	-	-	-	-	-
Ca_15936	6	G7JDD5_MEDTR tRNA 2'-phosphotransferase OS=Medicago truncatula GN=MTR_4g023500 PE=4 SV=1	"IPR002745; Phosphotransferase KptA/Tpt1"	1	1	1.54273	1.72771	-0.163374	0.936139	-	-	-	-	-	-	-	-	-	-	-	-	-
Ca_06914	1	G7IR52_MEDTR Rhomboid protease gluP OS=Medicago truncatula GN=MTR_2g081010 PE=4 SV=1	"IPR002610; Peptidase S54, rhomboid"	1	1	1.54273	1.72771	-0.163374	0.936139	"IPR022764; Peptidase S54, rhomboid domain"	-	-	-	-	-	-	-	-	-	-	-	-
Ca_01290	3	F6I692_VITVI Putative uncharacterized protein OS=Vitis vinifera GN=VIT_15s0046g01510 PE=4 SV=1	"IPR000210; BTB/POZ-like"	4	4	6.17093	6.91085	-0.163374	0.872655	"IPR011705; BTB/Kelch-associated"	"IPR013069; BTB/POZ"	-	-	-	-	-	-	-	-	-	-	-
Ca_15660	2	B2LSE0_TRIPR Cinnamic acid 4-hydroxylase (Fragment) OS=Trifolium pratense GN=CYP73 PE=2 SV=1	"IPR001128; Cytochrome P450"	17	17	26.2265	29.3711	-0.163374	0.740803	"IPR002401; Cytochrome P450, E-class, group I"	"IPR017972; Cytochrome P450, conserved site"	-	-	-	-	-	-	-	-	-	-	-
Ca_08214	3	C3TS12_CICAR Methionine synthase OS=Cicer arietinum PE=2 SV=1	"IPR002629; Methionine synthase, vitamin-B12 independent"	29	31	44.7393	53.5591	-0.259589	0.484462	"IPR013215; Cobalamin (vitamin B12)-independent methionine synthase MetE, N-terminal"	-	-	-	-	-	-	-	-	-	-	-	-
Ca_11389	5	Q93WS1_MEDSA Selenium binding protein OS=Medicago sativa GN=sbp PE=2 SV=1	"IPR008826; Selenium-binding protein"	13	14	20.0555	24.188	-0.270289	0.625787	-	-	-	-	-	-	-	-	-	-	-	-	-
Ca_02924	1	Q53VE1_LOTJA Ser/Thr protein kinase (Fragment) OS=Lotus japonicus PE=2 SV=1	"IPR000719; Protein kinase, catalytic domain"	10	11	15.4273	19.0048	-0.300878	0.632233	"IPR002290; Serine/threonine-protein kinase domain"	"IPR004041; NAF domain"	"IPR008271; Serine/threonine-protein kinase, active site"	"IPR017441; Protein kinase, ATP binding site"	"IPR017442; Serine/threonine-protein kinase-like domain"	"IPR018451; NAF/FISL domain"	"IPR020635; Tyrosine-protein kinase, catalytic domain"	-	-	-	-	-	-
Ca_15084	4	C6T551_SOYBN Putative uncharacterized protein OS=Glycine max PE=2 SV=1	"IPR000916; Bet v I allergen"	55	61	84.8504	105.39	-0.312752	0.240517	-	-	-	-	-	-	-	-	-	-	-	-	-
Ca_15208	6	C6T2C1_SOYBN Putative uncharacterized protein OS=Glycine max PE=2 SV=1	"IPR003172; MD-2-related lipid-recognition"	6	7	9.2564	12.094	-0.385767	0.629586	-	-	-	-	-	-	-	-	-	-	-	-	-
Ca_18540	2	G7JWW6_MEDTR Alpha-1 4-glucan-protein synthase OS=Medicago truncatula GN=MTR_5g046030 PE=4 SV=1	"IPR004901; Alpha-1,4-glucan-protein synthase, UDP-forming"	5	6	7.71367	10.3663	-0.426409	0.624059	-	-	-	-	-	-	-	-	-	-	-	-	-
Ca_11404	5	P93486_PEA Glycine-rich RNA-binding protein OS=Pisum sativum PE=2 SV=1	"IPR000504; RNA recognition motif domain"	9	11	13.8846	19.0048	-0.452881	0.482769	-	-	-	-	-	-	-	-	-	-	-	-	-
Ca_02839	1	G7II60_MEDTR F-box/kelch-repeat protein OS=Medicago truncatula GN=MTR_2g102370 PE=4 SV=1	"IPR001810; F-box domain, cyclin-like"	4	5	6.17093	8.63856	-0.485302	0.614257	"IPR006652; Kelch repeat type 1"	-	-	-	-	-	-	-	-	-	-	-	-
Ca_11443	8	G7K9J4_MEDTR Disease resistance protein RPP8 OS=Medicago truncatula GN=MTR_5g027900 PE=4 SV=1	"IPR000767; Disease resistance protein"	4	5	6.17093	8.63856	-0.485302	0.614257	"IPR002182; NB-ARC"	-	-	-	-	-	-	-	-	-	-	-	-
Ca_18626	4	F6HN91_VITVI Putative uncharacterized protein OS=Vitis vinifera GN=VIT_13s0019g00460 PE=4 SV=1	-	4	5	6.17093	8.63856	-0.485302	0.614257	-	-	-	-	-	-	-	-	-	-	-	-	-
Ca_27651	5	G7J9Z8_MEDTR 2-nitropropane dioxygenase-like protein OS=Medicago truncatula GN=MTR_3g069190 PE=4 SV=1	"IPR004136; 2-nitropropane dioxygenase, NPD"	4	5	6.17093	8.63856	-0.485302	0.614257	-	-	-	-	-	-	-	-	-	-	-	-	-
Ca_05151	1	G7IPY3_MEDTR 40S ribosomal protein S14 OS=Medicago truncatula GN=MTR_2g019670 PE=3 SV=1	"IPR001971; Ribosomal protein S11"	4	5	6.17093	8.63856	-0.485302	0.614257	"IPR018102; Ribosomal S11, conserved site"	-	-	-	-	-	-	-	-	-	-	-	-
Ca_09075	4	C5XUH6_SORBI Putative uncharacterized protein Sb04g036030 OS=Sorghum bicolor GN=Sb04g036030 PE=4 SV=1	"IPR000077; Ribosomal protein L39e"	10	13	15.4273	22.4603	-0.541886	0.36861	"IPR020083; Ribosomal protein L39e, conserved site"	-	-	-	-	-	-	-	-	-	-	-	-
Ca_05111	6	Q9ZRW6_CICAR Cytochrome P450 OS=Cicer arietinum GN=cyp81E3 PE=2 SV=1	"IPR001128; Cytochrome P450"	30	39	46.282	67.3808	-0.541886	0.118716	"IPR002401; Cytochrome P450, E-class, group I"	"IPR017972; Cytochrome P450, conserved site"	-	-	-	-	-	-	-	-	-	-	-
Ca_17005	2	"A2Q4X4_MEDTR Epsin, N-terminal; ENTH/VHS OS=Medicago truncatula GN=MTR_7g006280 PE=4 SV=1"	"IPR001026; Epsin domain, N-terminal"	10	13	15.4273	22.4603	-0.541886	0.36861	"IPR013809; Epsin-like, N-terminal"	-	-	-	-	-	-	-	-	-	-	-	-
Ca_03132	7	G7JS74_MEDTR RNA-binding protein OS=Medicago truncatula GN=MTR_4g124940 PE=4 SV=1	"IPR000504; RNA recognition motif domain"	13	17	20.0555	29.3711	-0.550397	0.296932	-	-	-	-	-	-	-	-	-	-	-	-	-
Ca_04482	4	B7FKZ6_MEDTR Putative uncharacterized protein OS=Medicago truncatula PE=2 SV=1	"IPR001199; Cytochrome b5"	3	4	4.6282	6.91085	-0.578412	0.597078	-	-	-	-	-	-	-	-	-	-	-	-	-
Ca_01310	3	G7L437_MEDTR Putative uncharacterized protein OS=Medicago truncatula GN=MTR_7g117320 PE=4 SV=1	-	3	4	4.6282	6.91085	-0.578412	0.597078	-	-	-	-	-	-	-	-	-	-	-	-	-
Ca_11140	6	Q9ZP12_CICAR Glucan endo-1,3-beta-d-glucosidase (Precursor) OS=Cicer arietinum PE=2 SV=1	"IPR000490; Glycoside hydrolase, family 17"	3	4	4.6282	6.91085	-0.578412	0.597078	-	-	-	-	-	-	-	-	-	-	-	-	-
Ca_13010	8	G7KN44_MEDTR Putative uncharacterized protein OS=Medicago truncatula GN=MTR_6g084470 PE=4 SV=1	-	9	12	13.8846	20.7326	-0.578412	0.359616	-	-	-	-	-	-	-	-	-	-	-	-	-
Ca_17761	7	G7L791_MEDTR 39S ribosomal protein L46 OS=Medicago truncatula GN=MTR_8g087440 PE=4 SV=1	"IPR004864; Late embryogenesis abundant protein, group 2"	3	4	4.6282	6.91085	-0.578412	0.597078	"IPR013990; Water stress and hypersensitive response domain"	"IPR021757; Ribosomal protein L46"	-	-	-	-	-	-	-	-	-	-	-
Ca_06221	8	A9PCT0_POPTR Predicted protein OS=Populus trichocarpa GN=POPTRDRAFT_1111495 PE=2 SV=1	"IPR002171; Ribosomal protein L2"	3	4	4.6282	6.91085	-0.578412	0.597078	"IPR022666; Ribosomal Proteins L2, RNA binding domain"	"IPR022669; Ribosomal protein L2, C-terminal"	"IPR022671; Ribosomal protein L2, conserved site"	-	-	-	-	-	-	-	-	-	-
Ca_17539	6	B6D7P1_TRIPR Shikimate O-hydroxycinnamoyltransferase OS=Trifolium pratense GN=HCT1A PE=2 SV=1	"IPR003480; Transferase"	3	4	4.6282	6.91085	-0.578412	0.597078	-	-	-	-	-	-	-	-	-	-	-	-	-
Ca_15185	6	C6TNF9_SOYBN Putative uncharacterized protein OS=Glycine max PE=2 SV=1	"IPR001327; Pyridine nucleotide-disulphide oxidoreductase, NAD-binding region"	3	4	4.6282	6.91085	-0.578412	0.597078	"IPR013027; FAD-dependent pyridine nucleotide-disulphide oxidoreductase"	"IPR018247; EF-Hand 1, calcium-binding site"	-	-	-	-	-	-	-	-	-	-	-
Ca_03242	7	O04434_PEA NADPH--cytochrome P450 reductase OS=Pisum sativum GN=PSC450R1 PE=2 SV=3	"IPR001094; Flavodoxin"	3	4	4.6282	6.91085	-0.578412	0.597078	"IPR001433; Oxidoreductase FAD/NAD(P)-binding"	"IPR001709; Flavoprotein pyridine nucleotide cytochrome reductase"	"IPR003097; FAD-binding, type 1"	"IPR008254; Flavodoxin/nitric oxide synthase"	"IPR017927; Ferredoxin reductase-type FAD-binding domain"	-	-	-	-	-	-	-	-
Ca_10609	8	G7K6V4_MEDTR Serine/threonine protein kinase ICK OS=Medicago truncatula GN=MTR_5g026960 PE=4 SV=1	"IPR000719; Protein kinase, catalytic domain"	6	8	9.2564	13.8217	-0.578412	0.454595	"IPR002290; Serine/threonine-protein kinase domain"	"IPR008271; Serine/threonine-protein kinase, active site"	"IPR017441; Protein kinase, ATP binding site"	"IPR017442; Serine/threonine-protein kinase-like domain"	"IPR020635; Tyrosine-protein kinase, catalytic domain"	-	-	-	-	-	-	-	-
Ca_10044	7	G7ZXG9_MEDTR Putative uncharacterized protein OS=Medicago truncatula GN=MTR_057s0006 PE=4 SV=1	-	3	4	4.6282	6.91085	-0.578412	0.597078	-	-	-	-	-	-	-	-	-	-	-	-	-
Ca_06468	6	G7JK14_MEDTR Caffeoyl-CoA O-methyltransferase OS=Medicago truncatula GN=MTR_4g085590 PE=4 SV=1	"IPR002935; O-methyltransferase, family 3"	3	4	4.6282	6.91085	-0.578412	0.597078	-	-	-	-	-	-	-	-	-	-	-	-	-
Ca_11737	3	G7LEF2_MEDTR Serine/threonine protein kinase OXI1 OS=Medicago truncatula GN=MTR_8g011780 PE=4 SV=1	"IPR000719; Protein kinase, catalytic domain"	3	4	4.6282	6.91085	-0.578412	0.597078	"IPR002290; Serine/threonine-protein kinase domain"	"IPR008271; Serine/threonine-protein kinase, active site"	"IPR017442; Serine/threonine-protein kinase-like domain"	"IPR020635; Tyrosine-protein kinase, catalytic domain"	-	-	-	-	-	-	-	-	-
Ca_15398	6	O65334_PEA SAR DNA-binding protein-1 OS=Pisum sativum GN=SARBP-1 PE=2 SV=1	"IPR002687; Pre-mRNA processing ribonucleoprotein, snoRNA-binding domain"	3	4	4.6282	6.91085	-0.578412	0.597078	"IPR012974; NOP5, N-terminal"	"IPR012976; NOSIC"	-	-	-	-	-	-	-	-	-	-	-
Ca_05774	6	F6HUM8_VITVI Putative uncharacterized protein OS=Vitis vinifera GN=VIT_02s0025g00260 PE=4 SV=1	"IPR000743; Glycoside hydrolase, family 28"	6	8	9.2564	13.8217	-0.578412	0.454595	-	-	-	-	-	-	-	-	-	-	-	-	-
Ca_16651	5	G7LH86_MEDTR Phi-1 protein OS=Medicago truncatula GN=MTR_8g095910 PE=4 SV=1	"IPR006766; Phosphate-induced protein 1"	8	11	12.3419	19.0048	-0.622806	0.348751	-	-	-	-	-	-	-	-	-	-	-	-	-
Ca_11994	3	C6TMH9_SOYBN Putative uncharacterized protein OS=Glycine max PE=2 SV=1	"IPR000504; RNA recognition motif domain"	5	7	7.71367	12.094	-0.648801	0.438398	"IPR001878; Zinc finger, CCHC-type"	-	-	-	-	-	-	-	-	-	-	-	-
Ca_19686	2	G3MHB1_9ACAR Putative uncharacterized protein (Fragment) OS=Amblyomma maculatum PE=2 SV=1	"IPR002048; Calcium-binding EF-hand"	5	7	7.71367	12.094	-0.648801	0.438398	"IPR018247; EF-Hand 1, calcium-binding site"	"IPR018248; EF-hand"	"IPR018249; EF-HAND 2"	-	-	-	-	-	-	-	-	-	-
Ca_04099	5	C6TBG6_SOYBN Putative uncharacterized protein OS=Glycine max PE=2 SV=1	"IPR001222; Zinc finger, TFIIS-type"	5	7	7.71367	12.094	-0.648801	0.438398	"IPR003617; Transcription elongation factor, TFIIS/CRSP70, N-terminal, sub-type"	"IPR003618; Transcription elongation factor S-II, central domain"	"IPR017890; Transcription elongation factor S-IIM"	"IPR017923; Transcription factor IIS, N-terminal"	-	-	-	-	-	-	-	-	-
Ca_10320	6	G7JB65_MEDTR Putative uncharacterized protein OS=Medicago truncatula GN=MTR_3g070230 PE=4 SV=1	"IPR009743; Hs1pro-1, C-terminal"	5	7	7.71367	12.094	-0.648801	0.438398	"IPR009869; Hs1pro-1, N-terminal"	-	-	-	-	-	-	-	-	-	-	-	-
Ca_04135	5	Q9M3Z0_CICAR 60S ribosomal protein L6 OS=Cicer arietinum PE=2 SV=1	"IPR000915; Ribosomal protein L6E"	5	7	7.71367	12.094	-0.648801	0.438398	"IPR005568; Ribosomal protein L6, N-terminal"	-	-	-	-	-	-	-	-	-	-	-	-
Ca_08425	4	G7I348_MEDTR Copper chaperone OS=Medicago truncatula GN=MTR_1g092670 PE=4 SV=1	"IPR006121; Heavy metal transport/detoxification protein"	12	17	18.5128	29.3711	-0.665874	0.216271	-	-	-	-	-	-	-	-	-	-	-	-	-
Ca_16693	6	D2D321_GOSHI Heat shock protein 70 OS=Gossypium hirsutum PE=2 SV=1	"IPR001023; Heat shock protein Hsp70"	22	32	33.9401	55.2868	-0.703942	0.0745474	"IPR013126; Heat shock protein 70"	"IPR018181; Heat shock protein 70, conserved site"	-	-	-	-	-	-	-	-	-	-	-
Ca_10066	7	C6T1P6_SOYBN Putative uncharacterized protein OS=Glycine max PE=4 SV=1	-	2	3	3.08547	5.18314	-0.748337	0.565478	-	-	-	-	-	-	-	-	-	-	-	-	-
Ca_11277	6	G7JUX8_MEDTR MLO-like protein OS=Medicago truncatula GN=MTR_4g079140 PE=4 SV=1	"IPR004326; Mlo-related protein"	2	3	3.08547	5.18314	-0.748337	0.565478	-	-	-	-	-	-	-	-	-	-	-	-	-
Ca_03133	7	C6TD57_SOYBN Putative uncharacterized protein OS=Glycine max PE=2 SV=1	"IPR010399; Tify"	4	6	6.17093	10.3663	-0.748337	0.416248	"IPR018467; CO/COL/TOC1, conserved site"	-	-	-	-	-	-	-	-	-	-	-	-
Ca_16709	6	G7JTP9_MEDTR Auxin-regulated protein OS=Medicago truncatula GN=MTR_4g063130 PE=4 SV=1	"IPR010369; Protein of unknown function DUF966"	2	3	3.08547	5.18314	-0.748337	0.565478	-	-	-	-	-	-	-	-	-	-	-	-	-
Ca_01153	3	G4XDS1_VICFA Putative respiratory burst oxidase-like protein A OS=Vicia faba PE=2 SV=1	"IPR000778; Cytochrome b245, heavy chain"	2	3	3.08547	5.18314	-0.748337	0.565478	"IPR002048; Calcium-binding EF-hand"	"IPR013112; FAD-binding 8"	"IPR013121; Ferric reductase, NAD binding"	"IPR013130; Flavoprotein transmembrane component"	"IPR013623; NADPH oxidase Respiratory burst"	"IPR017927; Ferredoxin reductase-type FAD-binding domain"	"IPR018247; EF-Hand 1, calcium-binding site"	"IPR018249; EF-HAND 2"	-	-	-	-	-
Ca_07998	1	G7IKU9_MEDTR ZAC OS=Medicago truncatula GN=MTR_2g030230 PE=4 SV=1	"IPR000008; C2 calcium-dependent membrane targeting"	2	3	3.08547	5.18314	-0.748337	0.565478	"IPR001164; Arf GTPase activating protein"	"IPR018029; C2 membrane targeting protein"	-	-	-	-	-	-	-	-	-	-	-
Ca_14616	6	G7JRI5_MEDTR Cytosolic ascorbate peroxidase OS=Medicago truncatula GN=MTR_4g061140 PE=3 SV=1	"IPR002016; Haem peroxidase, plant/fungal/bacterial"	2	3	3.08547	5.18314	-0.748337	0.565478	"IPR002207; Plant ascorbate peroxidase"	"IPR019793; Peroxidases heam-ligand binding site"	"IPR019794; Peroxidase, active site"	-	-	-	-	-	-	-	-	-	-
Ca_08675	6	G7L8S2_MEDTR Putative uncharacterized protein OS=Medicago truncatula GN=MTR_8g088510 PE=4 SV=1	"IPR004314; Domain of unknown function DUF239, plant"	2	3	3.08547	5.18314	-0.748337	0.565478	-	-	-	-	-	-	-	-	-	-	-	-	-
Ca_22924	6	C6TNY2_SOYBN Putative uncharacterized protein OS=Glycine max PE=2 SV=1	"IPR006941; Ribonuclease CAF1"	2	3	3.08547	5.18314	-0.748337	0.565478	-	-	-	-	-	-	-	-	-	-	-	-	-
Ca_03451	4	G7IF78_MEDTR ABC transporter C family protein OS=Medicago truncatula GN=MTR_1g088680 PE=3 SV=1	"IPR001140; ABC transporter, transmembrane domain"	12	18	18.5128	31.0988	-0.748337	0.158771	"IPR003439; ABC transporter-like"	"IPR003593; ATPase, AAA+ type, core"	"IPR017871; ABC transporter, conserved site"	"IPR017940; ABC transporter, integral membrane type 1"	-	-	-	-	-	-	-	-	-
Ca_07265	3	G7KTL0_MEDTR DNA-binding protein SMUBP-2 OS=Medicago truncatula GN=MTR_7g092200 PE=4 SV=1	"IPR003593; ATPase, AAA+ type, core"	2	3	3.08547	5.18314	-0.748337	0.565478	"IPR006935; UvrABC complex, subunit B"	"IPR014001; DEAD-like helicase"	-	-	-	-	-	-	-	-	-	-	-
Ca_22070	6	G7JTJ8_MEDTR 42 kDa peptidyl-prolyl isomerase OS=Medicago truncatula GN=MTR_4g039430 PE=4 SV=1	"IPR001179; Peptidyl-prolyl cis-trans isomerase, FKBP-type, domain"	2	3	3.08547	5.18314	-0.748337	0.565478	"IPR013026; Tetratricopeptide repeat-containing"	"IPR013105; Tetratricopeptide TPR2"	"IPR019734; Tetratricopeptide repeat"	"IPR023566; Peptidyl-prolyl cis-trans isomerase, FKBP-type"	-	-	-	-	-	-	-	-	-
Ca_12936	1	B9I1R0_POPTR Predicted protein OS=Populus trichocarpa GN=POPTRDRAFT_660821 PE=4 SV=1	"IPR004253; Domain of unknown function DUF231, plant"	2	3	3.08547	5.18314	-0.748337	0.565478	-	-	-	-	-	-	-	-	-	-	-	-	-
Ca_02075	8	G7KC60_MEDTR BES1/BZR1-like protein OS=Medicago truncatula GN=MTR_5g019550 PE=4 SV=1	"IPR008540; BZR1, transcriptional repressor"	2	3	3.08547	5.18314	-0.748337	0.565478	-	-	-	-	-	-	-	-	-	-	-	-	-
Ca_04942	5	Q05JY0_LOTJA Pterocarpan reductase OS=Lotus japonicus GN=PTR4 PE=2 SV=1	"IPR008030; NmrA-like"	2	3	3.08547	5.18314	-0.748337	0.565478	-	-	-	-	-	-	-	-	-	-	-	-	-
Ca_10628	8	G7K6S1_MEDTR Urea active transporter-like protein OS=Medicago truncatula GN=MTR_5g026640 PE=3 SV=1	"IPR001734; Sodium/solute symporter"	2	3	3.08547	5.18314	-0.748337	0.565478	-	-	-	-	-	-	-	-	-	-	-	-	-
Ca_18112	2	G7JXQ1_MEDTR Mitochondrial 2-oxoglutarate/malate carrier protein OS=Medicago truncatula GN=MTR_5g032420 PE=3 SV=1	"IPR002067; Mitochondrial carrier protein"	12	18	18.5128	31.0988	-0.748337	0.158771	"IPR018108; Mitochondrial substrate/solute carrier"	-	-	-	-	-	-	-	-	-	-	-	-
Ca_07483	5	G7J5E8_MEDTR Boron transporter OS=Medicago truncatula GN=MTR_3g077670 PE=4 SV=1	"IPR003020; Bicarbonate transporter, eukaryotic"	4	6	6.17093	10.3663	-0.748337	0.416248	"IPR011531; Bicarbonate transporter, C-terminal"	-	-	-	-	-	-	-	-	-	-	-	-
Ca_03177	7	A2Q689_MEDTR Eukaryotic initiation factor 4A OS=Medicago truncatula GN=MTR_2g039960 PE=3 SV=1	"IPR000629; RNA helicase, ATP-dependent, DEAD-box, conserved site"	2	3	3.08547	5.18314	-0.748337	0.565478	"IPR001650; Helicase, C-terminal"	"IPR011545; DNA/RNA helicase, DEAD/DEAH box type, N-terminal"	"IPR014001; DEAD-like helicase"	"IPR014014; RNA helicase, DEAD-box type, Q motif"	-	-	-	-	-	-	-	-	-
Ca_12072	4	B9STJ6_RICCO DNA binding protein, putative OS=Ricinus communis GN=RCOM_0492430 PE=4 SV=1	"IPR005175; Domain of unknown function DUF296"	2	3	3.08547	5.18314	-0.748337	0.565478	-	-	-	-	-	-	-	-	-	-	-	-	-
Ca_08907	5	G7IV50_MEDTR Root phototropism protein OS=Medicago truncatula GN=MTR_3g062540 PE=4 SV=1	"IPR000210; BTB/POZ-like"	2	3	3.08547	5.18314	-0.748337	0.565478	"IPR004249; NPH3"	"IPR013069; BTB/POZ"	-	-	-	-	-	-	-	-	-	-	-
Ca_08034	1	A5AHZ3_VITVI Putative uncharacterized protein OS=Vitis vinifera GN=VITISV_015121 PE=4 SV=1	"IPR006094; FAD linked oxidase, N-terminal"	2	3	3.08547	5.18314	-0.748337	0.565478	"IPR012951; Berberine/berberine-like"	"IPR016166; FAD-binding, type 2"	-	-	-	-	-	-	-	-	-	-	-
Ca_16185	7	G7L964_MEDTR Putative uncharacterized protein OS=Medicago truncatula GN=MTR_8g023060 PE=4 SV=1	"IPR000649; Initiation factor 2B-related"	10	15	15.4273	25.9157	-0.748337	0.198383	"IPR007612; Protein of unknown function DUF567"	-	-	-	-	-	-	-	-	-	-	-	-
Ca_03299	7	B9SQF3_RICCO UDP-glucuronate 5-epimerase, putative OS=Ricinus communis GN=RCOM_0782170 PE=4 SV=1	"IPR001509; NAD-dependent epimerase/dehydratase"	10	15	15.4273	25.9157	-0.748337	0.198383	"IPR008089; Nucleotide sugar epimerase"	-	-	-	-	-	-	-	-	-	-	-	-
Ca_20692	2	A2Q5T7_MEDTR H+-transporting two-sector ATPase, C (AC39) subunit OS=Medicago truncatula GN=MTR_7g009590 PE=4 SV=1	"IPR002843; ATPase, V0/A0 complex, subunit C/D"	2	3	3.08547	5.18314	-0.748337	0.565478	-	-	-	-	-	-	-	-	-	-	-	-	-
Ca_18949	7	G7LBN4_MEDTR DnaJ protein-like protein OS=Medicago truncatula GN=MTR_8g006430 PE=3 SV=1	"IPR001305; Heat shock protein DnaJ, cysteine-rich domain"	10	15	15.4273	25.9157	-0.748337	0.198383	"IPR001623; Heat shock protein DnaJ, N-terminal"	"IPR002939; Chaperone DnaJ, C-terminal"	"IPR003095; Heat shock protein DnaJ"	"IPR018253; Heat shock protein DnaJ, conserved site"	-	-	-	-	-	-	-	-	-
Ca_05310	6	G7JU12_MEDTR Bromodomain-containing protein OS=Medicago truncatula GN=MTR_4g092900 PE=4 SV=1	"IPR001487; Bromodomain"	2	3	3.08547	5.18314	-0.748337	0.565478	-	-	-	-	-	-	-	-	-	-	-	-	-
Ca_16355	6	B7FHK4_MEDTR Transcription factor ILR3 OS=Medicago truncatula GN=MTR_4g081370 PE=2 SV=1	"IPR001092; Helix-loop-helix DNA-binding domain"	2	3	3.08547	5.18314	-0.748337	0.565478	-	-	-	-	-	-	-	-	-	-	-	-	-
Ca_04450	4	C6TJ18_SOYBN Putative uncharacterized protein OS=Glycine max PE=2 SV=1	"IPR002198; Short-chain dehydrogenase/reductase SDR"	2	3	3.08547	5.18314	-0.748337	0.565478	"IPR002347; Glucose/ribitol dehydrogenase"	-	-	-	-	-	-	-	-	-	-	-	-
Ca_21599	6	B7FJJ7_MEDTR Putative uncharacterized protein OS=Medicago truncatula PE=2 SV=1	"IPR006035; Ureohydrolase"	2	3	3.08547	5.18314	-0.748337	0.565478	"IPR020855; Ureohydrolase, manganese-binding site"	-	-	-	-	-	-	-	-	-	-	-	-
Ca_02559	1	B7FN51_MEDTR SNF1-related protein kinase regulatory subunit beta-2 OS=Medicago truncatula GN=MTR_117s0031 PE=2 SV=1	"IPR006828; 5-AMP-activated protein kinase, beta subunit, interaction domain"	4	6	6.17093	10.3663	-0.748337	0.416248	-	-	-	-	-	-	-	-	-	-	-	-	-
Ca_13131	4	G7I8F0_MEDTR Early nodulin OS=Medicago truncatula GN=MTR_1g030270 PE=4 SV=1	"IPR001087; Lipase, GDSL"	22	34	33.9401	58.7422	-0.791405	0.0418783	-	-	-	-	-	-	-	-	-	-	-	-	-
Ca_13282	6	G7J9B8_MEDTR Glutamine synthetase OS=Medicago truncatula GN=MTR_3g065250 PE=3 SV=1	"IPR008146; Glutamine synthetase, catalytic domain"	17	27	26.2265	46.6482	-0.830799	0.0588721	"IPR008147; Glutamine synthetase, beta-Grasp"	-	-	-	-	-	-	-	-	-	-	-	-
Ca_06332	6	D7TJC8_VITVI Putative uncharacterized protein OS=Vitis vinifera GN=VIT_10s0003g00150 PE=4 SV=1	"IPR020864; Membrane attack complex component/perforin (MACPF) domain"	5	8	7.71367	13.8217	-0.841446	0.29918	-	-	-	-	-	-	-	-	-	-	-	-	-
Ca_15741	7	Q6KAV9_CICAR Putative Bet v I family protein (Fragment) OS=Cicer arietinum GN=bet PE=2 SV=1	"IPR000916; Bet v I allergen"	65	104	100.278	179.682	-0.841446	0.000165014	-	-	-	-	-	-	-	-	-	-	-	-	-
Ca_17542	6	C6TAY7_SOYBN Putative uncharacterized protein OS=Glycine max PE=2 SV=1	"IPR001623; Heat shock protein DnaJ, N-terminal"	5	8	7.71367	13.8217	-0.841446	0.29918	"IPR003095; Heat shock protein DnaJ"	-	-	-	-	-	-	-	-	-	-	-	-
Ca_02311	8	G7JYL2_MEDTR Expansin-like protein OS=Medicago truncatula GN=MTR_5g013440 PE=3 SV=1	"IPR005795; Major pollen allergen Lol pI"	3	5	4.6282	8.63856	-0.90034	0.384979	"IPR007112; Expansin/pollen allergen, DPBB domain"	"IPR007117; Pollen allergen/expansin, C-terminal"	"IPR007118; Expansin/Lol pI"	"IPR009009; Barwin-related endoglucanase"	-	-	-	-	-	-	-	-	-
Ca_11726	7	C5YDP0_SORBI 40S ribosomal protein S8 OS=Sorghum bicolor GN=Sb06g004770 PE=3 SV=1	"IPR018283; Ribosomal protein S8e, conserved site"	9	15	13.8846	25.9157	-0.90034	0.13214	"IPR022309; Ribosomal protein S8e/ribosomal biogenesis NSA2"	-	-	-	-	-	-	-	-	-	-	-	-
Ca_03874	5	G7LH84_MEDTR Protein tolB OS=Medicago truncatula GN=MTR_8g095890 PE=4 SV=1	"IPR011659; WD40-like Beta Propeller"	3	5	4.6282	8.63856	-0.90034	0.384979	-	-	-	-	-	-	-	-	-	-	-	-	-
Ca_22057	6	B9H078_POPTR Predicted protein OS=Populus trichocarpa GN=POPTRDRAFT_554173 PE=4 SV=1	"IPR000719; Protein kinase, catalytic domain"	3	5	4.6282	8.63856	-0.90034	0.384979	"IPR001611; Leucine-rich repeat"	"IPR002290; Serine/threonine-protein kinase domain"	"IPR008266; Tyrosine-protein kinase, active site"	"IPR017441; Protein kinase, ATP binding site"	"IPR017442; Serine/threonine-protein kinase-like domain"	"IPR020635; Tyrosine-protein kinase, catalytic domain"	-	-	-	-	-	-	-
Ca_09962	7	G7LC16_MEDTR Ribosomal RNA small subunit methyltransferase, putative OS=Medicago truncatula GN=MTR_8g075430 PE=4 SV=1	"IPR001678; Bacterial Fmu (Sun)/eukaryotic nucleolar NOL1/Nop2p"	3	5	4.6282	8.63856	-0.90034	0.384979	"IPR023267; RNA (C5-cytosine) methyltransferase"	"IPR023269; RNA (C5-cytosine) methyltransferase, subfamily 9"	-	-	-	-	-	-	-	-	-	-	-
Ca_04469	4	G7IAN6_MEDTR Actin depolymerizing factor OS=Medicago truncatula GN=MTR_1g101190 PE=4 SV=1	"IPR001878; Zinc finger, CCHC-type"	3	5	4.6282	8.63856	-0.90034	0.384979	"IPR002108; Actin-binding, cofilin/tropomyosin type"	-	-	-	-	-	-	-	-	-	-	-	-
Ca_22018	6	Q2HTU9_MEDTR Octicosapeptide/Phox/Bem1p OS=Medicago truncatula GN=MTR_4g091530 PE=4 SV=1	"IPR000270; Phox/Bem1p"	12	20	18.5128	34.5543	-0.90034	0.0819962	-	-	-	-	-	-	-	-	-	-	-	-	-
Ca_04993	5	G7J421_MEDTR Tubulin alpha-7 chain OS=Medicago truncatula GN=MTR_3g110720 PE=3 SV=1	"IPR000217; Tubulin"	3	5	4.6282	8.63856	-0.90034	0.384979	"IPR002452; Alpha tubulin"	"IPR003008; Tubulin/FtsZ, GTPase domain"	"IPR017975; Tubulin, conserved site"	"IPR018316; Tubulin/FtsZ, 2-layer sandwich domain"	-	-	-	-	-	-	-	-	-
Ca_04071	5	G7J9M6_MEDTR Ribosomal protein L9 OS=Medicago truncatula GN=MTR_3g093110 PE=4 SV=1	"IPR000702; Ribosomal protein L6"	3	5	4.6282	8.63856	-0.90034	0.384979	"IPR002359; Ribosomal protein L6, conserved site-2"	"IPR020040; Ribosomal protein L6, alpha-beta domain"	-	-	-	-	-	-	-	-	-	-	-
Ca_17820	2	G7KH91_MEDTR E3 ubiquitin-protein ligase COP1 OS=Medicago truncatula GN=MTR_5g085250 PE=4 SV=1	"IPR001680; WD40 repeat"	3	5	4.6282	8.63856	-0.90034	0.384979	"IPR017986; WD40-repeat-containing domain"	"IPR019775; WD40 repeat, conserved site"	"IPR019781; WD40 repeat, subgroup"	"IPR019782; WD40 repeat 2"	"IPR020472; G-protein beta WD-40 repeat"	-	-	-	-	-	-	-	-
Ca_01359	3	"Q2HTB9_MEDTR Response regulator receiver; CCT OS=Medicago truncatula GN=MTR_7g118260 PE=4 SV=1"	"IPR001789; Signal transduction response regulator, receiver domain"	3	5	4.6282	8.63856	-0.90034	0.384979	"IPR010402; CCT domain"	-	-	-	-	-	-	-	-	-	-	-	-
Ca_07183	3	A2Q2Z0_MEDTR Methyltransferase, putative OS=Medicago truncatula GN=MTR_7g090180 PE=2 SV=1	"IPR013216; Methyltransferase type 11"	3	5	4.6282	8.63856	-0.90034	0.384979	-	-	-	-	-	-	-	-	-	-	-	-	-
Ca_14895	4	G7I283_MEDTR Amino acid transporter OS=Medicago truncatula GN=MTR_1g007380 PE=4 SV=1	"IPR013057; Amino acid transporter, transmembrane"	3	5	4.6282	8.63856	-0.90034	0.384979	-	-	-	-	-	-	-	-	-	-	-	-	-
Ca_05311	6	G7JU07_MEDTR Putative uncharacterized protein OS=Medicago truncatula GN=MTR_4g092850 PE=4 SV=1	"IPR000270; Phox/Bem1p"	3	5	4.6282	8.63856	-0.90034	0.384979	-	-	-	-	-	-	-	-	-	-	-	-	-
Ca_17464	6	C6TGZ1_SOYBN Putative uncharacterized protein OS=Glycine max PE=2 SV=1	"IPR005024; Snf7"	3	5	4.6282	8.63856	-0.90034	0.384979	-	-	-	-	-	-	-	-	-	-	-	-	-
Ca_12421	2	G7KH23_MEDTR Cysteine-rich receptor-like protein kinase OS=Medicago truncatula GN=MTR_5g083910 PE=4 SV=1	"IPR000719; Protein kinase, catalytic domain"	4	7	6.17093	12.094	-0.970729	0.273794	"IPR001245; Serine-threonine/tyrosine-protein kinase"	"IPR001611; Leucine-rich repeat"	"IPR002290; Serine/threonine-protein kinase domain"	"IPR008271; Serine/threonine-protein kinase, active site"	"IPR020635; Tyrosine-protein kinase, catalytic domain"	"IPR021720; Malectin"	-	-	-	-	-	-	-
Ca_17442	6	G7INE9_MEDTR Polygalacturonase QRT3 OS=Medicago truncatula GN=MTR_2g035760 PE=4 SV=1	-	4	7	6.17093	12.094	-0.970729	0.273794	-	-	-	-	-	-	-	-	-	-	-	-	-
Ca_15372	6	G7JHB4_MEDTR 3-ketoacyl-CoA synthase OS=Medicago truncatula GN=MTR_4g070270 PE=3 SV=1	"IPR013601; FAE1/Type III polyketide synthase-like protein"	4	7	6.17093	12.094	-0.970729	0.273794	"IPR013747; 3-Oxoacyl-[acyl-carrier-protein (ACP)] synthase III C-terminal"	-	-	-	-	-	-	-	-	-	-	-	-
Ca_06356	6	C6TF11_SOYBN Putative uncharacterized protein OS=Glycine max PE=2 SV=1	"IPR001077; O-methyltransferase, family 2"	4	7	6.17093	12.094	-0.970729	0.273794	"IPR012967; Plant methyltransferase dimerisation"	-	-	-	-	-	-	-	-	-	-	-	-
Ca_06594	7	G7JT17_MEDTR Phospholipid-transporting ATPase OS=Medicago truncatula GN=MTR_4g112430 PE=4 SV=1	"IPR001757; ATPase, P-type, K/Mg/Cd/Cu/Zn/Na/Ca/Na/H-transporter"	4	7	6.17093	12.094	-0.970729	0.273794	"IPR008250; ATPase, P-type, ATPase-associated domain"	"IPR018303; ATPase, P-type phosphorylation site"	-	-	-	-	-	-	-	-	-	-	-
Ca_09743	2	G7K4R2_MEDTR Heat shock protein OS=Medicago truncatula GN=MTR_5g096430 PE=3 SV=1	"IPR001404; Heat shock protein Hsp90"	4	7	6.17093	12.094	-0.970729	0.273794	"IPR003594; ATPase-like, ATP-binding domain"	"IPR019805; Heat shock protein Hsp90, conserved site"	"IPR020575; Heat shock protein Hsp90, N-terminal"	-	-	-	-	-	-	-	-	-	-
Ca_16043	7	G7LEV2_MEDTR GRAS family transcription factor OS=Medicago truncatula GN=MTR_8g077940 PE=4 SV=1	"IPR005202; Transcription factor GRAS"	4	7	6.17093	12.094	-0.970729	0.273794	-	-	-	-	-	-	-	-	-	-	-	-	-
Ca_16068	7	C6T3K2_SOYBN Putative uncharacterized protein OS=Glycine max PE=4 SV=1	-	5	9	7.71367	15.5494	-1.01137	0.19933	-	-	-	-	-	-	-	-	-	-	-	-	-
Ca_09664	6	G7LD84_MEDTR Putative uncharacterized protein OS=Medicago truncatula GN=MTR_8g093440 PE=4 SV=1	"IPR006502; Protein of unknown function DUF506, plant"	5	9	7.71367	15.5494	-1.01137	0.19933	-	-	-	-	-	-	-	-	-	-	-	-	-
Ca_03926	5	G7J5M6_MEDTR Alcohol dehydrogenase OS=Medicago truncatula GN=MTR_3g089940 PE=3 SV=1	"IPR002085; Alcohol dehydrogenase superfamily, zinc-containing"	6	11	9.2564	19.0048	-1.03784	0.14728	"IPR002328; Alcohol dehydrogenase, zinc-containing, conserved site"	"IPR013149; Alcohol dehydrogenase, C-terminal"	"IPR013154; Alcohol dehydrogenase GroES-like"	-	-	-	-	-	-	-	-	-	-
Ca_04185	5	G8A187_MEDTR 40S ribosomal protein SA OS=Medicago truncatula GN=MTR_118s0011 PE=3 SV=1	"IPR001865; Ribosomal protein S2"	15	28	23.141	48.376	-1.06384	0.0182115	"IPR005707; Ribosomal protein S2, eukaryotic/archaeal"	"IPR018130; Ribosomal protein S2, conserved site"	-	-	-	-	-	-	-	-	-	-	-
Ca_13629	6	Q39449_CICAR Specific tissue protein 1 OS=Cicer arietinum PE=2 SV=1	-	17	32	26.2265	55.2868	-1.07591	0.0108359	-	-	-	-	-	-	-	-	-	-	-	-	-
Ca_02764	1	Q84U01_NICBE Putative developmental protein OS=Nicotiana benthamiana PE=2 SV=1	"IPR005024; Snf7"	1	2	1.54273	3.45543	-1.16337	0.498735	-	-	-	-	-	-	-	-	-	-	-	-	-
Ca_06699	7	G7JFC4_MEDTR Seed imbibition protein OS=Medicago truncatula GN=MTR_4g115330 PE=4 SV=1	"IPR008811; Raffinose synthase"	1	2	1.54273	3.45543	-1.16337	0.498735	-	-	-	-	-	-	-	-	-	-	-	-	-
Ca_04643	4	B9H1I1_POPTR Predicted protein (Fragment) OS=Populus trichocarpa GN=POPTRDRAFT_196788 PE=4 SV=1	"IPR004864; Late embryogenesis abundant protein, group 2"	1	2	1.54273	3.45543	-1.16337	0.498735	-	-	-	-	-	-	-	-	-	-	-	-	-
Ca_12632	2	C6T1A6_SOYBN Putative uncharacterized protein OS=Glycine max PE=2 SV=1	-	1	2	1.54273	3.45543	-1.16337	0.498735	-	-	-	-	-	-	-	-	-	-	-	-	-
Ca_10303	6	G7IQY0_MEDTR DEAD-box ATP-dependent RNA helicase OS=Medicago truncatula GN=MTR_2g066050 PE=3 SV=1	"IPR000629; RNA helicase, ATP-dependent, DEAD-box, conserved site"	1	2	1.54273	3.45543	-1.16337	0.498735	"IPR001650; Helicase, C-terminal"	"IPR011545; DNA/RNA helicase, DEAD/DEAH box type, N-terminal"	"IPR014001; DEAD-like helicase"	"IPR014014; RNA helicase, DEAD-box type, Q motif"	-	-	-	-	-	-	-	-	-
Ca_13619	1	F6H9V0_VITVI Putative uncharacterized protein OS=Vitis vinifera GN=VIT_19s0085g00550 PE=3 SV=1	"IPR000270; Phox/Bem1p"	1	2	1.54273	3.45543	-1.16337	0.498735	"IPR000719; Protein kinase, catalytic domain"	"IPR001245; Serine-threonine/tyrosine-protein kinase"	"IPR002290; Serine/threonine-protein kinase domain"	"IPR008271; Serine/threonine-protein kinase, active site"	"IPR017441; Protein kinase, ATP binding site"	"IPR020635; Tyrosine-protein kinase, catalytic domain"	-	-	-	-	-	-	-
Ca_01150	3	A2Q327_MEDTR Rapid ALkalinization Factor OS=Medicago truncatula GN=MTR_7g113080 PE=4 SV=1	"IPR008801; Rapid ALkalinization Factor"	6	12	9.2564	20.7326	-1.16337	0.0973075	-	-	-	-	-	-	-	-	-	-	-	-	-
Ca_03590	4	G7IAC6_MEDTR Putative uncharacterized protein OS=Medicago truncatula GN=MTR_1g084990 PE=4 SV=1	-	1	2	1.54273	3.45543	-1.16337	0.498735	-	-	-	-	-	-	-	-	-	-	-	-	-
Ca_20824	5	G7IW38_MEDTR NADPH:quinone oxidoreductase OS=Medicago truncatula GN=MTR_3g019150 PE=4 SV=1	"IPR005025; NADPH-dependent FMN reductase"	1	2	1.54273	3.45543	-1.16337	0.498735	-	-	-	-	-	-	-	-	-	-	-	-	-
Ca_13691	6	G7IHV2_MEDTR Fructokinase OS=Medicago truncatula GN=MTR_2g098950 PE=3 SV=1	"IPR002139; Ribokinase"	1	2	1.54273	3.45543	-1.16337	0.498735	"IPR002173; Carbohydrate/puine kinase, PfkB, conserved site"	"IPR011611; Carbohydrate/purine kinase"	-	-	-	-	-	-	-	-	-	-	-
Ca_05720	6	O81927_CICAR Thaumatin-like protein PR-5a (Precursor) OS=Cicer arietinum PE=2 SV=1	"IPR001938; Thaumatin, pathogenesis-related"	1	2	1.54273	3.45543	-1.16337	0.498735	"IPR017949; Thaumatin, conserved site"	-	-	-	-	-	-	-	-	-	-	-	-
Ca_08318	4	G7I2W6_MEDTR BSD domain-containing protein OS=Medicago truncatula GN=MTR_1g089850 PE=4 SV=1	"IPR005607; BSD"	1	2	1.54273	3.45543	-1.16337	0.498735	-	-	-	-	-	-	-	-	-	-	-	-	-
Ca_02483	6	G7JCK0_MEDTR Ketol-acid reductoisomerase OS=Medicago truncatula GN=MTR_4g079780 PE=4 SV=1	"IPR000506; Acetohydroxy acid isomeroreductase C-terminal"	1	2	1.54273	3.45543	-1.16337	0.498735	"IPR013023; Acetohydroxy acid isomeroreductase"	"IPR013116; Acetohydroxy acid isomeroreductase, catalytic"	-	-	-	-	-	-	-	-	-	-	-
Ca_13059	4	B2ZHZ5_SOYBN Stress-induced receptor-like kinase OS=Glycine max GN=SIK1 PE=2 SV=1	"IPR000719; Protein kinase, catalytic domain"	2	4	3.08547	6.91085	-1.16337	0.338665	"IPR002290; Serine/threonine-protein kinase domain"	"IPR008271; Serine/threonine-protein kinase, active site"	"IPR017441; Protein kinase, ATP binding site"	"IPR017442; Serine/threonine-protein kinase-like domain"	"IPR020635; Tyrosine-protein kinase, catalytic domain"	-	-	-	-	-	-	-	-
Ca_13790	7	G7IZR1_MEDTR Hydroxymethylglutaryl-CoA lyase OS=Medicago truncatula GN=MTR_3g041700 PE=4 SV=1	"IPR000138; Hydroxymethylglutaryl-CoA lyase, active site"	1	2	1.54273	3.45543	-1.16337	0.498735	"IPR000891; Pyruvate carboxyltransferase"	-	-	-	-	-	-	-	-	-	-	-	-
Ca_15325	7	F6GTB6_VITVI Putative uncharacterized protein OS=Vitis vinifera GN=VIT_17s0000g05500 PE=4 SV=1	"IPR006865; Domain of unknown function DUF629"	1	2	1.54273	3.45543	-1.16337	0.498735	"IPR006866; Domain of unknown function DUF627, N-terminal"	"IPR007087; Zinc finger, C2H2-type"	-	-	-	-	-	-	-	-	-	-	-
Ca_01050	3	G7KUM9_MEDTR WRKY transcription factor OS=Medicago truncatula GN=MTR_7g110720 PE=4 SV=1	"IPR003657; DNA-binding WRKY"	2	4	3.08547	6.91085	-1.16337	0.338665	-	-	-	-	-	-	-	-	-	-	-	-	-
Ca_15428	6	Q2PEQ1_TRIPR Arginine decarboxylase OS=Trifolium pratense PE=2 SV=1	"IPR000183; Ornithine/DAP/Arg decarboxylase"	1	2	1.54273	3.45543	-1.16337	0.498735	"IPR002985; Arginine decarboxylase"	"IPR022643; Orn/DAP/Arg decarboxylase 2, C-terminal"	"IPR022644; Orn/DAP/Arg decarboxylase 2, N-terminal"	"IPR022653; Orn/DAP/Arg decarboxylase 2, pyridoxal-phosphate binding site"	"IPR022657; Orn/DAP/Arg decarboxylase 2, conserved site"	-	-	-	-	-	-	-	-
Ca_09757	2	G7K4U6_MEDTR Alkaline alpha galactosidase I OS=Medicago truncatula GN=MTR_5g096820 PE=4 SV=1	"IPR008811; Raffinose synthase"	1	2	1.54273	3.45543	-1.16337	0.498735	-	-	-	-	-	-	-	-	-	-	-	-	-
Ca_10034	7	B9S5S8_RICCO Putative uncharacterized protein OS=Ricinus communis GN=RCOM_0653560 PE=4 SV=1	"IPR009719; Protein of unknown function DUF1296"	1	2	1.54273	3.45543	-1.16337	0.498735	-	-	-	-	-	-	-	-	-	-	-	-	-
Ca_21350	3	G7J8Y6_MEDTR 60S acidic ribosomal protein P1 OS=Medicago truncatula GN=MTR_3g092600 PE=4 SV=1	"IPR001813; Ribosomal protein 60S"	1	2	1.54273	3.45543	-1.16337	0.498735	-	-	-	-	-	-	-	-	-	-	-	-	-
Ca_13717	7	G7KS68_MEDTR Mitogen-activated protein kinase OS=Medicago truncatula GN=MTR_7g038040 PE=4 SV=1	"IPR000719; Protein kinase, catalytic domain"	3	6	4.6282	10.3663	-1.16337	0.241202	"IPR002290; Serine/threonine-protein kinase domain"	"IPR008271; Serine/threonine-protein kinase, active site"	"IPR017442; Serine/threonine-protein kinase-like domain"	-	-	-	-	-	-	-	-	-	-
Ca_16322	6	G7JCN5_MEDTR Trehalose synthase-like protein OS=Medicago truncatula GN=MTR_4g080160 PE=4 SV=1	"IPR001830; Glycosyl transferase, family 20"	1	2	1.54273	3.45543	-1.16337	0.498735	"IPR003337; Trehalose-phosphatase"	-	-	-	-	-	-	-	-	-	-	-	-
Ca_04633	4	B9HZL1_POPTR Predicted protein OS=Populus trichocarpa GN=POPTRDRAFT_568201 PE=4 SV=1	-	2	4	3.08547	6.91085	-1.16337	0.338665	-	-	-	-	-	-	-	-	-	-	-	-	-
Ca_06480	6	E9M5F4_PUEML Glycosyltransferase GT14A05 OS=Pueraria montana var. lobata PE=2 SV=1	"IPR002213; UDP-glucuronosyl/UDP-glucosyltransferase"	1	2	1.54273	3.45543	-1.16337	0.498735	-	-	-	-	-	-	-	-	-	-	-	-	-
Ca_09885	7	G7L8P4_MEDTR Exosome complex exonuclease OS=Medicago truncatula GN=MTR_8g073170 PE=3 SV=1	"IPR001900; Ribonuclease II/R"	1	2	1.54273	3.45543	-1.16337	0.498735	"IPR006596; Nucleotide binding protein, PINc"	"IPR022966; Ribonuclease II/R, conserved site"	-	-	-	-	-	-	-	-	-	-	-
Ca_00280	1	"A2Q4Q7_MEDTR Fatty acid desaturase; Peptidase M, neutral zinc metallopeptidases, zinc-binding site OS=Medicago truncatula GN=MTR_2g013070 PE=4 SV=1"	"IPR005804; Fatty acid desaturase, type 1"	1	2	1.54273	3.45543	-1.16337	0.498735	"IPR013866; Sphingolipid delta4-desaturase, N-terminal"	-	-	-	-	-	-	-	-	-	-	-	-
Ca_09074	4	Q40325_MEDSA Aspartate aminotransferase OS=Medicago sativa GN=AAT2 PE=3 SV=1	"IPR000796; Aspartate/other aminotransferase"	1	2	1.54273	3.45543	-1.16337	0.498735	"IPR004838; Aminotransferases, class-I, pyridoxal-phosphate-binding site"	"IPR004839; Aminotransferase, class I/classII"	-	-	-	-	-	-	-	-	-	-	-
Ca_04542	4	B7FHX4_MEDTR Putative uncharacterized protein OS=Medicago truncatula PE=2 SV=1	"IPR002650; Sulphate adenylyltransferase"	5	10	7.71367	17.2771	-1.16337	0.130178	-	-	-	-	-	-	-	-	-	-	-	-	-
Ca_00502	1	G7IPW7_MEDTR Mannosyl-oligosaccharide 1,2-alpha-mannosidase OS=Medicago truncatula GN=MTR_2g019520 PE=4 SV=1	"IPR001382; Glycoside hydrolase, family 47"	2	4	3.08547	6.91085	-1.16337	0.338665	-	-	-	-	-	-	-	-	-	-	-	-	-
Ca_10248	2	G7K2W6_MEDTR UDP-glucuronosyltransferase 1-7C OS=Medicago truncatula GN=MTR_5g087620 PE=3 SV=1	"IPR002213; UDP-glucuronosyl/UDP-glucosyltransferase"	1	2	1.54273	3.45543	-1.16337	0.498735	-	-	-	-	-	-	-	-	-	-	-	-	-
Ca_10245	2	G7K2X0_MEDTR F-box/WD-40 repeat-containing protein OS=Medicago truncatula GN=MTR_5g087680 PE=4 SV=1	"IPR001680; WD40 repeat"	1	2	1.54273	3.45543	-1.16337	0.498735	"IPR001810; F-box domain, cyclin-like"	"IPR017986; WD40-repeat-containing domain"	"IPR019775; WD40 repeat, conserved site"	"IPR019781; WD40 repeat, subgroup"	"IPR019782; WD40 repeat 2"	-	-	-	-	-	-	-	-
Ca_15993	2	D7TAB0_VITVI Putative uncharacterized protein OS=Vitis vinifera GN=VIT_01s0010g01000 PE=3 SV=1	"IPR000719; Protein kinase, catalytic domain"	3	6	4.6282	10.3663	-1.16337	0.241202	"IPR001611; Leucine-rich repeat"	"IPR002290; Serine/threonine-protein kinase domain"	"IPR008271; Serine/threonine-protein kinase, active site"	"IPR013210; Leucine-rich repeat-containing N-terminal, type 2"	"IPR017441; Protein kinase, ATP binding site"	"IPR017442; Serine/threonine-protein kinase-like domain"	"IPR020635; Tyrosine-protein kinase, catalytic domain"	-	-	-	-	-	-
Ca_00950	3	C6TL38_SOYBN Putative uncharacterized protein OS=Glycine max PE=2 SV=1	"IPR006121; Heavy metal transport/detoxification protein"	7	14	10.7991	24.188	-1.16337	0.0732745	-	-	-	-	-	-	-	-	-	-	-	-	-
Ca_02626	1	G7IRV5_MEDTR GRAS family transcription factor OS=Medicago truncatula GN=MTR_2g097470 PE=4 SV=1	"IPR005202; Transcription factor GRAS"	1	2	1.54273	3.45543	-1.16337	0.498735	-	-	-	-	-	-	-	-	-	-	-	-	-
Ca_23826	5	G7J3L8_MEDTR Oxysterol-binding protein-related protein OS=Medicago truncatula GN=MTR_3g073040 PE=4 SV=1	"IPR000648; Oxysterol-binding protein"	1	2	1.54273	3.45543	-1.16337	0.498735	"IPR001849; Pleckstrin homology domain"	-	-	-	-	-	-	-	-	-	-	-	-
Ca_09705	2	G7K4H3_MEDTR Multidrug resistance protein ABC transporter family OS=Medicago truncatula GN=MTR_5g094830 PE=3 SV=1	"IPR001140; ABC transporter, transmembrane domain"	1	2	1.54273	3.45543	-1.16337	0.498735	"IPR003439; ABC transporter-like"	"IPR003593; ATPase, AAA+ type, core"	"IPR017871; ABC transporter, conserved site"	"IPR017940; ABC transporter, integral membrane type 1"	-	-	-	-	-	-	-	-	-
Ca_12750	7	F6HGX1_VITVI Putative uncharacterized protein OS=Vitis vinifera GN=VIT_11s0016g02690 PE=4 SV=1	"IPR006846; Ribosomal protein S30"	1	2	1.54273	3.45543	-1.16337	0.498735	-	-	-	-	-	-	-	-	-	-	-	-	-
Ca_08669	6	G7L842_MEDTR YTH domain family protein OS=Medicago truncatula GN=MTR_8g088390 PE=4 SV=1	"IPR007275; YTH domain"	1	2	1.54273	3.45543	-1.16337	0.498735	-	-	-	-	-	-	-	-	-	-	-	-	-
Ca_14101	1	D7TEJ0_VITVI Putative uncharacterized protein OS=Vitis vinifera GN=VIT_12s0059g01920 PE=4 SV=1	"IPR000719; Protein kinase, catalytic domain"	2	4	3.08547	6.91085	-1.16337	0.338665	"IPR001245; Serine-threonine/tyrosine-protein kinase"	"IPR001611; Leucine-rich repeat"	"IPR002290; Serine/threonine-protein kinase domain"	"IPR007273; SCAMP"	"IPR013210; Leucine-rich repeat-containing N-terminal, type 2"	"IPR020635; Tyrosine-protein kinase, catalytic domain"	-	-	-	-	-	-	-
Ca_00859	3	Q2PF41_TRIPR BEL1-like homeodomain transcription factor OS=Trifolium pratense PE=2 SV=1	"IPR001356; Homeobox"	1	2	1.54273	3.45543	-1.16337	0.498735	"IPR006563; POX"	-	-	-	-	-	-	-	-	-	-	-	-
Ca_00097	1	C6SXB9_SOYBN Putative uncharacterized protein OS=Glycine max PE=4 SV=1	-	1	2	1.54273	3.45543	-1.16337	0.498735	-	-	-	-	-	-	-	-	-	-	-	-	-
Ca_12492	2	C6T5R3_SOYBN Putative uncharacterized protein OS=Glycine max PE=2 SV=1	"IPR001849; Pleckstrin homology domain"	2	4	3.08547	6.91085	-1.16337	0.338665	-	-	-	-	-	-	-	-	-	-	-	-	-
Ca_12302	7	G7LJC4_MEDTR UDP-galactose:fucoside alpha-3-galactosyltransferase OS=Medicago truncatula GN=MTR_8g069400 PE=4 SV=1	-	1	2	1.54273	3.45543	-1.16337	0.498735	-	-	-	-	-	-	-	-	-	-	-	-	-
Ca_17058	3	A9PFA4_POPTR Putative uncharacterized protein OS=Populus trichocarpa PE=2 SV=1	"IPR005735; Zinc finger, LSD1-type"	1	2	1.54273	3.45543	-1.16337	0.498735	"IPR011600; Peptidase C14, caspase catalytic"	-	-	-	-	-	-	-	-	-	-	-	-
Ca_01777	5	G7JB55_MEDTR Putative uncharacterized protein OS=Medicago truncatula GN=MTR_3g107650 PE=4 SV=1	"IPR000225; Armadillo"	2	4	3.08547	6.91085	-1.16337	0.338665	"IPR002130; Peptidyl-prolyl cis-trans isomerase, cyclophilin-type"	-	-	-	-	-	-	-	-	-	-	-	-
Ca_08569	6	E7BSD6_CICAR F-box family protein OS=Cicer arietinum PE=2 SV=1	"IPR001810; F-box domain, cyclin-like"	1	2	1.54273	3.45543	-1.16337	0.498735	"IPR006652; Kelch repeat type 1"	-	-	-	-	-	-	-	-	-	-	-	-
Ca_04286	4	C6SYC1_SOYBN Putative uncharacterized protein OS=Glycine max PE=2 SV=1	"IPR008689; ATPase, F0 complex, subunit D, mitochondrial"	8	16	12.3419	27.6434	-1.16337	0.05549	-	-	-	-	-	-	-	-	-	-	-	-	-
Ca_08223	3	"Q2HVM0_MEDTR Glycoside hydrolase, family 3, N-terminal; Glycoside hydrolase, family 3, C-terminal OS=Medicago truncatula GN=MTR_7g086030 PE=4 SV=1"	"IPR001764; Glycoside hydrolase, family 3, N-terminal"	1	2	1.54273	3.45543	-1.16337	0.498735	"IPR002772; Glycoside hydrolase, family 3, C-terminal"	-	-	-	-	-	-	-	-	-	-	-	-
Ca_07631	5	G7J833_MEDTR Transmembrane 9 superfamily protein member OS=Medicago truncatula GN=MTR_3g082140 PE=4 SV=1	"IPR004240; Nonaspanin (TM9SF)"	4	8	6.17093	13.8217	-1.16337	0.175909	-	-	-	-	-	-	-	-	-	-	-	-	-
Ca_17317	7	G7JNU1_MEDTR RING-H2 finger protein ATL3I OS=Medicago truncatula GN=MTR_4g106700 PE=4 SV=1	"IPR007667; Hypoxia induced protein, domain"	1	2	1.54273	3.45543	-1.16337	0.498735	-	-	-	-	-	-	-	-	-	-	-	-	-
Ca_14904	4	G7I261_MEDTR Casein kinase I isoform alpha OS=Medicago truncatula GN=MTR_1g007150 PE=3 SV=1	"IPR000719; Protein kinase, catalytic domain"	1	2	1.54273	3.45543	-1.16337	0.498735	"IPR002290; Serine/threonine-protein kinase domain"	"IPR008271; Serine/threonine-protein kinase, active site"	"IPR017441; Protein kinase, ATP binding site"	"IPR017442; Serine/threonine-protein kinase-like domain"	-	-	-	-	-	-	-	-	-
Ca_14908	4	G7I9J5_MEDTR Transmembrane protein OS=Medicago truncatula GN=MTR_1g095490 PE=4 SV=1	"IPR013861; Protein of unknown function DUF1751, integral membrane, eukaryotic"	1	2	1.54273	3.45543	-1.16337	0.498735	-	-	-	-	-	-	-	-	-	-	-	-	-
Ca_15505	8	G8AA64_GOSHI Mitogen-activated protein kinase kinase 6 OS=Gossypium hirsutum GN=MKK6 PE=2 SV=1	"IPR000719; Protein kinase, catalytic domain"	1	2	1.54273	3.45543	-1.16337	0.498735	"IPR002290; Serine/threonine-protein kinase domain"	"IPR008271; Serine/threonine-protein kinase, active site"	"IPR017441; Protein kinase, ATP binding site"	"IPR017442; Serine/threonine-protein kinase-like domain"	"IPR020635; Tyrosine-protein kinase, catalytic domain"	-	-	-	-	-	-	-	-
Ca_17982	7	G7LG30_MEDTR Pentatricopeptide repeat-containing protein OS=Medicago truncatula GN=MTR_8g039270 PE=4 SV=1	"IPR002885; Pentatricopeptide repeat"	1	2	1.54273	3.45543	-1.16337	0.498735	-	-	-	-	-	-	-	-	-	-	-	-	-
Ca_14983	2	G7KBJ9_MEDTR AP-4 complex subunit mu OS=Medicago truncatula GN=MTR_5g066050 PE=4 SV=1	"IPR001392; Clathrin adaptor, mu subunit"	1	2	1.54273	3.45543	-1.16337	0.498735	"IPR008968; Clathrin adaptor, mu subunit, C-terminal"	"IPR018240; Clathrin adaptor, mu subunit, conserved site"	-	-	-	-	-	-	-	-	-	-	-
Ca_16830	8	D7UPM9_LOTJA SEC13 family protein OS=Lotus japonicus GN=Sec13-like 1 PE=2 SV=1	"IPR001680; WD40 repeat"	1	2	1.54273	3.45543	-1.16337	0.498735	"IPR017986; WD40-repeat-containing domain"	"IPR019781; WD40 repeat, subgroup"	"IPR019782; WD40 repeat 2"	"IPR020472; G-protein beta WD-40 repeat"	-	-	-	-	-	-	-	-	-
Ca_09647	6	G7LC99_MEDTR BolA-like protein OS=Medicago truncatula GN=MTR_8g092690 PE=3 SV=1	"IPR002634; BolA protein"	1	2	1.54273	3.45543	-1.16337	0.498735	-	-	-	-	-	-	-	-	-	-	-	-	-
Ca_05384	4	G7IE70_MEDTR Lysine-specific demethylase 3B OS=Medicago truncatula GN=MTR_053s1064 PE=4 SV=1	"IPR003347; Transcription factor jumonji/aspartyl beta-hydroxylase"	1	2	1.54273	3.45543	-1.16337	0.498735	"IPR013129; Transcription factor jumonji"	-	-	-	-	-	-	-	-	-	-	-	-
Ca_17000	2	G7KXS7_MEDTR Putative uncharacterized protein OS=Medicago truncatula GN=MTR_7g006760 PE=4 SV=1	-	1	2	1.54273	3.45543	-1.16337	0.498735	-	-	-	-	-	-	-	-	-	-	-	-	-
Ca_01043	3	G7KUL3_MEDTR Peptide chain release factor OS=Medicago truncatula GN=MTR_7g110570 PE=4 SV=1	"IPR000352; Peptide chain release factor class I/class II"	1	2	1.54273	3.45543	-1.16337	0.498735	"IPR005139; Peptide chain release factor"	-	-	-	-	-	-	-	-	-	-	-	-
Ca_17905	8	G7KPF4_MEDTR Zinc finger Ran-binding domain-containing protein OS=Medicago truncatula GN=MTR_6g087890 PE=4 SV=1	"IPR001876; Zinc finger, RanBP2-type"	1	2	1.54273	3.45543	-1.16337	0.498735	-	-	-	-	-	-	-	-	-	-	-	-	-
Ca_17553	2	C5X6A7_SORBI Putative uncharacterized protein Sb02g043510 OS=Sorghum bicolor GN=Sb02g043510 PE=4 SV=1	"IPR002048; Calcium-binding EF-hand"	1	2	1.54273	3.45543	-1.16337	0.498735	"IPR018247; EF-Hand 1, calcium-binding site"	"IPR018248; EF-hand"	"IPR018249; EF-HAND 2"	-	-	-	-	-	-	-	-	-	-
Ca_11911	8	B8AKJ9_ORYSI Putative uncharacterized protein OS=Oryza sativa subsp. indica GN=OsI_13694 PE=4 SV=1	"IPR001209; Ribosomal protein S14"	4	8	6.17093	13.8217	-1.16337	0.175909	-	-	-	-	-	-	-	-	-	-	-	-	-
Ca_21586	6	G7JEN5_MEDTR Transketolase OS=Medicago truncatula GN=MTR_4g024630 PE=4 SV=1	"IPR005474; Transketolase, N-terminal"	2	4	3.08547	6.91085	-1.16337	0.338665	"IPR005475; Transketolase-like, pyrimidine-binding domain"	"IPR005476; Transketolase, C-terminal"	"IPR020826; Transketolase binding site"	-	-	-	-	-	-	-	-	-	-
Ca_06847	7	B7FHV9_MEDTR Putative uncharacterized protein OS=Medicago truncatula GN=MTR_4g119780 PE=2 SV=1	"IPR000008; C2 calcium-dependent membrane targeting"	3	6	4.6282	10.3663	-1.16337	0.241202	-	-	-	-	-	-	-	-	-	-	-	-	-
Ca_19712	2	Q10CV8_ORYSJ Expressed protein OS=Oryza sativa subsp. japonica GN=Os03g0748600 PE=2 SV=1	-	1	2	1.54273	3.45543	-1.16337	0.498735	-	-	-	-	-	-	-	-	-	-	-	-	-
Ca_09060	4	D7SV29_VITVI Putative uncharacterized protein OS=Vitis vinifera GN=VIT_04s0008g06480 PE=4 SV=1	"IPR001680; WD40 repeat"	2	4	3.08547	6.91085	-1.16337	0.338665	"IPR002659; Glycosyl transferase, family 31"	"IPR006595; CTLH, C-terminal LisH motif"	"IPR017986; WD40-repeat-containing domain"	"IPR019775; WD40 repeat, conserved site"	"IPR019781; WD40 repeat, subgroup"	"IPR019782; WD40 repeat 2"	-	-	-	-	-	-	-
Ca_05248	6	B7FKH5_MEDTR Putative uncharacterized protein OS=Medicago truncatula PE=2 SV=1	"IPR000504; RNA recognition motif domain"	1	2	1.54273	3.45543	-1.16337	0.498735	-	-	-	-	-	-	-	-	-	-	-	-	-
Ca_12368	7	G7LH14_MEDTR Inositol-tetrakisphosphate 1-kinase OS=Medicago truncatula GN=MTR_8g066720 PE=4 SV=1	"IPR008656; Inositol-tetrakisphosphate 1-kinase"	1	2	1.54273	3.45543	-1.16337	0.498735	-	-	-	-	-	-	-	-	-	-	-	-	-
Ca_09835	2	G7KFG0_MEDTR Epidermal growth factor receptor substrate 15-like protein OS=Medicago truncatula GN=MTR_5g099170 PE=4 SV=1	"IPR000261; EPS15 homology (EH)"	1	2	1.54273	3.45543	-1.16337	0.498735	"IPR002048; Calcium-binding EF-hand"	"IPR018249; EF-HAND 2"	-	-	-	-	-	-	-	-	-	-	-
Ca_00009	1	Q1SKS7_MEDTR Peptide transporter PTR1 OS=Medicago truncatula GN=MTR_2g005130 PE=3 SV=1	"IPR000109; Oligopeptide transporter"	1	2	1.54273	3.45543	-1.16337	0.498735	"IPR018456; PTR2 family proton/oligopeptide symporter, conserved site"	-	-	-	-	-	-	-	-	-	-	-	-
Ca_11266	6	G7JTX3_MEDTR 26S proteasome non-ATPase regulatory subunit OS=Medicago truncatula GN=MTR_4g078780 PE=4 SV=1	"IPR002015; Proteasome/cyclosome, regulatory subunit"	2	4	3.08547	6.91085	-1.16337	0.338665	-	-	-	-	-	-	-	-	-	-	-	-	-
Ca_13192	7	B9RLR5_RICCO Diacylglycerol kinase, theta, putative OS=Ricinus communis GN=RCOM_1470420 PE=4 SV=1	"IPR000756; Diacylglycerol kinase, accessory domain"	2	4	3.08547	6.91085	-1.16337	0.338665	"IPR001206; Diacylglycerol kinase, catalytic domain"	"IPR002219; Protein kinase C-like, phorbol ester/diacylglycerol binding"	-	-	-	-	-	-	-	-	-	-	-
Ca_01804	5	G7JBR2_MEDTR Putative uncharacterized protein OS=Medicago truncatula GN=MTR_3g108090 PE=4 SV=1	-	1	2	1.54273	3.45543	-1.16337	0.498735	-	-	-	-	-	-	-	-	-	-	-	-	-
Ca_02578	1	Q2HU33_MEDTR Kinesin, motor region OS=Medicago truncatula GN=MtrDRAFT_AC149490g13v2 PE=3 SV=2	"IPR001752; Kinesin, motor domain"	1	2	1.54273	3.45543	-1.16337	0.498735	"IPR019821; Kinesin, motor region, conserved site"	-	-	-	-	-	-	-	-	-	-	-	-
Ca_21471	2	G7K088_MEDTR DNA-directed RNA polymerases I, II, and III subunit RPABC5 OS=Medicago truncatula GN=MTR_5g034050 PE=3 SV=1	"IPR000268; RNA polymerase, subunit N/RPB10"	3	6	4.6282	10.3663	-1.16337	0.241202	"IPR020789; RNA polymerases, subunit N, zinc binding site"	-	-	-	-	-	-	-	-	-	-	-	-
Ca_13764	7	D7UC95_VITVI Putative uncharacterized protein OS=Vitis vinifera GN=VIT_15s0046g02710 PE=4 SV=1	"IPR001810; F-box domain, cyclin-like"	1	2	1.54273	3.45543	-1.16337	0.498735	"IPR006652; Kelch repeat type 1"	-	-	-	-	-	-	-	-	-	-	-	-
Ca_01027	3	F6HHV7_VITVI Putative uncharacterized protein OS=Vitis vinifera GN=VIT_01s0127g00440 PE=3 SV=1	"IPR003579; Ras small GTPase, Rab type"	1	2	1.54273	3.45543	-1.16337	0.498735	"IPR006687; Small GTPase SAR1-type"	"IPR006688; ADP-ribosylation factor"	"IPR006689; ARF/SAR superfamily"	-	-	-	-	-	-	-	-	-	-
Ca_00540	1	G7ISK7_MEDTR Putative uncharacterized protein OS=Medicago truncatula GN=MTR_2g020370 PE=4 SV=1	-	1	2	1.54273	3.45543	-1.16337	0.498735	-	-	-	-	-	-	-	-	-	-	-	-	-
Ca_08230	3	Q2HVN7_MEDTR Exostosin-like OS=Medicago truncatula GN=EXO PE=4 SV=1	"IPR004263; Exostosin-like"	1	2	1.54273	3.45543	-1.16337	0.498735	-	-	-	-	-	-	-	-	-	-	-	-	-
Ca_04003	5	B7FHD5_MEDTR Putative uncharacterized protein OS=Medicago truncatula PE=2 SV=1	-	1	2	1.54273	3.45543	-1.16337	0.498735	-	-	-	-	-	-	-	-	-	-	-	-	-
Ca_09533	3	Q40316_MEDSA Vestitone reductase OS=Medicago sativa PE=1 SV=1	"IPR001509; NAD-dependent epimerase/dehydratase"	10	20	15.4273	34.5543	-1.16337	0.0322272	-	-	-	-	-	-	-	-	-	-	-	-	-
Ca_15676	2	G7K0W0_MEDTR Protein kinase-like protein OS=Medicago truncatula GN=MTR_5g075650 PE=3 SV=1	"IPR000719; Protein kinase, catalytic domain"	2	4	3.08547	6.91085	-1.16337	0.338665	"IPR001611; Leucine-rich repeat"	"IPR002290; Serine/threonine-protein kinase domain"	"IPR008271; Serine/threonine-protein kinase, active site"	"IPR017441; Protein kinase, ATP binding site"	"IPR017442; Serine/threonine-protein kinase-like domain"	"IPR020635; Tyrosine-protein kinase, catalytic domain"	-	-	-	-	-	-	-
Ca_15309	7	D5FFG4_MEDTR MYB transcription factor MYB2 OS=Medicago truncatula PE=2 SV=1	-	1	2	1.54273	3.45543	-1.16337	0.498735	-	-	-	-	-	-	-	-	-	-	-	-	-
Ca_12759	7	G7JHR9_MEDTR Retinoblastoma-binding protein OS=Medicago truncatula GN=MTR_4g100750 PE=4 SV=1	"IPR014891; DWNN domain"	1	2	1.54273	3.45543	-1.16337	0.498735	-	-	-	-	-	-	-	-	-	-	-	-	-
Ca_03102	7	G7JR47_MEDTR Protein phosphatase 1 regulatory subunit OS=Medicago truncatula GN=MTR_4g124370 PE=4 SV=1	"IPR000306; Zinc finger, FYVE-type"	1	2	1.54273	3.45543	-1.16337	0.498735	"IPR002110; Ankyrin repeat"	"IPR017455; Zinc finger, FYVE-related"	"IPR020683; Ankyrin repeat-containing domain"	-	-	-	-	-	-	-	-	-	-
Ca_12924	1	G7IR05_MEDTR Brassinosteroid signaling positive regulator-related protein OS=Medicago truncatula GN=MTR_2g075410 PE=4 SV=1	"IPR008540; BZR1, transcriptional repressor"	3	6	4.6282	10.3663	-1.16337	0.241202	-	-	-	-	-	-	-	-	-	-	-	-	-
Ca_11786	7	B9HPM4_POPTR Predicted protein OS=Populus trichocarpa GN=POPTRDRAFT_803960 PE=3 SV=1	"IPR000924; Glutamyl/glutaminyl-tRNA synthetase, class Ic"	1	2	1.54273	3.45543	-1.16337	0.498735	"IPR001412; Aminoacyl-tRNA synthetase, class I, conserved site"	"IPR020058; Glutamyl/glutaminyl-tRNA synthetase, class Ic, catalytic domain"	-	-	-	-	-	-	-	-	-	-	-
Ca_10431	6	C6THH1_SOYBN Putative uncharacterized protein OS=Glycine max PE=2 SV=1	"IPR010399; Tify"	2	4	3.08547	6.91085	-1.16337	0.338665	"IPR018467; CO/COL/TOC1, conserved site"	-	-	-	-	-	-	-	-	-	-	-	-
Ca_05632	4	B7FGU2_MEDTR Putative uncharacterized protein OS=Medicago truncatula PE=2 SV=1	"IPR001841; Zinc finger, RING-type"	1	2	1.54273	3.45543	-1.16337	0.498735	"IPR018957; Zinc finger, C3HC4 RING-type"	-	-	-	-	-	-	-	-	-	-	-	-
Ca_10115	7	C6SY73_SOYBN Putative uncharacterized protein OS=Glycine max PE=2 SV=1	"IPR002672; Ribosomal protein L28e"	4	8	6.17093	13.8217	-1.16337	0.175909	-	-	-	-	-	-	-	-	-	-	-	-	-
Ca_10709	8	G7K2K6_MEDTR Ring finger protein OS=Medicago truncatula GN=MTR_5g024730 PE=4 SV=1	"IPR001841; Zinc finger, RING-type"	1	2	1.54273	3.45543	-1.16337	0.498735	"IPR018957; Zinc finger, C3HC4 RING-type"	-	-	-	-	-	-	-	-	-	-	-	-
Ca_13429	5	G7J7W2_MEDTR Beta-catenin-like protein OS=Medicago truncatula GN=MTR_3g064180 PE=4 SV=1	"IPR013180; Domain of unknown function DUF1716, eukaryotic"	2	4	3.08547	6.91085	-1.16337	0.338665	-	-	-	-	-	-	-	-	-	-	-	-	-
Ca_09539	6	C6TM68_SOYBN Putative uncharacterized protein OS=Glycine max PE=2 SV=1	-	1	2	1.54273	3.45543	-1.16337	0.498735	-	-	-	-	-	-	-	-	-	-	-	-	-
Ca_14438	4	F6H6S5_VITVI Putative uncharacterized protein OS=Vitis vinifera GN=VIT_08s0105g00190 PE=4 SV=1	"IPR003613; U box domain"	1	2	1.54273	3.45543	-1.16337	0.498735	-	-	-	-	-	-	-	-	-	-	-	-	-
Ca_17144	4	Q2PEV0_TRIPR Phenylalanine ammonia-lyase OS=Trifolium pratense PE=2 SV=1	"IPR001106; Phenylalanine/histidine ammonia-lyase"	20	41	30.8547	70.8362	-1.199	0.00167014	"IPR022313; Phenylalanine/histidine ammonia-lyases, active site"	-	-	-	-	-	-	-	-	-	-	-	-
Ca_11864	8	G7K3P1_MEDTR 40S ribosomal protein S3a-like protein OS=Medicago truncatula GN=MTR_5g006440 PE=3 SV=1	"IPR001593; Ribosomal protein S3Ae"	22	46	33.9401	79.4748	-1.2275	0.000694694	"IPR018281; Ribosomal protein S3Ae, conserved site"	-	-	-	-	-	-	-	-	-	-	-	-
Ca_03543	4	G7IBT6_MEDTR Putative uncharacterized protein OS=Medicago truncatula GN=MTR_1g086350 PE=3 SV=1	"IPR000222; Protein phosphatase 2C, manganese/magnesium aspartate binding site"	5	11	7.71367	19.0048	-1.30088	0.0836054	"IPR001932; Protein phosphatase 2C-like"	"IPR014045; Protein phosphatase 2C, N-terminal"	"IPR015655; Protein phosphatase 2C"	-	-	-	-	-	-	-	-	-	-
Ca_19638	3	Q2LD62_PEA Putative copper ion-binding laccase OS=Pisum sativum PE=2 SV=1	"IPR001117; Multicopper oxidase, type 1"	4	9	6.17093	15.5494	-1.3333	0.110919	"IPR002355; Multicopper oxidase, copper-binding site"	"IPR011706; Multicopper oxidase, type 2"	"IPR011707; Multicopper oxidase, type 3"	-	-	-	-	-	-	-	-	-	-
Ca_23040	7	C6T570_SOYBN Putative uncharacterized protein OS=Glycine max PE=4 SV=1	"IPR019180; Oxidoreductase-like, N-terminal"	3	7	4.6282	12.094	-1.38577	0.147988	-	-	-	-	-	-	-	-	-	-	-	-	-
Ca_07338	3	G7KWC3_MEDTR Disease resistance response protein OS=Medicago truncatula GN=MTR_7g093820 PE=4 SV=1	"IPR004265; Plant disease resistance response protein"	9	21	13.8846	36.282	-1.38577	0.0121498	-	-	-	-	-	-	-	-	-	-	-	-	-
Ca_07363	3	C6SY48_SOYBN Glutathione peroxidase OS=Glycine max PE=2 SV=1	"IPR000889; Glutathione peroxidase"	3	7	4.6282	12.094	-1.38577	0.147988	-	-	-	-	-	-	-	-	-	-	-	-	-
Ca_17782	7	A5BQH0_VITVI Putative uncharacterized protein OS=Vitis vinifera GN=VIT_15s0046g01500 PE=3 SV=1	"IPR001253; Translation initiation factor 1A (eIF-1A)"	3	7	4.6282	12.094	-1.38577	0.147988	"IPR006196; RNA-binding domain, S1, IF1 type"	"IPR018104; Translation initiation factor 1A (eIF-1A), conserved site"	-	-	-	-	-	-	-	-	-	-	-
Ca_02922	1	C6TBV0_SOYBN Putative uncharacterized protein OS=Glycine max PE=2 SV=1	"IPR001509; NAD-dependent epimerase/dehydratase"	3	7	4.6282	12.094	-1.38577	0.147988	-	-	-	-	-	-	-	-	-	-	-	-	-
Ca_23791	5	G7IYJ3_MEDTR 21 kDa protein OS=Medicago truncatula GN=MTR_3g008840 PE=4 SV=1	"IPR006501; Pectinesterase inhibitor"	5	12	7.71367	20.7326	-1.42641	0.0529421	-	-	-	-	-	-	-	-	-	-	-	-	-
Ca_00125	1	G7INU9_MEDTR Peroxidase OS=Medicago truncatula GN=MTR_2g008710 PE=3 SV=1	"IPR000823; Plant peroxidase"	2	5	3.08547	8.63856	-1.4853	0.198456	"IPR002016; Haem peroxidase, plant/fungal/bacterial"	"IPR019793; Peroxidases heam-ligand binding site"	"IPR019794; Peroxidase, active site"	-	-	-	-	-	-	-	-	-	-
Ca_19814	6	Q9M3H8_CICAR Putative UDP-glycose (Fragment) OS=Cicer arietinum PE=2 SV=1	"IPR002213; UDP-glucuronosyl/UDP-glucosyltransferase"	2	5	3.08547	8.63856	-1.4853	0.198456	-	-	-	-	-	-	-	-	-	-	-	-	-
Ca_06084	3	G7KSG6_MEDTR Cytochrome c OS=Medicago truncatula GN=MTR_7g080800 PE=4 SV=1	"IPR002327; Cytochrome c, class IA/ IB"	2	5	3.08547	8.63856	-1.4853	0.198456	"IPR003088; Cytochrome c, class I"	"IPR009056; Cytochrome c domain"	-	-	-	-	-	-	-	-	-	-	-
Ca_06768	7	Q6UK15_GOSHI Al-induced protein OS=Gossypium hirsutum PE=2 SV=1	-	2	5	3.08547	8.63856	-1.4853	0.198456	-	-	-	-	-	-	-	-	-	-	-	-	-
Ca_08469	4	C6T225_SOYBN Putative uncharacterized protein (Fragment) OS=Glycine max PE=2 SV=1	"IPR001806; Ras GTPase"	2	5	3.08547	8.63856	-1.4853	0.198456	"IPR002041; Ran GTPase"	"IPR003577; Ras small GTPase, Ras type"	"IPR003578; Small GTPase, Rho type"	"IPR003579; Ras small GTPase, Rab type"	"IPR013753; Ras"	"IPR020851; Small GTPase"	-	-	-	-	-	-	-
Ca_16384	7	G7J8N2_MEDTR Putative uncharacterized protein OS=Medicago truncatula GN=MTR_3g064780 PE=4 SV=1	-	2	5	3.08547	8.63856	-1.4853	0.198456	-	-	-	-	-	-	-	-	-	-	-	-	-
Ca_04114	5	F6HC49_VITVI Putative uncharacterized protein OS=Vitis vinifera GN=VIT_13s0067g02570 PE=4 SV=1	-	4	10	6.17093	17.2771	-1.4853	0.068889	-	-	-	-	-	-	-	-	-	-	-	-	-
Ca_00420	1	D7TJP4_VITVI Putative uncharacterized protein OS=Vitis vinifera GN=VIT_10s0003g01600 PE=4 SV=1	"IPR003657; DNA-binding WRKY"	2	5	3.08547	8.63856	-1.4853	0.198456	-	-	-	-	-	-	-	-	-	-	-	-	-
Ca_06821	7	G7JJ29_MEDTR Putative uncharacterized protein OS=Medicago truncatula GN=MTR_4g118800 PE=3 SV=1	"IPR006702; Uncharacterised protein family UPF0497, trans-membrane plant"	2	5	3.08547	8.63856	-1.4853	0.198456	-	-	-	-	-	-	-	-	-	-	-	-	-
Ca_06357	6	Q9XGL7_CICAR Cytochrome P450 OS=Cicer arietinum GN=cyp93C3 PE=2 SV=1	"IPR001128; Cytochrome P450"	2	5	3.08547	8.63856	-1.4853	0.198456	"IPR002401; Cytochrome P450, E-class, group I"	"IPR017972; Cytochrome P450, conserved site"	-	-	-	-	-	-	-	-	-	-	-
Ca_10052	7	G7LJ01_MEDTR Dihydrolipoyllysine-residue acetyltransferase component 2 of pyruvate dehydrogenase complex OS=Medicago truncatula GN=MTR_8g018770 PE=3 SV=1	"IPR000089; Biotin/lipoyl attachment"	2	5	3.08547	8.63856	-1.4853	0.198456	"IPR001078; 2-oxoacid dehydrogenase acyltransferase, catalytic domain"	"IPR003016; 2-oxo acid dehydrogenase, lipoyl-binding site"	"IPR004167; E3 binding"	-	-	-	-	-	-	-	-	-	-
Ca_21371	7	C6T201_SOYBN Putative uncharacterized protein (Fragment) OS=Glycine max PE=2 SV=1	"IPR000528; Plant lipid transfer protein/Par allergen"	2	5	3.08547	8.63856	-1.4853	0.198456	"IPR003612; Plant lipid transfer protein/seed storage/trypsin-alpha amylase inhibitor"	-	-	-	-	-	-	-	-	-	-	-	-
Ca_23580	8	G7JYT7_MEDTR Ganglioside-induced differentiation-associated protein OS=Medicago truncatula GN=MTR_5g023210 PE=4 SV=1	"IPR001251; Cellular retinaldehyde-binding/triple function, C-terminal"	2	5	3.08547	8.63856	-1.4853	0.198456	-	-	-	-	-	-	-	-	-	-	-	-	-
Ca_20858	4	G7IJR2_MEDTR NPR1-1 protein OS=Medicago truncatula GN=MTR_2g028950 PE=4 SV=1	"IPR000210; BTB/POZ-like"	2	5	3.08547	8.63856	-1.4853	0.198456	"IPR002110; Ankyrin repeat"	"IPR013069; BTB/POZ"	"IPR020683; Ankyrin repeat-containing domain"	"IPR021094; NPR1/NIM1-like, C-terminal"	-	-	-	-	-	-	-	-	-
Ca_00860	3	F6H6S7_VITVI Putative uncharacterized protein OS=Vitis vinifera GN=VIT_08s0105g00220 PE=4 SV=1	-	2	5	3.08547	8.63856	-1.4853	0.198456	-	-	-	-	-	-	-	-	-	-	-	-	-
Ca_20936	2	Q71EW8_SOYBN Methionine synthase OS=Glycine max PE=2 SV=1	"IPR002629; Methionine synthase, vitamin-B12 independent"	4	10	6.17093	17.2771	-1.4853	0.068889	"IPR013215; Cobalamin (vitamin B12)-independent methionine synthase MetE, N-terminal"	-	-	-	-	-	-	-	-	-	-	-	-
Ca_09287	7	B7FHM1_MEDTR Putative uncharacterized protein OS=Medicago truncatula PE=2 SV=1	"IPR002935; O-methyltransferase, family 3"	5	13	7.71367	22.4603	-1.54189	0.0331257	-	-	-	-	-	-	-	-	-	-	-	-	-
Ca_17387	1	Q6WNQ9_MEDTR Isoflavone 3'-hydroxylase (Fragment) OS=Medicago truncatula PE=2 SV=1	"IPR001128; Cytochrome P450"	28	73	43.1965	126.123	-1.54584	3.87257e-07	"IPR002401; Cytochrome P450, E-class, group I"	"IPR017972; Cytochrome P450, conserved site"	-	-	-	-	-	-	-	-	-	-	-
Ca_10409	6	Q8L5Q6_CICAR Glutathione peroxidase OS=Cicer arietinum GN=phgpx PE=2 SV=1	"IPR000889; Glutathione peroxidase"	6	16	9.2564	27.6434	-1.57841	0.0162479	-	-	-	-	-	-	-	-	-	-	-	-	-
Ca_22155	3	Q6JA03_MEDSA Proline dehydrogenase OS=Medicago sativa PE=2 SV=1	"IPR002872; Proline dehydrogenase"	4	11	6.17093	19.0048	-1.62281	0.0422609	"IPR015659; Proline oxidase"	-	-	-	-	-	-	-	-	-	-	-	-
Ca_11510	8	G7KF21_MEDTR Putative uncharacterized protein OS=Medicago truncatula GN=MTR_5g030290 PE=4 SV=1	-	8	23	12.3419	39.7374	-1.68694	0.00254755	-	-	-	-	-	-	-	-	-	-	-	-	-
Ca_18351	4	Q2HTR7_MEDTR L-asparaginase OS=Medicago truncatula GN=MTR_1g018760 PE=4 SV=1	"IPR000246; Peptidase T2, asparaginase 2"	12	35	18.5128	60.4699	-1.70769	0.000172749	-	-	-	-	-	-	-	-	-	-	-	-	-
Ca_07953	1	Q2HSS4_MEDTR Mlo-related protein OS=Medicago truncatula GN=MtrDRAFT_AC151000g8v2 PE=4 SV=1	"IPR004326; Mlo-related protein"	1	3	1.54273	5.18314	-1.74834	0.264813	"IPR019109; Uncharacterised protein family Ycf60"	-	-	-	-	-	-	-	-	-	-	-	-
Ca_03137	7	G7JT65_MEDTR Putative uncharacterized protein OS=Medicago truncatula GN=MTR_4g125100 PE=4 SV=1	"IPR009327; Protein of unknown function DUF985"	1	3	1.54273	5.18314	-1.74834	0.264813	-	-	-	-	-	-	-	-	-	-	-	-	-
Ca_12462	2	G7K274_MEDTR Sorting and assembly machinery component-like protein OS=Medicago truncatula GN=MTR_5g083050 PE=4 SV=1	"IPR000184; Bacterial surface antigen (D15)"	1	3	1.54273	5.18314	-1.74834	0.264813	"IPR010827; Surface antigen variable number"	-	-	-	-	-	-	-	-	-	-	-	-
Ca_13274	6	G7J8Q8_MEDTR U-box domain-containing protein OS=Medicago truncatula GN=MTR_3g065080 PE=4 SV=1	"IPR003613; U box domain"	1	3	1.54273	5.18314	-1.74834	0.264813	-	-	-	-	-	-	-	-	-	-	-	-	-
Ca_16019	7	G7ZVI6_MEDTR Putative uncharacterized protein OS=Medicago truncatula GN=MTR_026s0010 PE=4 SV=1	"IPR006702; Uncharacterised protein family UPF0497, trans-membrane plant"	1	3	1.54273	5.18314	-1.74834	0.264813	-	-	-	-	-	-	-	-	-	-	-	-	-
Ca_11851	8	G7K3S2_MEDTR 12-oxophytodienoate reductase OS=Medicago truncatula GN=MTR_5g006780 PE=4 SV=1	"IPR001155; NADH:flavin oxidoreductase/NADH oxidase, N-terminal"	1	3	1.54273	5.18314	-1.74834	0.264813	-	-	-	-	-	-	-	-	-	-	-	-	-
Ca_19468	7	G7LA51_MEDTR Putative uncharacterized protein OS=Medicago truncatula GN=MTR_8g055840 PE=4 SV=1	"IPR004159; Protein of unknown function DUF248, methyltransferase putative"	1	3	1.54273	5.18314	-1.74834	0.264813	-	-	-	-	-	-	-	-	-	-	-	-	-
Ca_04063	5	B7FMW4_MEDTR Nascent polypeptide-associated complex subunit alpha OS=Medicago truncatula GN=MTR_3g092970 PE=2 SV=1	"IPR000449; Ubiquitin-associated/translation elongation factor EF1B, N-terminal"	1	3	1.54273	5.18314	-1.74834	0.264813	"IPR002715; Nascent polypeptide-associated complex NAC"	-	-	-	-	-	-	-	-	-	-	-	-
Ca_14467	3	B9IIH3_POPTR Predicted protein OS=Populus trichocarpa GN=POPTRDRAFT_576460 PE=4 SV=1	-	4	12	6.17093	20.7326	-1.74834	0.0256634	-	-	-	-	-	-	-	-	-	-	-	-	-
Ca_06333	6	Q41067_PINSY Polyubiquitin OS=Pinus sylvestris PE=2 SV=1	"IPR000626; Ubiquitin"	1	3	1.54273	5.18314	-1.74834	0.264813	"IPR019954; Ubiquitin conserved site"	"IPR019955; Ubiquitin supergroup"	"IPR019956; Ubiquitin subgroup"	-	-	-	-	-	-	-	-	-	-
Ca_18400	8	D7SMT9_VITVI Putative uncharacterized protein OS=Vitis vinifera GN=VIT_18s0089g01180 PE=4 SV=1	-	1	3	1.54273	5.18314	-1.74834	0.264813	-	-	-	-	-	-	-	-	-	-	-	-	-
Ca_00251	1	B9SH02_RICCO 60S ribosomal protein L26, putative OS=Ricinus communis GN=RCOM_0580190 PE=3 SV=1	"IPR005756; Ribosomal protein L26/L24P, eukaryotic/archaeal"	2	6	3.08547	10.3663	-1.74834	0.114743	"IPR005824; KOW"	"IPR005825; Ribosomal protein L24/L26, conserved site"	-	-	-	-	-	-	-	-	-	-	-
Ca_21841	1	C6T4A4_SOYBN Putative uncharacterized protein OS=Glycine max PE=2 SV=1	"IPR002415; H/ACA ribonucleoprotein complex, subunit Nhp2, eukaryote"	1	3	1.54273	5.18314	-1.74834	0.264813	"IPR004037; Ribosomal protein L7Ae conserved site"	"IPR004038; Ribosomal protein L7Ae/L30e/S12e/Gadd45"	"IPR018492; Ribosomal protein L7Ae/L8/Nhp2 family"	-	-	-	-	-	-	-	-	-	-
Ca_04632	4	C6TGG0_SOYBN Putative uncharacterized protein OS=Glycine max PE=2 SV=1	"IPR006844; Magnesium transporter protein 1"	3	9	4.6282	15.5494	-1.74834	0.0533571	"IPR021149; Oligosaccharyl transferase complex, subunit OST3/OST6"	-	-	-	-	-	-	-	-	-	-	-	-
Ca_19166	6	G7JGU9_MEDTR WD repeat-containing protein, putative OS=Medicago truncatula GN=MTR_3g043840 PE=4 SV=1	"IPR001680; WD40 repeat"	1	3	1.54273	5.18314	-1.74834	0.264813	"IPR006594; LisH dimerisation motif"	"IPR006595; CTLH, C-terminal LisH motif"	"IPR017986; WD40-repeat-containing domain"	"IPR019775; WD40 repeat, conserved site"	"IPR019781; WD40 repeat, subgroup"	"IPR019782; WD40 repeat 2"	-	-	-	-	-	-	-
Ca_09555	6	Q8W0V0_MEDTR Type IIB calcium ATPase OS=Medicago truncatula GN=MCA3 PE=2 SV=1	"IPR000695; ATPase, P-type, H+ transporting proton pump"	1	3	1.54273	5.18314	-1.74834	0.264813	"IPR001757; ATPase, P-type, K/Mg/Cd/Cu/Zn/Na/Ca/Na/H-transporter"	"IPR004014; ATPase, P-type cation-transporter, N-terminal"	"IPR005834; Haloacid dehalogenase-like hydrolase"	"IPR006068; ATPase, P-type cation-transporter, C-terminal"	"IPR008250; ATPase, P-type, ATPase-associated domain"	-	-	-	-	-	-	-	-
Ca_02533	1	G7IRS0_MEDTR Aquaporin PIP2-7 OS=Medicago truncatula GN=MTR_2g094270 PE=3 SV=1	"IPR000425; Major intrinsic protein"	1	3	1.54273	5.18314	-1.74834	0.264813	"IPR022357; Major intrinsic protein, conserved site"	-	-	-	-	-	-	-	-	-	-	-	-
Ca_08956	5	C6T071_SOYBN Putative uncharacterized protein OS=Glycine max PE=4 SV=1	-	2	6	3.08547	10.3663	-1.74834	0.114743	-	-	-	-	-	-	-	-	-	-	-	-	-
Ca_06020	3	G7KV59_MEDTR Putative uncharacterized protein OS=Medicago truncatula GN=MTR_7g082520 PE=4 SV=1	-	1	3	1.54273	5.18314	-1.74834	0.264813	-	-	-	-	-	-	-	-	-	-	-	-	-
Ca_03210	7	G7JTA4_MEDTR Nucleolar and coiled-body phosphoprotein OS=Medicago truncatula GN=MTR_4g127160 PE=4 SV=1	"IPR006594; LisH dimerisation motif"	1	3	1.54273	5.18314	-1.74834	0.264813	"IPR007718; SRP40, C-terminal"	-	-	-	-	-	-	-	-	-	-	-	-
Ca_20222	7	G7JLR1_MEDTR Putative uncharacterized protein OS=Medicago truncatula GN=MTR_4g133620 PE=4 SV=1	"IPR004877; Cytochrome b561, eukaryote"	1	3	1.54273	5.18314	-1.74834	0.264813	"IPR005018; DOMON domain"	"IPR006593; Cytochrome b561/ferric reductase transmembrane"	"IPR017214; Uncharacterised conserved protein UCP037471"	-	-	-	-	-	-	-	-	-	-
Ca_07174	3	Q2HW52_MEDTR Phosphatidylinositol-4-phosphate 5-kinase OS=Medicago truncatula GN=MTR_7g089950 PE=4 SV=1	"IPR002498; Phosphatidylinositol-4-phosphate 5-kinase, core"	1	3	1.54273	5.18314	-1.74834	0.264813	"IPR003409; MORN motif"	"IPR016034; Phosphatidylinositol-4-phosphate 5-kinase, core, subgroup"	"IPR023610; Phosphatidylinositol-4-phosphate 5-kinase"	-	-	-	-	-	-	-	-	-	-
Ca_00624	1	B7FII2_MEDTR Putative uncharacterized protein OS=Medicago truncatula PE=2 SV=1	"IPR005016; TMS membrane protein/tumour differentially expressed protein"	1	3	1.54273	5.18314	-1.74834	0.264813	-	-	-	-	-	-	-	-	-	-	-	-	-
Ca_13215	7	B9RLM3_RICCO Putative uncharacterized protein OS=Ricinus communis GN=RCOM_1469480 PE=4 SV=1	-	1	3	1.54273	5.18314	-1.74834	0.264813	-	-	-	-	-	-	-	-	-	-	-	-	-
Ca_06932	1	G7ITL2_MEDTR Nuclear transcription factor Y subunit C-1 OS=Medicago truncatula GN=MTR_2g081630 PE=4 SV=1	-	1	3	1.54273	5.18314	-1.74834	0.264813	-	-	-	-	-	-	-	-	-	-	-	-	-
Ca_07837	4	G7IEE1_MEDTR F-box protein OS=Medicago truncatula GN=MTR_1g072360 PE=4 SV=1	"IPR001810; F-box domain, cyclin-like"	1	3	1.54273	5.18314	-1.74834	0.264813	-	-	-	-	-	-	-	-	-	-	-	-	-
Ca_09677	6	G7LE23_MEDTR 30S ribosomal protein S5 OS=Medicago truncatula GN=MTR_8g093680 PE=3 SV=1	"IPR000851; Ribosomal protein S5"	1	3	1.54273	5.18314	-1.74834	0.264813	"IPR005324; Ribosomal protein S5, C-terminal"	"IPR013810; Ribosomal protein S5, N-terminal"	-	-	-	-	-	-	-	-	-	-	-
Ca_03143	7	C6ZRQ0_SOYBN Kinase-like protein OS=Glycine max PE=2 SV=1	"IPR000719; Protein kinase, catalytic domain"	1	3	1.54273	5.18314	-1.74834	0.264813	"IPR001245; Serine-threonine/tyrosine-protein kinase"	"IPR002290; Serine/threonine-protein kinase domain"	"IPR008271; Serine/threonine-protein kinase, active site"	"IPR020635; Tyrosine-protein kinase, catalytic domain"	-	-	-	-	-	-	-	-	-
Ca_18090	2	D0PWB2_CICAR NAC family transcription factor 3 OS=Cicer arietinum GN=NAC3 PE=4 SV=1	"IPR003441; No apical meristem (NAM) protein"	1	3	1.54273	5.18314	-1.74834	0.264813	-	-	-	-	-	-	-	-	-	-	-	-	-
Ca_03777	4	G7I6U3_MEDTR Cell division protease ftsH-like protein OS=Medicago truncatula GN=MTR_1g080430 PE=4 SV=1	"IPR000642; Peptidase M41"	1	3	1.54273	5.18314	-1.74834	0.264813	"IPR001315; Caspase Recruitment"	"IPR003593; ATPase, AAA+ type, core"	"IPR003959; ATPase, AAA-type, core"	-	-	-	-	-	-	-	-	-	-
Ca_15579	5	G7J266_MEDTR Putative uncharacterized protein OS=Medicago truncatula GN=MTR_3g061630 PE=4 SV=1	"IPR003435; Chaperonin-like RbcX"	2	6	3.08547	10.3663	-1.74834	0.114743	-	-	-	-	-	-	-	-	-	-	-	-	-
Ca_15399	6	Q4QVZ7_MEDTR CLV1-like receptor kinase OS=Medicago truncatula GN=SUNN PE=4 SV=1	"IPR000719; Protein kinase, catalytic domain"	1	3	1.54273	5.18314	-1.74834	0.264813	"IPR001245; Serine-threonine/tyrosine-protein kinase"	"IPR001611; Leucine-rich repeat"	"IPR002290; Serine/threonine-protein kinase domain"	"IPR008271; Serine/threonine-protein kinase, active site"	"IPR020635; Tyrosine-protein kinase, catalytic domain"	-	-	-	-	-	-	-	-
Ca_01438	5	G7J3X3_MEDTR F-box family protein OS=Medicago truncatula GN=MTR_3g099300 PE=4 SV=1	"IPR002893; Zinc finger, MYND-type"	2	6	3.08547	10.3663	-1.74834	0.114743	"IPR006597; Sel1-like"	-	-	-	-	-	-	-	-	-	-	-	-
Ca_04565	4	C6TLT3_SOYBN Putative uncharacterized protein OS=Glycine max PE=2 SV=1	"IPR001593; Ribosomal protein S3Ae"	2	6	3.08547	10.3663	-1.74834	0.114743	"IPR018281; Ribosomal protein S3Ae, conserved site"	-	-	-	-	-	-	-	-	-	-	-	-
Ca_04816	5	G7J5Y4_MEDTR Glyceraldehyde-3-phosphate dehydrogenase OS=Medicago truncatula GN=MTR_3g115920 PE=3 SV=1	"IPR003823; Domain of unknown function CP12"	1	3	1.54273	5.18314	-1.74834	0.264813	"IPR020828; Glyceraldehyde 3-phosphate dehydrogenase, NAD(P) binding domain"	"IPR020829; Glyceraldehyde 3-phosphate dehydrogenase, catalytic domain"	"IPR020830; Glyceraldehyde 3-phosphate dehydrogenase, active site"	"IPR020831; Glyceraldehyde/Erythrose phosphate dehydrogenase family"	-	-	-	-	-	-	-	-	-
Ca_08392	4	B9HUX4_POPTR Predicted protein OS=Populus trichocarpa GN=POPTRDRAFT_1092638 PE=4 SV=1	"IPR000374; Phosphatidate cytidylyltransferase"	1	3	1.54273	5.18314	-1.74834	0.264813	-	-	-	-	-	-	-	-	-	-	-	-	-
Ca_03724	4	E0AD90_CICAR Sodium/hydrogen exchanger OS=Cicer arietinum GN=NHX1 PE=2 SV=1	"IPR004709; Na+/H+ exchanger"	1	3	1.54273	5.18314	-1.74834	0.264813	"IPR006153; Cation/H+ exchanger"	"IPR018422; Cation/H+ exchanger, CPA1 family"	-	-	-	-	-	-	-	-	-	-	-
Ca_04279	4	G8A2K6_MEDTR Putative uncharacterized protein OS=Medicago truncatula GN=MTR_136s0028 PE=4 SV=1	-	1	3	1.54273	5.18314	-1.74834	0.264813	-	-	-	-	-	-	-	-	-	-	-	-	-
Ca_09696	2	G7K4E0_MEDTR Scarecrow-like transcription factor PAT1 OS=Medicago truncatula GN=MTR_5g094450 PE=4 SV=1	"IPR005202; Transcription factor GRAS"	1	3	1.54273	5.18314	-1.74834	0.264813	-	-	-	-	-	-	-	-	-	-	-	-	-
Ca_03006	7	G7JMU0_MEDTR Putative uncharacterized protein OS=Medicago truncatula GN=MTR_4g121920 PE=4 SV=1	-	1	3	1.54273	5.18314	-1.74834	0.264813	-	-	-	-	-	-	-	-	-	-	-	-	-
Ca_22779	1	Q9XFW9_CICAR Glucan-endo-1,3-beta-glucosidase (Precursor) OS=Cicer arietinum PE=2 SV=1	"IPR000490; Glycoside hydrolase, family 17"	1	3	1.54273	5.18314	-1.74834	0.264813	-	-	-	-	-	-	-	-	-	-	-	-	-
Ca_14732	1	G7LDT1_MEDTR Multidrug resistance protein ABC transporter family OS=Medicago truncatula GN=MTR_8g061970 PE=3 SV=1	"IPR001140; ABC transporter, transmembrane domain"	1	3	1.54273	5.18314	-1.74834	0.264813	"IPR003439; ABC transporter-like"	"IPR003593; ATPase, AAA+ type, core"	"IPR017871; ABC transporter, conserved site"	"IPR017940; ABC transporter, integral membrane type 1"	-	-	-	-	-	-	-	-	-
Ca_00572	1	G7IKC7_MEDTR Transmembrane BAX inhibitor motif-containing protein OS=Medicago truncatula GN=MTR_2g021130 PE=4 SV=1	"IPR006214; Inhibitor of apoptosis-promoting Bax1-related"	1	3	1.54273	5.18314	-1.74834	0.264813	-	-	-	-	-	-	-	-	-	-	-	-	-
Ca_16925	6	G7LFR8_MEDTR Ammonium transporter 3 member OS=Medicago truncatula GN=MTR_8g095040 PE=4 SV=1	"IPR001905; Ammonium transporter"	1	3	1.54273	5.18314	-1.74834	0.264813	"IPR018047; Ammonium transporter, conserved site"	-	-	-	-	-	-	-	-	-	-	-	-
Ca_16682	6	G9FTF9_SOYBN Expansin A5a OS=Glycine max GN=EXPA5a PE=2 SV=1	"IPR002963; Expansin"	1	3	1.54273	5.18314	-1.74834	0.264813	"IPR007112; Expansin/pollen allergen, DPBB domain"	"IPR007117; Pollen allergen/expansin, C-terminal"	"IPR007118; Expansin/Lol pI"	"IPR009009; Barwin-related endoglucanase"	-	-	-	-	-	-	-	-	-
Ca_21100	2	C6TK08_SOYBN Putative uncharacterized protein OS=Glycine max PE=2 SV=1	"IPR000504; RNA recognition motif domain"	1	3	1.54273	5.18314	-1.74834	0.264813	"IPR003954; RNA recognition motif domain, eukaryote"	-	-	-	-	-	-	-	-	-	-	-	-
Ca_04886	5	G7J588_MEDTR Tubulin beta chain OS=Medicago truncatula GN=MTR_3g113970 PE=3 SV=1	"IPR000217; Tubulin"	3	9	4.6282	15.5494	-1.74834	0.0533571	"IPR002453; Beta tubulin"	"IPR003008; Tubulin/FtsZ, GTPase domain"	"IPR013838; Beta tubulin, autoregulation binding site"	"IPR017975; Tubulin, conserved site"	"IPR018316; Tubulin/FtsZ, 2-layer sandwich domain"	-	-	-	-	-	-	-	-
Ca_01880	5	C7C6E1_SOYBN T-complex protein 1 subunit delta OS=Glycine max GN=cctd PE=3 SV=1	"IPR002194; Chaperonin TCP-1, conserved site"	1	3	1.54273	5.18314	-1.74834	0.264813	"IPR002423; Chaperonin Cpn60/TCP-1"	"IPR012717; T-complex protein 1, delta subunit"	"IPR017998; Chaperone, tailless complex polypeptide 1"	-	-	-	-	-	-	-	-	-	-
Ca_13440	6	C6T9D8_SOYBN Putative uncharacterized protein OS=Glycine max PE=2 SV=1	"IPR004360; Glyoxalase/bleomycin resistance protein/dioxygenase"	1	3	1.54273	5.18314	-1.74834	0.264813	-	-	-	-	-	-	-	-	-	-	-	-	-
Ca_17571	2	G7K9P5_MEDTR Peptide transporter PTR1 OS=Medicago truncatula GN=MTR_5g038060 PE=4 SV=1	"IPR000109; Oligopeptide transporter"	1	3	1.54273	5.18314	-1.74834	0.264813	-	-	-	-	-	-	-	-	-	-	-	-	-
Ca_14305	2	G7K740_MEDTR Zinc transporter OS=Medicago truncatula GN=MTR_5g071990 PE=4 SV=1	"IPR003689; Zinc/iron permease"	2	6	3.08547	10.3663	-1.74834	0.114743	-	-	-	-	-	-	-	-	-	-	-	-	-
Ca_02827	1	G7II39_MEDTR Putative uncharacterized protein OS=Medicago truncatula GN=MTR_2g102050 PE=4 SV=1	"IPR006867; Domain of unknown function DUF632"	1	3	1.54273	5.18314	-1.74834	0.264813	"IPR006868; Domain of unknown function DUF630"	-	-	-	-	-	-	-	-	-	-	-	-
Ca_06611	7	B7FK02_MEDTR Putative uncharacterized protein OS=Medicago truncatula PE=2 SV=1	"IPR001841; Zinc finger, RING-type"	1	3	1.54273	5.18314	-1.74834	0.264813	"IPR019396; Transmembrane Fragile-X-F-associated protein"	-	-	-	-	-	-	-	-	-	-	-	-
Ca_11831	8	G7K558_MEDTR Metalloendopeptidase OS=Medicago truncatula GN=MTR_5g007380 PE=3 SV=1	"IPR007863; Peptidase M16, C-terminal"	1	3	1.54273	5.18314	-1.74834	0.264813	"IPR011765; Peptidase M16, N-terminal"	-	-	-	-	-	-	-	-	-	-	-	-
Ca_15303	7	G7JNT1_MEDTR Two-component response regulator ARR5 OS=Medicago truncatula GN=MTR_4g106590 PE=4 SV=1	"IPR001789; Signal transduction response regulator, receiver domain"	4	12	6.17093	20.7326	-1.74834	0.0256634	-	-	-	-	-	-	-	-	-	-	-	-	-
Ca_08614	6	G7LJI3_MEDTR WRKY transcription factor OS=Medicago truncatula GN=MTR_8g087000 PE=4 SV=1	"IPR003657; DNA-binding WRKY"	1	3	1.54273	5.18314	-1.74834	0.264813	-	-	-	-	-	-	-	-	-	-	-	-	-
Ca_17353	1	G7JVD8_MEDTR Glycerol-3-phosphate acyltransferase OS=Medicago truncatula GN=MTR_4g127910 PE=4 SV=1	"IPR002123; Phospholipid/glycerol acyltransferase"	1	3	1.54273	5.18314	-1.74834	0.264813	-	-	-	-	-	-	-	-	-	-	-	-	-
Ca_08386	4	B7FH61_MEDTR Putative uncharacterized protein OS=Medicago truncatula PE=2 SV=1	-	1	3	1.54273	5.18314	-1.74834	0.264813	-	-	-	-	-	-	-	-	-	-	-	-	-
Ca_12921	1	G7IR15_MEDTR Putative uncharacterized protein OS=Medicago truncatula GN=MTR_2g075520 PE=4 SV=1	-	1	3	1.54273	5.18314	-1.74834	0.264813	-	-	-	-	-	-	-	-	-	-	-	-	-
Ca_05578	4	G7IAS4_MEDTR Putative uncharacterized protein OS=Medicago truncatula GN=MTR_1g108330 PE=4 SV=1	-	1	3	1.54273	5.18314	-1.74834	0.264813	-	-	-	-	-	-	-	-	-	-	-	-	-
Ca_02375	8	G7KG69_MEDTR Putative uncharacterized protein OS=Medicago truncatula GN=MTR_5g011800 PE=4 SV=1	"IPR009902; Protein of unknown function DUF1442"	5	16	7.71367	27.6434	-1.84145	0.00767283	-	-	-	-	-	-	-	-	-	-	-	-	-
Ca_05919	6	Q38M47_SOLTU Profilin OS=Solanum tuberosum PE=2 SV=1	"IPR002097; Profilin/allergen"	4	14	6.17093	24.188	-1.97073	0.00923948	"IPR005455; Profilin, plant"	-	-	-	-	-	-	-	-	-	-	-	-
Ca_00506	1	G7IPX8_MEDTR La-related protein OS=Medicago truncatula GN=MTR_2g019620 PE=4 SV=1	"IPR000504; RNA recognition motif domain"	2	7	3.08547	12.094	-1.97073	0.0657729	"IPR002344; Lupus La protein"	"IPR006630; RNA-binding protein Lupus La"	-	-	-	-	-	-	-	-	-	-	-
Ca_05145	6	A2Q573_MEDTR Putative uncharacterized protein OS=Medicago truncatula GN=MTR_7g021620 PE=2 SV=1	-	2	7	3.08547	12.094	-1.97073	0.0657729	-	-	-	-	-	-	-	-	-	-	-	-	-
Ca_11976	3	G7JTQ9_MEDTR Histone H2B OS=Medicago truncatula GN=MTR_4g063240 PE=3 SV=1	"IPR000558; Histone H2B"	2	7	3.08547	12.094	-1.97073	0.0657729	"IPR007125; Histone core"	-	-	-	-	-	-	-	-	-	-	-	-
Ca_02420	8	O81926_CICAR Thaumatin-like protein PR-5b (Precursor) OS=Cicer arietinum PE=2 SV=1	"IPR001938; Thaumatin, pathogenesis-related"	9	33	13.8846	57.0145	-2.03784	4.43899e-05	"IPR017949; Thaumatin, conserved site"	-	-	-	-	-	-	-	-	-	-	-	-
Ca_04620	4	G7IE27_MEDTR Hormone-sensitive lipase OS=Medicago truncatula GN=MTR_1g105020 PE=4 SV=1	"IPR013094; Alpha/beta hydrolase fold-3"	4	15	6.17093	25.9157	-2.07026	0.00549125	-	-	-	-	-	-	-	-	-	-	-	-	-
Ca_09721	2	G7K4Q5_MEDTR Nuclear transcription factor Y subunit B-3 OS=Medicago truncatula GN=MTR_5g095740 PE=4 SV=1	"IPR003956; Transcription factor, NFYB/HAP3, conserved site"	1	4	1.54273	6.91085	-2.16337	0.141354	"IPR003957; Transcription factor, CBFA/NFYB, DNA topoisomerase"	"IPR003958; Transcription factor CBF/NF-Y/archaeal histone"	-	-	-	-	-	-	-	-	-	-	-
Ca_16679	6	G7JUT2_MEDTR Oxysterol-binding protein OS=Medicago truncatula GN=MTR_4g064110 PE=3 SV=1	"IPR000648; Oxysterol-binding protein"	1	4	1.54273	6.91085	-2.16337	0.141354	"IPR018494; Oxysterol-binding protein, conserved site"	-	-	-	-	-	-	-	-	-	-	-	-
Ca_06486	6	G7JK02_MEDTR U-box domain-containing protein (Fragment) OS=Medicago truncatula GN=MTR_4g085470 PE=4 SV=1	"IPR000225; Armadillo"	1	4	1.54273	6.91085	-2.16337	0.141354	"IPR003613; U box domain"	-	-	-	-	-	-	-	-	-	-	-	-
Ca_15065	8	G7K7W9_MEDTR Cytochrome c OS=Medicago truncatula GN=MTR_5g008460 PE=3 SV=1	"IPR002327; Cytochrome c, class IA/ IB"	2	8	3.08547	13.8217	-2.16337	0.0374885	"IPR003088; Cytochrome c, class I"	"IPR009056; Cytochrome c domain"	-	-	-	-	-	-	-	-	-	-	-
Ca_17732	6	G7L6K3_MEDTR Pentatricopeptide repeat-containing protein OS=Medicago truncatula GN=MTR_7g067460 PE=4 SV=1	"IPR002885; Pentatricopeptide repeat"	1	4	1.54273	6.91085	-2.16337	0.141354	-	-	-	-	-	-	-	-	-	-	-	-	-
Ca_01557	5	G7J6Y7_MEDTR Protein ssh4 OS=Medicago truncatula GN=MTR_3g102120 PE=4 SV=1	"IPR003877; SPla/RYanodine receptor SPRY"	1	4	1.54273	6.91085	-2.16337	0.141354	-	-	-	-	-	-	-	-	-	-	-	-	-
Ca_12445	2	G7K780_MEDTR Laccase OS=Medicago truncatula GN=MTR_5g083360 PE=4 SV=1	"IPR001117; Multicopper oxidase, type 1"	1	4	1.54273	6.91085	-2.16337	0.141354	"IPR002355; Multicopper oxidase, copper-binding site"	"IPR011706; Multicopper oxidase, type 2"	"IPR011707; Multicopper oxidase, type 3"	-	-	-	-	-	-	-	-	-	-
Ca_06141	3	G7KQN1_MEDTR Putative uncharacterized protein OS=Medicago truncatula GN=MTR_7g079680 PE=4 SV=1	"IPR000644; Cystathionine beta-synthase, core"	1	4	1.54273	6.91085	-2.16337	0.141354	-	-	-	-	-	-	-	-	-	-	-	-	-
Ca_22111	1	C6T1E8_SOYBN Putative uncharacterized protein OS=Glycine max PE=4 SV=1	"IPR005609; Preprotein translocase Sec, Sec61-beta subunit"	1	4	1.54273	6.91085	-2.16337	0.141354	-	-	-	-	-	-	-	-	-	-	-	-	-
Ca_08478	4	G7I515_MEDTR Phenylalanine ammonia-lyase OS=Medicago truncatula GN=MTR_1g094780 PE=3 SV=1	"IPR001106; Phenylalanine/histidine ammonia-lyase"	1	4	1.54273	6.91085	-2.16337	0.141354	"IPR022313; Phenylalanine/histidine ammonia-lyases, active site"	-	-	-	-	-	-	-	-	-	-	-	-
Ca_16368	6	B9I061_POPTR Predicted protein OS=Populus trichocarpa GN=POPTRDRAFT_661061 PE=4 SV=1	-	2	8	3.08547	13.8217	-2.16337	0.0374885	-	-	-	-	-	-	-	-	-	-	-	-	-
Ca_22941	3	C0IN04_CICAR NAC transcription factor protein 1 OS=Cicer arietinum GN=NAC1 PE=2 SV=1	"IPR003441; No apical meristem (NAM) protein"	1	4	1.54273	6.91085	-2.16337	0.141354	-	-	-	-	-	-	-	-	-	-	-	-	-
Ca_12629	2	Q5KR50_LOTJA Sphingosine kinase OS=Lotus japonicus GN=LjLCBK1 PE=2 SV=1	"IPR001206; Diacylglycerol kinase, catalytic domain"	1	4	1.54273	6.91085	-2.16337	0.141354	-	-	-	-	-	-	-	-	-	-	-	-	-
Ca_20971	3	B9GMS1_POPTR Predicted protein OS=Populus trichocarpa GN=POPTRDRAFT_797202 PE=4 SV=1	"IPR001563; Peptidase S10, serine carboxypeptidase"	1	4	1.54273	6.91085	-2.16337	0.141354	"IPR018202; Peptidase S10, serine carboxypeptidase, active site"	-	-	-	-	-	-	-	-	-	-	-	-
Ca_03899	5	A9PEP0_POPTR Putative uncharacterized protein OS=Populus trichocarpa PE=2 SV=1	"IPR004159; Protein of unknown function DUF248, methyltransferase putative"	1	4	1.54273	6.91085	-2.16337	0.141354	-	-	-	-	-	-	-	-	-	-	-	-	-
Ca_17621	7	G7LAU8_MEDTR Centrin-2 OS=Medicago truncatula GN=MTR_8g027180 PE=4 SV=1	"IPR018247; EF-Hand 1, calcium-binding site"	3	12	4.6282	20.7326	-2.16337	0.0108192	"IPR018249; EF-HAND 2"	-	-	-	-	-	-	-	-	-	-	-	-
Ca_10670	8	D4P3K4_SOYBN Glycine and proline rich protein 4 OS=Glycine max GN=GPRP4 PE=2 SV=1	-	1	4	1.54273	6.91085	-2.16337	0.141354	-	-	-	-	-	-	-	-	-	-	-	-	-
Ca_19582	7	G7ZXN0_MEDTR Cytochrome P450 monooxygenase CYP704G7 OS=Medicago truncatula GN=MTR_062s1002 PE=3 SV=1	"IPR001128; Cytochrome P450"	1	4	1.54273	6.91085	-2.16337	0.141354	"IPR002401; Cytochrome P450, E-class, group I"	-	-	-	-	-	-	-	-	-	-	-	-
Ca_07452	5	G7JYX5_MEDTR 60S ribosomal protein L27a-3 OS=Medicago truncatula GN=MTR_5g033090 PE=3 SV=1	"IPR001196; Ribosomal protein L15, conserved site"	2	8	3.08547	13.8217	-2.16337	0.0374885	"IPR021131; Ribosomal protein L18e/L15"	-	-	-	-	-	-	-	-	-	-	-	-
Ca_16001	2	C6TEJ9_SOYBN Putative uncharacterized protein OS=Glycine max PE=2 SV=1	"IPR010683; Protein of unknown function DUF1262"	2	8	3.08547	13.8217	-2.16337	0.0374885	-	-	-	-	-	-	-	-	-	-	-	-	-
Ca_12863	1	E5GBG6_CUCME Sodium/calcium exchanger family protein OS=Cucumis melo subsp. melo PE=4 SV=1	"IPR002048; Calcium-binding EF-hand"	1	4	1.54273	6.91085	-2.16337	0.141354	"IPR004837; Sodium/calcium exchanger membrane region"	"IPR018247; EF-Hand 1, calcium-binding site"	"IPR018249; EF-HAND 2"	-	-	-	-	-	-	-	-	-	-
Ca_13198	7	A9PAS0_POPTR Putative uncharacterized protein OS=Populus trichocarpa PE=2 SV=1	"IPR012946; X8"	1	4	1.54273	6.91085	-2.16337	0.141354	-	-	-	-	-	-	-	-	-	-	-	-	-
Ca_06178	3	G7L6L1_MEDTR Protein BPS1 OS=Medicago truncatula GN=MTR_7g078700 PE=4 SV=1	"IPR008511; Protein BYPASS-related"	1	4	1.54273	6.91085	-2.16337	0.141354	-	-	-	-	-	-	-	-	-	-	-	-	-
Ca_11454	8	G7I885_MEDTR Aspartyl-tRNA synthetase OS=Medicago truncatula GN=MTR_1g014140 PE=3 SV=1	"IPR002312; Aspartyl/Asparaginyl-tRNA synthetase, class IIb"	2	8	3.08547	13.8217	-2.16337	0.0374885	"IPR004364; Aminoacyl-tRNA synthetase, class II (D/K/N)"	"IPR004365; Nucleic acid binding, OB-fold, tRNA/helicase-type"	"IPR006195; Aminoacyl-tRNA synthetase, class II"	"IPR018150; Aminoacyl-tRNA synthetase, class II (D/K/N)-like"	-	-	-	-	-	-	-	-	-
Ca_11452	8	G7K9K8_MEDTR IWS1-like protein OS=Medicago truncatula GN=MTR_5g028030 PE=4 SV=1	"IPR017923; Transcription factor IIS, N-terminal"	1	4	1.54273	6.91085	-2.16337	0.141354	-	-	-	-	-	-	-	-	-	-	-	-	-
Ca_06342	6	C6TKC2_SOYBN Putative uncharacterized protein OS=Glycine max PE=2 SV=1	-	1	4	1.54273	6.91085	-2.16337	0.141354	-	-	-	-	-	-	-	-	-	-	-	-	-
Ca_05905	6	A5BR24_VITVI Putative uncharacterized protein OS=Vitis vinifera GN=VIT_04s0008g00630 PE=4 SV=1	"IPR005024; Snf7"	1	4	1.54273	6.91085	-2.16337	0.141354	-	-	-	-	-	-	-	-	-	-	-	-	-
Ca_04392	4	G7ID01_MEDTR Eukaryotic translation initiation factor 5B OS=Medicago truncatula GN=MTR_1g099000 PE=4 SV=1	"IPR000795; Protein synthesis factor, GTP-binding"	1	4	1.54273	6.91085	-2.16337	0.141354	"IPR004161; Translation elongation factor EFTu/EF1A, domain 2"	"IPR015760; Translation initiation factor IF- 2"	"IPR023115; Translation initiation factor IF- 2, domain 3"	-	-	-	-	-	-	-	-	-	-
Ca_01138	3	C6SWN7_SOYBN Putative uncharacterized protein OS=Glycine max PE=2 SV=1	"IPR000039; Ribosomal protein L18e"	1	4	1.54273	6.91085	-2.16337	0.141354	"IPR021131; Ribosomal protein L18e/L15"	"IPR021132; Ribosomal protein L18e, conserved site"	-	-	-	-	-	-	-	-	-	-	-
Ca_06430	6	G7JMG3_MEDTR Putative uncharacterized protein OS=Medicago truncatula GN=MTR_4g086620 PE=4 SV=1	"IPR012442; Protein of unknown function DUF1645"	1	4	1.54273	6.91085	-2.16337	0.141354	-	-	-	-	-	-	-	-	-	-	-	-	-
Ca_04697	5	G7J8L3_MEDTR MLO-like protein OS=Medicago truncatula GN=MTR_3g118190 PE=4 SV=1	"IPR004326; Mlo-related protein"	1	4	1.54273	6.91085	-2.16337	0.141354	-	-	-	-	-	-	-	-	-	-	-	-	-
Ca_00752	3	Q94FT0_SOYBN Putative uncharacterized protein SHOOT2 OS=Glycine max GN=SHOOT2 PE=2 SV=1	-	1	4	1.54273	6.91085	-2.16337	0.141354	-	-	-	-	-	-	-	-	-	-	-	-	-
Ca_11670	2	B7FM94_MEDTR Putative uncharacterized protein OS=Medicago truncatula PE=2 SV=1	"IPR001884; Translation elongation factor IF5A"	5	21	7.71367	36.282	-2.23376	0.000591685	"IPR005824; KOW"	"IPR019769; Translation elongation factor, IF5A, hypusine site"	"IPR020189; Translation elongation factor, IF5A C-terminal"	-	-	-	-	-	-	-	-	-	-
Ca_00909	3	G8A186_MEDTR 60S ribosomal protein L21 OS=Medicago truncatula GN=MTR_118s0009 PE=4 SV=1	"IPR001147; Ribosomal protein L21e"	2	9	3.08547	15.5494	-2.3333	0.0212852	"IPR018259; Ribosomal protein L21e, conserved site"	-	-	-	-	-	-	-	-	-	-	-	-
Ca_05299	6	B9RX74_RICCO Methylmalonate-semialdehyde dehydrogenase, putative OS=Ricinus communis GN=RCOM_0818850 PE=3 SV=1	"IPR010061; Methylmalonate-semialdehyde dehydrogenase"	2	9	3.08547	15.5494	-2.3333	0.0212852	"IPR015590; Aldehyde dehydrogenase domain"	"IPR016160; Aldehyde dehydrogenase, conserved site"	-	-	-	-	-	-	-	-	-	-	-
Ca_11108	6	Q8W435_VIGRA Peptidyl-prolyl cis-trans isomerase OS=Vigna radiata GN=Cyp1 PE=2 SV=1	"IPR002130; Peptidyl-prolyl cis-trans isomerase, cyclophilin-type"	7	32	10.7991	55.2868	-2.35602	1.24041e-05	"IPR020892; Peptidyl-prolyl cis-trans isomerase, cyclophilin-type, conserved site"	-	-	-	-	-	-	-	-	-	-	-	-
Ca_03542	4	G7IBT9_MEDTR Glycogen synthase kinase-3-like protein OS=Medicago truncatula GN=MTR_1g086370 PE=4 SV=1	"IPR000719; Protein kinase, catalytic domain"	1	5	1.54273	8.63856	-2.4853	0.0759288	"IPR002290; Serine/threonine-protein kinase domain"	"IPR008271; Serine/threonine-protein kinase, active site"	"IPR017441; Protein kinase, ATP binding site"	"IPR017442; Serine/threonine-protein kinase-like domain"	"IPR020635; Tyrosine-protein kinase, catalytic domain"	-	-	-	-	-	-	-	-
Ca_19514	7	G7LDT0_MEDTR Putative uncharacterized protein OS=Medicago truncatula GN=MTR_8g061960 PE=4 SV=1	"IPR001079; Galectin, carbohydrate recognition domain"	1	5	1.54273	8.63856	-2.4853	0.0759288	"IPR002659; Glycosyl transferase, family 31"	"IPR004045; Glutathione S-transferase, N-terminal"	"IPR004046; Glutathione S-transferase, C-terminal"	"IPR017933; Glutathione S-transferase/chloride channel, C-terminal"	-	-	-	-	-	-	-	-	-
Ca_20148	4	"A7UQU8_MEDTR Homeodomain-like; Uridylate kinase OS=Medicago truncatula GN=MTR_1g061600 PE=3 SV=1"	"IPR001048; Aspartate/glutamate/uridylate kinase"	1	5	1.54273	8.63856	-2.4853	0.0759288	"IPR006578; MADF domain"	-	-	-	-	-	-	-	-	-	-	-	-
Ca_02881	1	Q2HUA3_MEDTR Phospholipase D OS=Medicago truncatula GN=MTR_2g103730 PE=3 SV=1	"IPR000008; C2 calcium-dependent membrane targeting"	2	10	3.08547	17.2771	-2.4853	0.0120534	"IPR001736; Phospholipase D/Transphosphatidylase"	"IPR015679; Phospholipase D"	-	-	-	-	-	-	-	-	-	-	-
Ca_06492	6	D7KMM4_ARALL Putative uncharacterized protein (Fragment) OS=Arabidopsis lyrata subsp. lyrata GN=ARALYDRAFT_472555 PE=4 SV=1	-	1	5	1.54273	8.63856	-2.4853	0.0759288	-	-	-	-	-	-	-	-	-	-	-	-	-
Ca_01859	5	Q9ZRV9_CICAR Beta-galactosidase OS=Cicer arietinum PE=2 SV=1	"IPR000878; Tetrapyrrole methylase"	1	5	1.54273	8.63856	-2.4853	0.0759288	"IPR001944; Glycoside hydrolase, family 35"	"IPR018063; SAM-dependent methyltransferase RsmI, conserved site"	"IPR019801; Glycoside hydrolase, family 35, conserved site"	-	-	-	-	-	-	-	-	-	-
Ca_03106	7	G7JS28_MEDTR Lysine-ketoglutarate reductase/saccharopine dehydrogenase OS=Medicago truncatula GN=MTR_4g124470 PE=4 SV=1	"IPR005097; Saccharopine dehydrogenase / Homospermidine synthase"	1	5	1.54273	8.63856	-2.4853	0.0759288	"IPR007545; LOR/SDH bifunctional enzyme, conserved domain"	"IPR007698; Alanine dehydrogenase/PNT, C-terminal"	"IPR007886; Alanine dehydrogenase/PNT, N-terminal"	-	-	-	-	-	-	-	-	-	-
Ca_06315	6	B7FI59_MEDTR Putative uncharacterized protein OS=Medicago truncatula PE=2 SV=1	"IPR006041; Pollen Ole e 1 allergen/extensin"	7	36	10.7991	62.1977	-2.52594	1.51329e-06	-	-	-	-	-	-	-	-	-	-	-	-	-
Ca_21122	3	A6ZI60_SALMI Putative metallothionin 2a OS=Salvia miltiorrhiza PE=4 SV=1	"IPR000347; Plant metallothionein, family 15"	2	11	3.08547	19.0048	-2.62281	0.00681305	-	-	-	-	-	-	-	-	-	-	-	-	-
Ca_02560	1	Q2HZ34_SOYBN Plamsma membrane-associated AAA-ATPase OS=Glycine max PE=2 SV=1	"IPR003338; ATPase, AAA-type, VAT, N-terminal"	1	6	1.54273	10.3663	-2.74834	0.0410207	"IPR003593; ATPase, AAA+ type, core"	"IPR003959; ATPase, AAA-type, core"	"IPR003960; ATPase, AAA-type, conserved site"	"IPR004201; Cell division protein 48, CDC48, domain 2"	-	-	-	-	-	-	-	-	-
Ca_16703	3	G7JTQ9_MEDTR Histone H2B OS=Medicago truncatula GN=MTR_4g063240 PE=3 SV=1	"IPR000558; Histone H2B"	1	6	1.54273	10.3663	-2.74834	0.0410207	"IPR007125; Histone core"	-	-	-	-	-	-	-	-	-	-	-	-
Ca_17680	5	F6HCU9_VITVI Putative uncharacterized protein OS=Vitis vinifera GN=VIT_00s0194g00030 PE=3 SV=1	"IPR001404; Heat shock protein Hsp90"	1	6	1.54273	10.3663	-2.74834	0.0410207	"IPR003594; ATPase-like, ATP-binding domain"	"IPR019805; Heat shock protein Hsp90, conserved site"	"IPR020575; Heat shock protein Hsp90, N-terminal"	-	-	-	-	-	-	-	-	-	-
Ca_17121	4	G7IBK4_MEDTR Peroxidase OS=Medicago truncatula GN=MTR_1g066380 PE=3 SV=1	"IPR000823; Plant peroxidase"	1	6	1.54273	10.3663	-2.74834	0.0410207	"IPR002016; Haem peroxidase, plant/fungal/bacterial"	-	-	-	-	-	-	-	-	-	-	-	-
Ca_16508	3	Q40311_MEDSA 6-phosphogluconate dehydrogenase, decarboxylating OS=Medicago sativa PE=2 SV=1	"IPR006114; 6-phosphogluconate dehydrogenase, C-terminal"	1	6	1.54273	10.3663	-2.74834	0.0410207	"IPR006115; 6-phosphogluconate dehydrogenase, NAD-binding"	-	-	-	-	-	-	-	-	-	-	-	-
Ca_11066	5	C6TBY0_SOYBN Putative uncharacterized protein OS=Glycine max PE=2 SV=1	"IPR001921; Ribosomal protein L7A/L8"	1	6	1.54273	10.3663	-2.74834	0.0410207	"IPR004037; Ribosomal protein L7Ae conserved site"	"IPR004038; Ribosomal protein L7Ae/L30e/S12e/Gadd45"	"IPR018492; Ribosomal protein L7Ae/L8/Nhp2 family"	-	-	-	-	-	-	-	-	-	-
Ca_04297	4	G7IAG1_MEDTR Embryogenesis-associated protein EMB8 OS=Medicago truncatula GN=MTR_1g096060 PE=4 SV=1	"IPR000073; Alpha/beta hydrolase fold-1"	1	6	1.54273	10.3663	-2.74834	0.0410207	"IPR000952; Uncharacterised protein family UPF0017, hydrolase-like, conserved site"	-	-	-	-	-	-	-	-	-	-	-	-
Ca_23689	4	Q09085_PHAVU Hydroxyproline-rich glycoprotein (HRGP) (Fragment) OS=Phaseolus vulgaris PE=2 SV=1	"IPR006041; Pollen Ole e 1 allergen/extensin"	1	6	1.54273	10.3663	-2.74834	0.0410207	-	-	-	-	-	-	-	-	-	-	-	-	-
Ca_05638	8	B8AKJ9_ORYSI Putative uncharacterized protein OS=Oryza sativa subsp. indica GN=OsI_13694 PE=4 SV=1	"IPR001209; Ribosomal protein S14"	2	13	3.08547	22.4603	-2.86381	0.00216924	-	-	-	-	-	-	-	-	-	-	-	-	-
Ca_03406	7	G7JKH0_MEDTR Acyl-protein thioesterase OS=Medicago truncatula GN=MTR_4g132890 PE=4 SV=1	"IPR003140; Phospholipase/carboxylesterase"	1	7	1.54273	12.094	-2.97073	0.0222717	-	-	-	-	-	-	-	-	-	-	-	-	-
Ca_01031	3	G7KTQ7_MEDTR Protein kinase, putative OS=Medicago truncatula GN=MTR_7g110060 PE=4 SV=1	"IPR000719; Protein kinase, catalytic domain"	1	7	1.54273	12.094	-2.97073	0.0222717	"IPR000743; Glycoside hydrolase, family 28"	"IPR002290; Serine/threonine-protein kinase domain"	"IPR006626; Parallel beta-helix repeat"	"IPR008271; Serine/threonine-protein kinase, active site"	"IPR017441; Protein kinase, ATP binding site"	"IPR017442; Serine/threonine-protein kinase-like domain"	"IPR020635; Tyrosine-protein kinase, catalytic domain"	-	-	-	-	-	-
Ca_12594	2	C6TN86_SOYBN Putative uncharacterized protein OS=Glycine max PE=2 SV=1	"IPR009737; Sucraseferredoxin-like"	2	14	3.08547	24.188	-2.97073	0.00122273	-	-	-	-	-	-	-	-	-	-	-	-	-
Ca_19169	6	G7JGV7_MEDTR Glycerol kinase OS=Medicago truncatula GN=MTR_4g009920 PE=3 SV=1	"IPR000577; Carbohydrate kinase, FGGY"	1	7	1.54273	12.094	-2.97073	0.0222717	"IPR005999; Glycerol kinase"	"IPR018483; Carbohydrate kinase, FGGY, conserved site"	"IPR018484; Carbohydrate kinase, FGGY, N-terminal"	"IPR018485; Carbohydrate kinase, FGGY, C-terminal"	-	-	-	-	-	-	-	-	-
Ca_25776	3	F6I5U5_VITVI Pyruvate kinase OS=Vitis vinifera GN=VIT_13s0074g00210 PE=3 SV=1	-	1	7	1.54273	12.094	-2.97073	0.0222717	-	-	-	-	-	-	-	-	-	-	-	-	-
Ca_22114	1	Q2HVI3_MEDTR 60S ribosomal protein L7-4 OS=Medicago truncatula GN=MTR_2g038250 PE=3 SV=1	"IPR012988; Ribosomal protein L30, N-terminal"	1	7	1.54273	12.094	-2.97073	0.0222717	"IPR016082; Ribosomal protein L30, ferredoxin-like fold domain"	"IPR018038; Ribosomal protein L30, conserved site"	-	-	-	-	-	-	-	-	-	-	-
Ca_04247	5	C6TLL8_SOYBN Putative uncharacterized protein OS=Glycine max PE=2 SV=1	-	1	7	1.54273	12.094	-2.97073	0.0222717	-	-	-	-	-	-	-	-	-	-	-	-	-
Ca_09115	4	B7FHY7_MEDTR Putative uncharacterized protein OS=Medicago truncatula PE=2 SV=1	"IPR013216; Methyltransferase type 11"	1	8	1.54273	13.8217	-3.16337	0.0121434	-	-	-	-	-	-	-	-	-	-	-	-	-
Ca_16471	6	G7JIF0_MEDTR Vacuolar sorting protein 4b OS=Medicago truncatula GN=MTR_4g053350 PE=3 SV=1	"IPR003593; ATPase, AAA+ type, core"	1	8	1.54273	13.8217	-3.16337	0.0121434	"IPR003959; ATPase, AAA-type, core"	"IPR007330; MIT"	"IPR015415; Vps4 oligomerisation, C-terminal"	-	-	-	-	-	-	-	-	-	-
Ca_11826	8	G7K6G3_MEDTR 4-coumarate CoA ligase OS=Medicago truncatula GN=MTR_5g007640 PE=4 SV=1	"IPR000873; AMP-dependent synthetase/ligase"	1	8	1.54273	13.8217	-3.16337	0.0121434	"IPR020845; AMP-binding, conserved site"	-	-	-	-	-	-	-	-	-	-	-	-
Ca_11345	5	G7JBZ8_MEDTR Mitochondrial import receptor subunit TOM20 OS=Medicago truncatula GN=MTR_3g085410 PE=4 SV=1	"IPR010547; Plant specific mitochondrial import receptor subunit TOM20"	1	8	1.54273	13.8217	-3.16337	0.0121434	"IPR013026; Tetratricopeptide repeat-containing"	"IPR019734; Tetratricopeptide repeat"	-	-	-	-	-	-	-	-	-	-	-
Ca_14606	6	G7JRH3_MEDTR Putative uncharacterized protein OS=Medicago truncatula GN=MTR_4g061010 PE=4 SV=1	"IPR000301; Tetraspanin, subgroup"	1	8	1.54273	13.8217	-3.16337	0.0121434	"IPR018499; Tetraspanin"	-	-	-	-	-	-	-	-	-	-	-	-
Ca_03171	7	B9RK54_RICCO Putative uncharacterized protein OS=Ricinus communis GN=RCOM_1046590 PE=4 SV=1	-	3	25	4.6282	43.1928	-3.22227	7.85315e-06	-	-	-	-	-	-	-	-	-	-	-	-	-
Ca_02822	1	D3GC12_9ROSI Ribosomal protein L37 OS=Jatropha curcas PE=3 SV=1	"IPR001569; Ribosomal protein L37e"	1	10	1.54273	17.2771	-3.4853	0.00364741	"IPR018267; Ribosomal protein L37e, conserved site"	-	-	-	-	-	-	-	-	-	-	-	-
Ca_01844	5	A7LHI7_SOYBN WRKY50 (Fragment) OS=Glycine max GN=WRKY50 PE=2 SV=1	"IPR003657; DNA-binding WRKY"	1	11	1.54273	19.0048	-3.62281	0.00200739	"IPR018872; Transcription factor, WRKY, Zn-cluster"	-	-	-	-	-	-	-	-	-	-	-	-
Ca_08259	3	Q8RVU0_PEA Apyrase OS=Pisum sativum PE=3 SV=1	"IPR000407; Nucleoside phosphatase GDA1/CD39"	1	12	1.54273	20.7326	-3.74834	0.00110734	-	-	-	-	-	-	-	-	-	-	-	-	-
Ca_03323	7	G7JGN9_MEDTR Signal recognition particle receptor subunit alpha OS=Medicago truncatula GN=MTR_4g130770 PE=4 SV=1	"IPR000897; Signal recognition particle, SRP54 subunit, GTPase"	1	13	1.54273	22.4603	-3.86381	0.000612084	"IPR003593; ATPase, AAA+ type, core"	"IPR007222; Signal recognition particle receptor, alpha subunit, N-terminal"	"IPR013822; Signal recognition particle, SRP54 subunit, helical bundle"	-	-	-	-	-	-	-	-	-	-
Ca_09829	2	G7KFE6_MEDTR Transporter, putative OS=Medicago truncatula GN=MTR_5g099020 PE=4 SV=1	"IPR002528; Multi antimicrobial extrusion protein"	0	1	0.05	1.72771	-5.11079	0.28992	-	-	-	-	-	-	-	-	-	-	-	-	-
Ca_19621	3	B7FN12_MEDTR Putative uncharacterized protein OS=Medicago truncatula GN=MTR_7g065290 PE=2 SV=1	"IPR004045; Glutathione S-transferase, N-terminal"	0	1	0.05	1.72771	-5.11079	0.28992	"IPR004046; Glutathione S-transferase, C-terminal"	"IPR017933; Glutathione S-transferase/chloride channel, C-terminal"	-	-	-	-	-	-	-	-	-	-	-
Ca_00196	1	G7IFD6_MEDTR Pathogenesis-related protein 1B OS=Medicago truncatula GN=MTR_2g010650 PE=4 SV=1	"IPR001283; Allergen V5/Tpx-1-related"	0	1	0.05	1.72771	-5.11079	0.28992	"IPR002413; Ves allergen"	"IPR014044; CAP domain"	"IPR018244; Allergen V5/Tpx-1-related, conserved site"	-	-	-	-	-	-	-	-	-	-
Ca_05928	6	G7L7F5_MEDTR Putative uncharacterized protein OS=Medicago truncatula GN=MTR_8g102510 PE=4 SV=1	"IPR001912; Ribosomal protein S4/S9, N-terminal"	0	1	0.05	1.72771	-5.11079	0.28992	"IPR002942; RNA-binding S4"	"IPR009686; Senescence/spartin-associated"	-	-	-	-	-	-	-	-	-	-	-
Ca_09011	5	F6GUM3_VITVI Putative uncharacterized protein OS=Vitis vinifera GN=VIT_06s0004g07020 PE=4 SV=1	"IPR001440; Tetratricopeptide TPR-1"	0	1	0.05	1.72771	-5.11079	0.28992	"IPR019734; Tetratricopeptide repeat"	-	-	-	-	-	-	-	-	-	-	-	-
Ca_06691	7	G7JE66_MEDTR WD repeat-containing protein OS=Medicago truncatula GN=MTR_4g114980 PE=4 SV=1	"IPR001680; WD40 repeat"	0	1	0.05	1.72771	-5.11079	0.28992	"IPR006594; LisH dimerisation motif"	"IPR006595; CTLH, C-terminal LisH motif"	"IPR017986; WD40-repeat-containing domain"	"IPR019775; WD40 repeat, conserved site"	"IPR019781; WD40 repeat, subgroup"	"IPR019782; WD40 repeat 2"	-	-	-	-	-	-	-
Ca_08834	1	G7IG89_MEDTR DNA ligase OS=Medicago truncatula GN=MTR_2g038030 PE=3 SV=1	"IPR001357; BRCT"	0	1	0.05	1.72771	-5.11079	0.28992	"IPR012308; DNA ligase, ATP-dependent, N-terminal"	"IPR012310; DNA ligase, ATP-dependent, central"	"IPR016059; DNA ligase, ATP-dependent, conserved site"	-	-	-	-	-	-	-	-	-	-
Ca_02027	8	G7KEX7_MEDTR Apospory-associated protein OS=Medicago truncatula GN=MTR_5g020640 PE=4 SV=1	"IPR008183; Aldose 1-epimerase"	0	1	0.05	1.72771	-5.11079	0.28992	-	-	-	-	-	-	-	-	-	-	-	-	-
Ca_05064	6	B9SFY5_RICCO Wall-associated kinase, putative OS=Ricinus communis GN=RCOM_0725620 PE=3 SV=1	"IPR000719; Protein kinase, catalytic domain"	0	1	0.05	1.72771	-5.11079	0.28992	"IPR002290; Serine/threonine-protein kinase domain"	"IPR008271; Serine/threonine-protein kinase, active site"	"IPR017441; Protein kinase, ATP binding site"	"IPR017442; Serine/threonine-protein kinase-like domain"	"IPR020635; Tyrosine-protein kinase, catalytic domain"	-	-	-	-	-	-	-	-
Ca_05682	6	G7LIT0_MEDTR ATP-dependent Clp protease ATP-binding subunit clpA-like protein OS=Medicago truncatula GN=MTR_8g100040 PE=3 SV=1	"IPR001270; Chaperonin ClpA/B"	0	1	0.05	1.72771	-5.11079	0.28992	"IPR001943; UvrB/UvrC protein"	"IPR003593; ATPase, AAA+ type, core"	"IPR003959; ATPase, AAA-type, core"	"IPR004176; Clp, N-terminal"	"IPR013093; ATPase, AAA-2"	"IPR018368; Chaperonin ClpA/B, conserved site"	"IPR019489; Clp ATPase, C-terminal"	-	-	-	-	-	-
Ca_20243	7	G7ZZU1_MEDTR Polyphosphoinositide binding protein Ssh1p OS=Medicago truncatula GN=MTR_091s0007 PE=4 SV=1	"IPR001251; Cellular retinaldehyde-binding/triple function, C-terminal"	0	1	0.05	1.72771	-5.11079	0.28992	-	-	-	-	-	-	-	-	-	-	-	-	-
Ca_20246	7	G7ZZV1_MEDTR DEAD-box ATP-dependent RNA helicase OS=Medicago truncatula GN=MTR_091s0016 PE=3 SV=1	"IPR000629; RNA helicase, ATP-dependent, DEAD-box, conserved site"	0	1	0.05	1.72771	-5.11079	0.28992	"IPR001650; Helicase, C-terminal"	"IPR011545; DNA/RNA helicase, DEAD/DEAH box type, N-terminal"	"IPR014001; DEAD-like helicase"	"IPR014014; RNA helicase, DEAD-box type, Q motif"	-	-	-	-	-	-	-	-	-
Ca_17363	1	D7T2A4_VITVI Putative uncharacterized protein OS=Vitis vinifera GN=VIT_05s0094g00060 PE=4 SV=1	"IPR021036; Ribosomal protein S35, mitochondrial"	0	1	0.05	1.72771	-5.11079	0.28992	-	-	-	-	-	-	-	-	-	-	-	-	-
Ca_03681	4	G7I851_MEDTR Lin-9-like protein OS=Medicago truncatula GN=MTR_1g083040 PE=4 SV=1	"IPR001005; SANT domain, DNA binding"	0	1	0.05	1.72771	-5.11079	0.28992	"IPR010561; DIRP"	"IPR014778; Myb, DNA-binding"	"IPR017884; SANT, eukarya"	-	-	-	-	-	-	-	-	-	-
Ca_01213	3	G7KN41_MEDTR Proteasome subunit beta type OS=Medicago truncatula GN=MTR_6g084450 PE=3 SV=1	"IPR001353; Proteasome, subunit alpha/beta"	0	1	0.05	1.72771	-5.11079	0.28992	"IPR016050; Proteasome, beta-type subunit, conserved site"	"IPR023333; Proteasome B-type subunit"	-	-	-	-	-	-	-	-	-	-	-
Ca_06241	3	G7L2K1_MEDTR Putative uncharacterized protein OS=Medicago truncatula GN=MTR_7g076600 PE=4 SV=1	-	0	1	0.05	1.72771	-5.11079	0.28992	-	-	-	-	-	-	-	-	-	-	-	-	-
Ca_06243	3	G7KJ70_MEDTR Digalactosyldiacylglycerol synthase OS=Medicago truncatula GN=MTR_6g091670 PE=4 SV=1	"IPR001296; Glycosyl transferase, group 1"	0	1	0.05	1.72771	-5.11079	0.28992	-	-	-	-	-	-	-	-	-	-	-	-	-
Ca_04852	5	C6T0E1_SOYBN Putative uncharacterized protein OS=Glycine max PE=4 SV=1	-	0	1	0.05	1.72771	-5.11079	0.28992	-	-	-	-	-	-	-	-	-	-	-	-	-
Ca_04854	5	C6THQ2_SOYBN Putative uncharacterized protein OS=Glycine max PE=2 SV=1	"IPR002539; MaoC-like dehydratase"	0	1	0.05	1.72771	-5.11079	0.28992	-	-	-	-	-	-	-	-	-	-	-	-	-
Ca_12635	2	B7FN77_MEDTR Putative uncharacterized protein OS=Medicago truncatula PE=2 SV=1	"IPR001063; Ribosomal protein L22/L17"	0	1	0.05	1.72771	-5.11079	0.28992	"IPR005727; Ribosomal protein L22, bacterial-type"	"IPR018260; Ribosomal protein L22/L17, conserved site"	-	-	-	-	-	-	-	-	-	-	-
Ca_06049	3	G7KU92_MEDTR Subtilisin-like serine protease OS=Medicago truncatula GN=MTR_7g081750 PE=4 SV=1	"IPR000209; Peptidase S8/S53, subtilisin/kexin/sedolisin"	0	1	0.05	1.72771	-5.11079	0.28992	"IPR003137; Protease-associated domain, PA"	"IPR010259; Proteinase inhibitor I9, subtilisin propeptide"	"IPR015500; Peptidase S8, subtilisin-related"	"IPR022398; Peptidase S8/S53, subtilisin, active site"	-	-	-	-	-	-	-	-	-
Ca_02848	1	G7IMF4_MEDTR Pleiotropic drug resistance protein OS=Medicago truncatula GN=MTR_2g102660 PE=4 SV=1	"IPR003439; ABC transporter-like"	0	1	0.05	1.72771	-5.11079	0.28992	"IPR003593; ATPase, AAA+ type, core"	"IPR013525; ABC-2 type transporter"	"IPR013581; Plant PDR ABC transporter associated"	-	-	-	-	-	-	-	-	-	-
Ca_21099	2	B9SNP4_RICCO Protein binding protein, putative OS=Ricinus communis GN=RCOM_1025070 PE=4 SV=1	"IPR004140; Exo70 exocyst complex subunit"	0	1	0.05	1.72771	-5.11079	0.28992	-	-	-	-	-	-	-	-	-	-	-	-	-
Ca_21092	2	F6H490_VITVI Putative uncharacterized protein OS=Vitis vinifera GN=VIT_14s0068g00300 PE=4 SV=1	"IPR012463; Protein of unknown function DUF1675"	0	1	0.05	1.72771	-5.11079	0.28992	-	-	-	-	-	-	-	-	-	-	-	-	-
Ca_03510	4	G7IDR0_MEDTR WD-40 repeat protein-like protein OS=Medicago truncatula GN=MTR_1g087120 PE=4 SV=1	"IPR001680; WD40 repeat"	0	1	0.05	1.72771	-5.11079	0.28992	"IPR017986; WD40-repeat-containing domain"	"IPR019775; WD40 repeat, conserved site"	"IPR019781; WD40 repeat, subgroup"	"IPR019782; WD40 repeat 2"	-	-	-	-	-	-	-	-	-
Ca_06176	3	G7L6L7_MEDTR CAAX prenyl protease-like protein OS=Medicago truncatula GN=MTR_7g078760 PE=3 SV=1	"IPR001915; Peptidase M48"	0	1	0.05	1.72771	-5.11079	0.28992	-	-	-	-	-	-	-	-	-	-	-	-	-
Ca_10147	2	G7K384_MEDTR UDP-glucose glucosyltransferase OS=Medicago truncatula GN=MTR_5g090630 PE=3 SV=1	"IPR002213; UDP-glucuronosyl/UDP-glucosyltransferase"	0	1	0.05	1.72771	-5.11079	0.28992	-	-	-	-	-	-	-	-	-	-	-	-	-
Ca_13554	1	G7IJA3_MEDTR Putative uncharacterized protein OS=Medicago truncatula GN=MTR_2g069500 PE=4 SV=1	-	0	1	0.05	1.72771	-5.11079	0.28992	-	-	-	-	-	-	-	-	-	-	-	-	-
Ca_24435	1	B9HAQ9_POPTR Predicted protein OS=Populus trichocarpa GN=POPTRDRAFT_762879 PE=4 SV=1	"IPR012416; Calmodulin binding protein-like"	0	1	0.05	1.72771	-5.11079	0.28992	-	-	-	-	-	-	-	-	-	-	-	-	-
Ca_00682	1	G7ILR4_MEDTR Membrane protein, putative OS=Medicago truncatula GN=MTR_2g025190 PE=4 SV=1	-	0	1	0.05	1.72771	-5.11079	0.28992	-	-	-	-	-	-	-	-	-	-	-	-	-
Ca_10483	2	Q30CZ6_FAGSY Putative chorismate mutase OS=Fagus sylvatica PE=2 SV=1	"IPR008238; Chorismate mutase, AroQ class, eukaryotic type"	0	1	0.05	1.72771	-5.11079	0.28992	"IPR020822; Chorismate mutase, type II"	-	-	-	-	-	-	-	-	-	-	-	-
Ca_17280	2	G7KFJ3_MEDTR O-methyltransferase OS=Medicago truncatula GN=MTR_5g074580 PE=4 SV=1	"IPR001077; O-methyltransferase, family 2"	0	1	0.05	1.72771	-5.11079	0.28992	-	-	-	-	-	-	-	-	-	-	-	-	-
Ca_04237	5	G7J2M4_MEDTR Cyclin-dependent kinase E-1 OS=Medicago truncatula GN=MTR_3g096960 PE=4 SV=1	"IPR000719; Protein kinase, catalytic domain"	0	1	0.05	1.72771	-5.11079	0.28992	"IPR002290; Serine/threonine-protein kinase domain"	"IPR008271; Serine/threonine-protein kinase, active site"	"IPR017441; Protein kinase, ATP binding site"	"IPR017442; Serine/threonine-protein kinase-like domain"	"IPR020635; Tyrosine-protein kinase, catalytic domain"	-	-	-	-	-	-	-	-
Ca_04330	4	F6I1L7_VITVI Putative uncharacterized protein OS=Vitis vinifera GN=VIT_18s0086g00710 PE=4 SV=1	"IPR001680; WD40 repeat"	0	1	0.05	1.72771	-5.11079	0.28992	"IPR002423; Chaperonin Cpn60/TCP-1"	"IPR017986; WD40-repeat-containing domain"	"IPR019775; WD40 repeat, conserved site"	"IPR019781; WD40 repeat, subgroup"	"IPR019782; WD40 repeat 2"	-	-	-	-	-	-	-	-
Ca_25184	2	Q9MB26_VICFA Serine/threonine-protein phosphatase OS=Vicia faba GN=vfPP1c-1 PE=2 SV=1	"IPR004843; Metallo-dependent phosphatase"	0	1	0.05	1.72771	-5.11079	0.28992	"IPR006186; Serine/threonine-specific protein phosphatase/bis(5-nucleosyl)-tetraphosphatase"	-	-	-	-	-	-	-	-	-	-	-	-
Ca_03208	7	G7JTA0_MEDTR Leucine rich repeat protein OS=Medicago truncatula GN=MTR_4g127120 PE=4 SV=1	"IPR001611; Leucine-rich repeat"	0	1	0.05	1.72771	-5.11079	0.28992	"IPR003591; Leucine-rich repeat, typical subtype"	-	-	-	-	-	-	-	-	-	-	-	-
Ca_09569	6	Q42922_MEDSA Annexin (Fragment) OS=Medicago sativa GN=ann PE=2 SV=1	"IPR001464; Annexin"	0	1	0.05	1.72771	-5.11079	0.28992	"IPR009118; Annexin, plant"	"IPR018252; Annexin repeat, conserved site"	"IPR018502; Annexin repeat"	-	-	-	-	-	-	-	-	-	-
Ca_18730	5	G7IYF6_MEDTR Cellulose synthase OS=Medicago truncatula GN=MTR_3g005560 PE=4 SV=1	"IPR005150; Cellulose synthase"	0	1	0.05	1.72771	-5.11079	0.28992	-	-	-	-	-	-	-	-	-	-	-	-	-
Ca_13672	6	G7JEX8_MEDTR Putative uncharacterized protein OS=Medicago truncatula GN=MTR_4g068290 PE=4 SV=1	-	0	1	0.05	1.72771	-5.11079	0.28992	-	-	-	-	-	-	-	-	-	-	-	-	-
Ca_10385	6	G7LCF1_MEDTR Putative uncharacterized protein OS=Medicago truncatula GN=MTR_8g106520 PE=4 SV=1	"IPR006747; Protein of unknown function DUF599"	0	1	0.05	1.72771	-5.11079	0.28992	-	-	-	-	-	-	-	-	-	-	-	-	-
Ca_00764	3	G7L500_MEDTR Pre-mRNA cleavage complex 2 protein Pcf11 OS=Medicago truncatula GN=MTR_7g103840 PE=4 SV=1	"IPR006569; RNA polymerase II, large subunit, CTD"	0	1	0.05	1.72771	-5.11079	0.28992	"IPR006903; Domain of unknown function DUF618"	"IPR007087; Zinc finger, C2H2-type"	-	-	-	-	-	-	-	-	-	-	-
Ca_16272	6	C6TMZ9_SOYBN Putative uncharacterized protein OS=Glycine max PE=2 SV=1	"IPR001806; Ras GTPase"	0	1	0.05	1.72771	-5.11079	0.28992	"IPR002041; Ran GTPase"	"IPR003577; Ras small GTPase, Ras type"	"IPR003578; Small GTPase, Rho type"	"IPR003579; Ras small GTPase, Rab type"	"IPR006688; ADP-ribosylation factor"	"IPR013753; Ras"	"IPR020851; Small GTPase"	-	-	-	-	-	-
Ca_02055	8	G7KAS8_MEDTR Cytochrome P450 OS=Medicago truncatula GN=MTR_5g018980 PE=3 SV=1	"IPR001128; Cytochrome P450"	0	1	0.05	1.72771	-5.11079	0.28992	"IPR002401; Cytochrome P450, E-class, group I"	"IPR017972; Cytochrome P450, conserved site"	-	-	-	-	-	-	-	-	-	-	-
Ca_17417	6	G7ZV10_MEDTR E3 ubiquitin-protein ligase RNF181 OS=Medicago truncatula GN=MTR_016s1020 PE=4 SV=1	"IPR001841; Zinc finger, RING-type"	0	1	0.05	1.72771	-5.11079	0.28992	-	-	-	-	-	-	-	-	-	-	-	-	-
Ca_20829	5	G7IW85_MEDTR Putative uncharacterized protein OS=Medicago truncatula GN=MTR_3g020820 PE=4 SV=1	"IPR012417; Calmodulin-binding protein, plant"	0	1	0.05	1.72771	-5.11079	0.28992	-	-	-	-	-	-	-	-	-	-	-	-	-
Ca_24111	1	G7IT24_MEDTR ATP synthase subunit a chloroplastic OS=Medicago truncatula GN=MTR_2g059350 PE=4 SV=1	"IPR019378; GDP-fucose protein O-fucosyltransferase"	0	1	0.05	1.72771	-5.11079	0.28992	-	-	-	-	-	-	-	-	-	-	-	-	-
Ca_12829	7	G7JHM7_MEDTR Ribose-phosphate pyrophosphokinase OS=Medicago truncatula GN=MTR_4g098820 PE=3 SV=1	"IPR000836; Phosphoribosyltransferase"	0	1	0.05	1.72771	-5.11079	0.28992	"IPR000842; Phosphoribosyl pyrophosphate synthetase, conserved site"	-	-	-	-	-	-	-	-	-	-	-	-
Ca_05894	6	C6TAJ8_SOYBN Putative uncharacterized protein OS=Glycine max PE=2 SV=1	"IPR000994; Peptidase M24, structural domain"	0	1	0.05	1.72771	-5.11079	0.28992	"IPR007865; Peptidase M24B, X-Pro dipeptidase/aminopeptidase P N-terminal"	-	-	-	-	-	-	-	-	-	-	-	-
Ca_12325	7	B9T6T7_RICCO Putative uncharacterized protein OS=Ricinus communis GN=RCOM_0270660 PE=4 SV=1	-	0	1	0.05	1.72771	-5.11079	0.28992	-	-	-	-	-	-	-	-	-	-	-	-	-
Ca_11146	6	G7JQM6_MEDTR Porphobilinogen deaminase OS=Medicago truncatula GN=MTR_4g076600 PE=3 SV=1	"IPR000860; Tetrapyrrole biosynthesis, hydroxymethylbilane synthase"	0	1	0.05	1.72771	-5.11079	0.28992	"IPR022417; Porphobilinogen deaminase, N-terminal"	"IPR022418; Porphobilinogen deaminase, C-terminal domain"	"IPR022419; Porphobilinogen deaminase, dipyrromethane cofactor binding site"	-	-	-	-	-	-	-	-	-	-
Ca_02736	1	Q2HVE3_MEDTR Nucleosome assembly protein (NAP) OS=Medicago truncatula GN=MTR_2g099940 PE=3 SV=1	"IPR002164; Nucleosome assembly protein (NAP)"	0	1	0.05	1.72771	-5.11079	0.28992	-	-	-	-	-	-	-	-	-	-	-	-	-
Ca_21541	1	B9GJA8_POPTR Predicted protein OS=Populus trichocarpa GN=POPTRDRAFT_815557 PE=4 SV=1	-	0	1	0.05	1.72771	-5.11079	0.28992	-	-	-	-	-	-	-	-	-	-	-	-	-
Ca_11302	5	G7J2K7_MEDTR Putative uncharacterized protein OS=Medicago truncatula GN=MTR_3g086220 PE=4 SV=1	-	0	1	0.05	1.72771	-5.11079	0.28992	-	-	-	-	-	-	-	-	-	-	-	-	-
Ca_15320	7	G7KR74_MEDTR Hedgehog-interacting protein OS=Medicago truncatula GN=MTR_7g036900 PE=4 SV=1	"IPR012938; Glucose/Sorbosone dehydrogenase"	0	1	0.05	1.72771	-5.11079	0.28992	-	-	-	-	-	-	-	-	-	-	-	-	-
Ca_12173	4	G7L6E5_MEDTR 4,5-DOPA dioxygenase extradiol-like protein OS=Medicago truncatula GN=MTR_7g035060 PE=4 SV=1	"IPR004183; Extradiol ring-cleavage dioxygenase, class III enzyme, subunit B"	0	1	0.05	1.72771	-5.11079	0.28992	-	-	-	-	-	-	-	-	-	-	-	-	-
Ca_18852	6	C6T2C3_SOYBN Putative uncharacterized protein OS=Glycine max PE=2 SV=1	"IPR013865; Protein of unknown function DUF1754, eukaryotic"	0	1	0.05	1.72771	-5.11079	0.28992	-	-	-	-	-	-	-	-	-	-	-	-	-
Ca_08549	6	C6T8J5_SOYBN Putative uncharacterized protein OS=Glycine max PE=2 SV=1	"IPR001330; Prenyltransferase/squalene oxidase"	0	1	0.05	1.72771	-5.11079	0.28992	-	-	-	-	-	-	-	-	-	-	-	-	-
Ca_06075	3	A2Q5W7_MEDTR Acyl-CoA thioesterase OS=Medicago truncatula GN=MTR_7g080930 PE=4 SV=1	-	0	1	0.05	1.72771	-5.11079	0.28992	-	-	-	-	-	-	-	-	-	-	-	-	-
Ca_13486	6	B9SQC0_RICCO Coatomer beta subunit, putative OS=Ricinus communis GN=RCOM_0980380 PE=4 SV=1	"IPR001680; WD40 repeat"	0	1	0.05	1.72771	-5.11079	0.28992	"IPR006692; Coatomer, WD associated region"	"IPR017986; WD40-repeat-containing domain"	"IPR019781; WD40 repeat, subgroup"	"IPR019782; WD40 repeat 2"	"IPR020472; G-protein beta WD-40 repeat"	-	-	-	-	-	-	-	-
Ca_19264	4	G7I3J0_MEDTR Trimethylguanosine synthase OS=Medicago truncatula GN=MTR_1g019290 PE=4 SV=1	"IPR001202; WW/Rsp5/WWP"	0	1	0.05	1.72771	-5.11079	0.28992	"IPR019012; RNA cap guanine-N2 methyltransferase"	-	-	-	-	-	-	-	-	-	-	-	-
Ca_05092	6	Q7XAC3_VICFA Peptide transporter 1 OS=Vicia faba GN=PTR1 PE=2 SV=1	"IPR000109; Oligopeptide transporter"	0	1	0.05	1.72771	-5.11079	0.28992	"IPR018456; PTR2 family proton/oligopeptide symporter, conserved site"	-	-	-	-	-	-	-	-	-	-	-	-
Ca_07358	3	F6HLA7_VITVI Putative uncharacterized protein OS=Vitis vinifera GN=VIT_08s0007g07530 PE=4 SV=1	"IPR002198; Short-chain dehydrogenase/reductase SDR"	0	1	0.05	1.72771	-5.11079	0.28992	"IPR002347; Glucose/ribitol dehydrogenase"	"IPR020842; Polyketide synthase/Fatty acid synthase, KR"	-	-	-	-	-	-	-	-	-	-	-
Ca_06019	3	G7KV62_MEDTR Ser/Thr protein kinase OS=Medicago truncatula GN=MTR_7g082530 PE=3 SV=1	"IPR000719; Protein kinase, catalytic domain"	0	1	0.05	1.72771	-5.11079	0.28992	"IPR002290; Serine/threonine-protein kinase domain"	"IPR008271; Serine/threonine-protein kinase, active site"	"IPR017441; Protein kinase, ATP binding site"	"IPR017442; Serine/threonine-protein kinase-like domain"	"IPR020635; Tyrosine-protein kinase, catalytic domain"	-	-	-	-	-	-	-	-
Ca_11021	4	G7I524_MEDTR NAC domain protein OS=Medicago truncatula GN=MTR_1g008740 PE=4 SV=1	"IPR003441; No apical meristem (NAM) protein"	0	1	0.05	1.72771	-5.11079	0.28992	-	-	-	-	-	-	-	-	-	-	-	-	-
Ca_10371	6	G7LD89_MEDTR Eukaryotic peptide chain release factor GTP-binding subunit OS=Medicago truncatula GN=MTR_8g106700 PE=4 SV=1	"IPR000795; Protein synthesis factor, GTP-binding"	0	1	0.05	1.72771	-5.11079	0.28992	"IPR004160; Translation elongation factor EFTu/EF1A, C-terminal"	"IPR004161; Translation elongation factor EFTu/EF1A, domain 2"	-	-	-	-	-	-	-	-	-	-	-
Ca_14885	4	G7I3D6_MEDTR GTPase activating-like protein OS=Medicago truncatula GN=MTR_1g007590 PE=4 SV=1	"IPR000195; Rab-GAP/TBC domain"	0	1	0.05	1.72771	-5.11079	0.28992	-	-	-	-	-	-	-	-	-	-	-	-	-
Ca_02679	1	G7IHS1_MEDTR Putative uncharacterized protein OS=Medicago truncatula GN=MTR_2g098630 PE=4 SV=1	-	0	1	0.05	1.72771	-5.11079	0.28992	-	-	-	-	-	-	-	-	-	-	-	-	-
Ca_18347	4	Q2HTQ3_MEDTR Cysteine proteinase OS=Medicago truncatula GN=MTR_1g018840 PE=3 SV=1	"IPR000118; Granulin"	0	1	0.05	1.72771	-5.11079	0.28992	"IPR000169; Peptidase, cysteine peptidase active site"	"IPR000668; Peptidase C1A, papain C-terminal"	"IPR013128; Peptidase C1A, papain"	"IPR013201; Proteinase inhibitor I29, cathepsin propeptide"	-	-	-	-	-	-	-	-	-
Ca_10174	2	G7K362_MEDTR Putative uncharacterized protein OS=Medicago truncatula GN=MTR_5g089820 PE=4 SV=1	-	0	1	0.05	1.72771	-5.11079	0.28992	-	-	-	-	-	-	-	-	-	-	-	-	-
Ca_12215	3	C6SVS6_SOYBN Putative uncharacterized protein OS=Glycine max PE=2 SV=1	"IPR008637; HR-like lesion-inducer"	0	1	0.05	1.72771	-5.11079	0.28992	-	-	-	-	-	-	-	-	-	-	-	-	-
Ca_11969	3	G7L0K9_MEDTR Eukaryotic translation initiation factor 3 subunit A OS=Medicago truncatula GN=MTR_7g099920 PE=4 SV=1	"IPR000717; Proteasome component (PCI) domain"	0	1	0.05	1.72771	-5.11079	0.28992	-	-	-	-	-	-	-	-	-	-	-	-	-
Ca_11962	3	Q2HVU7_MEDTR K(+)/H(+) antiporter OS=Medicago truncatula GN=MTR_7g099800 PE=4 SV=1	"IPR006153; Cation/H+ exchanger"	0	1	0.05	1.72771	-5.11079	0.28992	-	-	-	-	-	-	-	-	-	-	-	-	-
Ca_01842	5	C6SWA7_SOYBN Putative uncharacterized protein OS=Glycine max PE=4 SV=1	"IPR000626; Ubiquitin"	0	1	0.05	1.72771	-5.11079	0.28992	"IPR019955; Ubiquitin supergroup"	"IPR022617; Small ubiquitin-related modifier, SUMO"	-	-	-	-	-	-	-	-	-	-	-
Ca_14921	4	F6HLW0_VITVI Putative uncharacterized protein OS=Vitis vinifera GN=VIT_10s0003g04350 PE=4 SV=1	"IPR000549; Photosystem I PsaG/PsaK protein"	0	1	0.05	1.72771	-5.11079	0.28992	-	-	-	-	-	-	-	-	-	-	-	-	-
Ca_09450	3	B9HD91_POPTR Predicted protein OS=Populus trichocarpa GN=POPTRDRAFT_560967 PE=4 SV=1	"IPR000291; D-alanine--D-alanine ligase/VANA/B/C, conserved site"	0	1	0.05	1.72771	-5.11079	0.28992	"IPR011095; D-alanine--D-alanine ligase, C-terminal"	"IPR011127; D-alanine--D-alanine ligase, N-terminal"	"IPR011761; ATP-grasp fold"	-	-	-	-	-	-	-	-	-	-
Ca_17101	5	G7IVT3_MEDTR NBS resistance protein OS=Medicago truncatula GN=MTR_3g011390 PE=4 SV=1	"IPR000767; Disease resistance protein"	0	1	0.05	1.72771	-5.11079	0.28992	"IPR002182; NB-ARC"	-	-	-	-	-	-	-	-	-	-	-	-
Ca_13323	6	B9HMK9_POPTR Predicted protein OS=Populus trichocarpa GN=POPTRDRAFT_803263 PE=4 SV=1	"IPR006740; Protein of unknown function DUF604"	0	1	0.05	1.72771	-5.11079	0.28992	-	-	-	-	-	-	-	-	-	-	-	-	-
Ca_12684	5	G7J4B2_MEDTR Pollen-specific protein C13 OS=Medicago truncatula GN=MTR_3g087540 PE=4 SV=1	"IPR006041; Pollen Ole e 1 allergen/extensin"	0	1	0.05	1.72771	-5.11079	0.28992	-	-	-	-	-	-	-	-	-	-	-	-	-
Ca_10860	4	G7I4I6_MEDTR Nbs-lrr resistance protein OS=Medicago truncatula GN=MTR_1g021110 PE=4 SV=1	"IPR000767; Disease resistance protein"	0	1	0.05	1.72771	-5.11079	0.28992	"IPR002182; NB-ARC"	"IPR008808; Powdery mildew resistance protein, RPW8 domain"	-	-	-	-	-	-	-	-	-	-	-
Ca_08205	3	Q2HVC5_MEDTR 2-aminoethanethiol dioxygenase OS=Medicago truncatula GN=MTR_7g086380 PE=4 SV=1	"IPR012864; Cysteamine dioxygenase"	0	1	0.05	1.72771	-5.11079	0.28992	-	-	-	-	-	-	-	-	-	-	-	-	-
Ca_03547	4	G7IBT1_MEDTR Autophagy-related protein 8h OS=Medicago truncatula GN=MTR_1g086310 PE=3 SV=1	"IPR004241; Light chain 3 (LC3)"	0	1	0.05	1.72771	-5.11079	0.28992	-	-	-	-	-	-	-	-	-	-	-	-	-
Ca_15519	8	B7FGL1_MEDTR 50S ribosomal protein L27 OS=Medicago truncatula GN=MTR_3g014010 PE=2 SV=1	"IPR001684; Ribosomal protein L27"	0	1	0.05	1.72771	-5.11079	0.28992	"IPR003891; Initiation factor eIF-4 gamma, MA3"	"IPR018261; Ribosomal protein L27, conserved site"	-	-	-	-	-	-	-	-	-	-	-
Ca_05650	4	F6GUD8_VITVI Putative uncharacterized protein OS=Vitis vinifera GN=VIT_06s0004g01370 PE=3 SV=1	"IPR004143; Biotin/lipoate A/B protein ligase"	0	1	0.05	1.72771	-5.11079	0.28992	"IPR020605; Octanoyltransferase, conserved site"	-	-	-	-	-	-	-	-	-	-	-	-
Ca_00827	3	F6HKN7_VITVI Putative uncharacterized protein OS=Vitis vinifera GN=VIT_08s0007g02800 PE=4 SV=1	"IPR008758; Peptidase S28"	0	1	0.05	1.72771	-5.11079	0.28992	-	-	-	-	-	-	-	-	-	-	-	-	-
Ca_06442	6	G7JL98_MEDTR Pentatricopeptide repeat-containing protein OS=Medicago truncatula GN=MTR_4g086270 PE=4 SV=1	"IPR002885; Pentatricopeptide repeat"	0	1	0.05	1.72771	-5.11079	0.28992	-	-	-	-	-	-	-	-	-	-	-	-	-
Ca_02983	7	G7JLL2_MEDTR Pathogenesis-related protein OS=Medicago truncatula GN=MTR_4g120760 PE=3 SV=1	"IPR000916; Bet v I allergen"	0	1	0.05	1.72771	-5.11079	0.28992	-	-	-	-	-	-	-	-	-	-	-	-	-
Ca_03256	7	Q8S564_SOYBN 4-coumarate:coenzyme A ligase OS=Glycine max GN=4CL1 PE=2 SV=1	"IPR000873; AMP-dependent synthetase/ligase"	0	1	0.05	1.72771	-5.11079	0.28992	"IPR020845; AMP-binding, conserved site"	-	-	-	-	-	-	-	-	-	-	-	-
Ca_05947	6	G7L865_MEDTR Lactoylglutathione lyase OS=Medicago truncatula GN=MTR_8g102980 PE=4 SV=1	"IPR004360; Glyoxalase/bleomycin resistance protein/dioxygenase"	0	1	0.05	1.72771	-5.11079	0.28992	"IPR018146; Glyoxalase I, conserved site"	-	-	-	-	-	-	-	-	-	-	-	-
Ca_00738	3	G7L4Y7_MEDTR Pelota-like protein OS=Medicago truncatula GN=MTR_7g102760 PE=4 SV=1	"IPR004405; Translation release factor pelota-like"	0	1	0.05	1.72771	-5.11079	0.28992	"IPR005140; eRF1 domain 1"	"IPR005141; eRF1 domain 2"	"IPR005142; eRF1 domain 3"	-	-	-	-	-	-	-	-	-	-
Ca_00732	3	G7L4X9_MEDTR Chromodomain-helicase-DNA-binding protein OS=Medicago truncatula GN=MTR_7g102610 PE=4 SV=1	"IPR001965; Zinc finger, PHD-type"	0	1	0.05	1.72771	-5.11079	0.28992	"IPR019786; Zinc finger, PHD-type, conserved site"	"IPR019787; Zinc finger, PHD-finger"	-	-	-	-	-	-	-	-	-	-	-
Ca_01065	3	Q2HV02_MEDTR Putative uncharacterized protein OS=Medicago truncatula GN=MTR_7g111090 PE=4 SV=1	-	0	1	0.05	1.72771	-5.11079	0.28992	-	-	-	-	-	-	-	-	-	-	-	-	-
Ca_05598	4	B9RYA3_RICCO D-3-phosphoglycerate dehydrogenase, putative OS=Ricinus communis GN=RCOM_0811570 PE=3 SV=1	"IPR002912; Amino acid-binding ACT"	0	1	0.05	1.72771	-5.11079	0.28992	"IPR006139; D-isomer specific 2-hydroxyacid dehydrogenase, catalytic domain"	"IPR006140; D-isomer specific 2-hydroxyacid dehydrogenase, NAD-binding"	"IPR006236; D-3-phosphoglycerate dehydrogenase"	-	-	-	-	-	-	-	-	-	-
Ca_11524	8	G7KF50_MEDTR Phosphoenolpyruvate carboxykinase OS=Medicago truncatula GN=MTR_5g030620 PE=3 SV=1	"IPR001272; Phosphoenolpyruvate carboxykinase, ATP-utilising"	0	1	0.05	1.72771	-5.11079	0.28992	-	-	-	-	-	-	-	-	-	-	-	-	-
Ca_13311	6	D7KZS0_ARALL Putative uncharacterized protein OS=Arabidopsis lyrata subsp. lyrata GN=ARALYDRAFT_897449 PE=3 SV=1	"IPR004000; Actin-like"	0	1	0.05	1.72771	-5.11079	0.28992	-	-	-	-	-	-	-	-	-	-	-	-	-
Ca_26282	5	G7J328_MEDTR Phosphatidylinositol-4-phosphate 5-kinase OS=Medicago truncatula GN=MTR_3g072650 PE=4 SV=1	"IPR003409; MORN motif"	0	1	0.05	1.72771	-5.11079	0.28992	-	-	-	-	-	-	-	-	-	-	-	-	-
Ca_16952	6	D2DF32_SOYBN PAD4 OS=Glycine max PE=2 SV=1	"IPR002921; Lipase, class 3"	0	1	0.05	1.72771	-5.11079	0.28992	-	-	-	-	-	-	-	-	-	-	-	-	-
Ca_19156	2	G7KQ23_MEDTR Galactose-1-phosphate uridylyltransferase OS=Medicago truncatula GN=MTR_6g029530 PE=4 SV=1	"IPR001937; Galactose-1-phosphate uridyl transferase, class I"	0	1	0.05	1.72771	-5.11079	0.28992	-	-	-	-	-	-	-	-	-	-	-	-	-
Ca_00959	3	G7KSP6_MEDTR WD repeat-containing protein-like protein OS=Medicago truncatula GN=MTR_7g108870 PE=4 SV=1	"IPR001680; WD40 repeat"	0	1	0.05	1.72771	-5.11079	0.28992	"IPR017986; WD40-repeat-containing domain"	"IPR019775; WD40 repeat, conserved site"	"IPR019781; WD40 repeat, subgroup"	"IPR019782; WD40 repeat 2"	-	-	-	-	-	-	-	-	-
Ca_15814	6	G1EI50_MEDSA Hsp23 OS=Medicago sativa PE=2 SV=1	"IPR002068; Heat shock protein Hsp20"	0	1	0.05	1.72771	-5.11079	0.28992	-	-	-	-	-	-	-	-	-	-	-	-	-
Ca_18824	3	G7KUS9_MEDTR Putative uncharacterized protein OS=Medicago truncatula GN=MTR_7g022480 PE=4 SV=1	"IPR006992; Amidohydrolase 2"	0	1	0.05	1.72771	-5.11079	0.28992	-	-	-	-	-	-	-	-	-	-	-	-	-
Ca_02081	8	G7KAV6_MEDTR RING finger protein OS=Medicago truncatula GN=MTR_5g019300 PE=4 SV=1	"IPR001841; Zinc finger, RING-type"	0	1	0.05	1.72771	-5.11079	0.28992	"IPR017907; Zinc finger, RING-type, conserved site"	"IPR018957; Zinc finger, C3HC4 RING-type"	-	-	-	-	-	-	-	-	-	-	-
Ca_19060	4	G7IA68_MEDTR Naringenin,2-oxoglutarate 3-dioxygenase OS=Medicago truncatula GN=MTR_1g062110 PE=3 SV=1	-	0	1	0.05	1.72771	-5.11079	0.28992	-	-	-	-	-	-	-	-	-	-	-	-	-
Ca_02627	1	C6T1U1_SOYBN Putative uncharacterized protein OS=Glycine max PE=2 SV=1	"IPR019324; M-phase phosphoprotein 6"	0	1	0.05	1.72771	-5.11079	0.28992	-	-	-	-	-	-	-	-	-	-	-	-	-
Ca_03118	7	Q9T0M9_PEA Sucrose synthase OS=Pisum sativum PE=2 SV=1	"IPR000368; Sucrose synthase"	0	1	0.05	1.72771	-5.11079	0.28992	"IPR001296; Glycosyl transferase, group 1"	-	-	-	-	-	-	-	-	-	-	-	-
Ca_15236	2	G7K3B6_MEDTR NAC domain protein IPR003441 OS=Medicago truncatula GN=MTR_5g090970 PE=4 SV=1	"IPR003441; No apical meristem (NAM) protein"	0	1	0.05	1.72771	-5.11079	0.28992	-	-	-	-	-	-	-	-	-	-	-	-	-
Ca_11933	8	G7ZVC5_MEDTR Photosystem II CP47 chlorophyll apoprotein OS=Medicago truncatula GN=MTR_023s0031 PE=4 SV=1	-	0	1	0.05	1.72771	-5.11079	0.28992	-	-	-	-	-	-	-	-	-	-	-	-	-
Ca_14181	4	B9SXJ9_RICCO ATP binding protein, putative OS=Ricinus communis GN=RCOM_0504010 PE=3 SV=1	"IPR000719; Protein kinase, catalytic domain"	0	1	0.05	1.72771	-5.11079	0.28992	"IPR001220; Legume lectin, beta chain"	"IPR002290; Serine/threonine-protein kinase domain"	"IPR008271; Serine/threonine-protein kinase, active site"	"IPR017441; Protein kinase, ATP binding site"	"IPR017442; Serine/threonine-protein kinase-like domain"	"IPR019825; Legume lectin, beta chain, Mn/Ca-binding site"	"IPR020635; Tyrosine-protein kinase, catalytic domain"	-	-	-	-	-	-
Ca_06704	7	G7JFD3_MEDTR Putative uncharacterized protein OS=Medicago truncatula GN=MTR_4g115420 PE=4 SV=1	"IPR011417; ANTH"	0	1	0.05	1.72771	-5.11079	0.28992	"IPR013809; Epsin-like, N-terminal"	-	-	-	-	-	-	-	-	-	-	-	-
Ca_06706	7	G7JFD7_MEDTR Xylogalacturonan beta-1,3-xylosyltransferase OS=Medicago truncatula GN=MTR_4g115460 PE=4 SV=1	"IPR004263; Exostosin-like"	0	1	0.05	1.72771	-5.11079	0.28992	-	-	-	-	-	-	-	-	-	-	-	-	-
Ca_24863	6	C6T455_SOYBN Putative uncharacterized protein OS=Glycine max PE=2 SV=1	"IPR006501; Pectinesterase inhibitor"	0	1	0.05	1.72771	-5.11079	0.28992	-	-	-	-	-	-	-	-	-	-	-	-	-
Ca_10429	6	B7FMB6_MEDTR Putative uncharacterized protein OS=Medicago truncatula PE=2 SV=1	"IPR008417; B-cell receptor-associated 31-like"	0	1	0.05	1.72771	-5.11079	0.28992	-	-	-	-	-	-	-	-	-	-	-	-	-
Ca_16486	6	G7JIE0_MEDTR Transcription factor TGA6 OS=Medicago truncatula GN=MTR_4g053250 PE=4 SV=1	"IPR004827; Basic-leucine zipper (bZIP) transcription factor"	0	1	0.05	1.72771	-5.11079	0.28992	"IPR011616; bZIP transcription factor, bZIP-1"	-	-	-	-	-	-	-	-	-	-	-	-
Ca_14759	1	F6H6X5_VITVI Putative uncharacterized protein OS=Vitis vinifera GN=VIT_05s0077g01830 PE=4 SV=1	"IPR001683; Phox homologous domain"	0	1	0.05	1.72771	-5.11079	0.28992	"IPR001736; Phospholipase D/Transphosphatidylase"	"IPR015679; Phospholipase D"	-	-	-	-	-	-	-	-	-	-	-
Ca_05412	4	B9P630_POPTR Predicted protein OS=Populus trichocarpa GN=POPTRDRAFT_792512 PE=4 SV=1	"IPR002938; Monooxygenase, FAD-binding"	0	1	0.05	1.72771	-5.11079	0.28992	"IPR003042; Aromatic-ring hydroxylase-like"	-	-	-	-	-	-	-	-	-	-	-	-
Ca_08892	5	C6SWJ6_SOYBN Putative uncharacterized protein OS=Glycine max PE=2 SV=1	"IPR001310; Histidine triad (HIT) protein"	0	1	0.05	1.72771	-5.11079	0.28992	"IPR019808; Histidine triad, conserved site"	-	-	-	-	-	-	-	-	-	-	-	-
Ca_19400	3	A2Q2I3_MEDTR Proteasome subunit beta type OS=Medicago truncatula GN=MTR_7g037830 PE=3 SV=1	"IPR000243; Peptidase T1A, proteasome beta-subunit"	0	1	0.05	1.72771	-5.11079	0.28992	"IPR001353; Proteasome, subunit alpha/beta"	"IPR016050; Proteasome, beta-type subunit, conserved site"	"IPR023333; Proteasome B-type subunit"	-	-	-	-	-	-	-	-	-	-
Ca_05354	4	Q9FQE0_SOYBN Glutathione S-transferase GST 18 (Fragment) OS=Glycine max PE=2 SV=1	"IPR004045; Glutathione S-transferase, N-terminal"	0	1	0.05	1.72771	-5.11079	0.28992	"IPR004046; Glutathione S-transferase, C-terminal"	"IPR017933; Glutathione S-transferase/chloride channel, C-terminal"	-	-	-	-	-	-	-	-	-	-	-
Ca_10328	6	G7LE88_MEDTR Purple acid phosphatase OS=Medicago truncatula GN=MTR_8g107620 PE=4 SV=1	"IPR004843; Metallo-dependent phosphatase"	0	1	0.05	1.72771	-5.11079	0.28992	-	-	-	-	-	-	-	-	-	-	-	-	-
Ca_10126	7	C6T8W1_SOYBN Putative uncharacterized protein OS=Glycine max PE=2 SV=1	"IPR007828; Inositol oxygenase"	0	1	0.05	1.72771	-5.11079	0.28992	-	-	-	-	-	-	-	-	-	-	-	-	-
Ca_08491	4	B7FK88_MEDTR Putative uncharacterized protein OS=Medicago truncatula PE=2 SV=1	"IPR000425; Major intrinsic protein"	0	1	0.05	1.72771	-5.11079	0.28992	"IPR022357; Major intrinsic protein, conserved site"	-	-	-	-	-	-	-	-	-	-	-	-
Ca_24061	6	B9HQQ7_POPTR Predicted protein (Fragment) OS=Populus trichocarpa GN=POPTRDRAFT_879783 PE=4 SV=1	"IPR001841; Zinc finger, RING-type"	0	1	0.05	1.72771	-5.11079	0.28992	-	-	-	-	-	-	-	-	-	-	-	-	-
Ca_06726	7	B6DXD7_MEDTR Vacuolar proton-inorganic pyrophosphatase OS=Medicago truncatula GN=VP1 PE=2 SV=1	"IPR004131; Pyrophosphate-energised proton pump"	0	1	0.05	1.72771	-5.11079	0.28992	-	-	-	-	-	-	-	-	-	-	-	-	-
Ca_10838	4	B9T4V1_RICCO Putative uncharacterized protein OS=Ricinus communis GN=RCOM_0411580 PE=4 SV=1	"IPR002076; GNS1/SUR4 membrane protein"	0	1	0.05	1.72771	-5.11079	0.28992	-	-	-	-	-	-	-	-	-	-	-	-	-
Ca_01374	3	G7L9W6_MEDTR RING-H2 finger protein ATL3C OS=Medicago truncatula GN=MTR_8g023400 PE=4 SV=1	"IPR001841; Zinc finger, RING-type"	0	1	0.05	1.72771	-5.11079	0.28992	"IPR018957; Zinc finger, C3HC4 RING-type"	-	-	-	-	-	-	-	-	-	-	-	-
Ca_01375	3	B9S5Q0_RICCO Exportin-T, putative OS=Ricinus communis GN=RCOM_0651980 PE=4 SV=1	"IPR013598; Exportin-1/Importin-beta-like"	0	1	0.05	1.72771	-5.11079	0.28992	-	-	-	-	-	-	-	-	-	-	-	-	-
Ca_01996	8	F6GWS1_VITVI Putative uncharacterized protein OS=Vitis vinifera GN=VIT_04s0023g02630 PE=4 SV=1	"IPR004113; FAD-linked oxidase, C-terminal"	0	1	0.05	1.72771	-5.11079	0.28992	"IPR006094; FAD linked oxidase, N-terminal"	"IPR016166; FAD-binding, type 2"	-	-	-	-	-	-	-	-	-	-	-
Ca_06625	7	G7JU59_MEDTR Putative uncharacterized protein OS=Medicago truncatula GN=MTR_4g113100 PE=4 SV=1	"IPR000719; Protein kinase, catalytic domain"	0	1	0.05	1.72771	-5.11079	0.28992	"IPR001611; Leucine-rich repeat"	"IPR002290; Serine/threonine-protein kinase domain"	"IPR013210; Leucine-rich repeat-containing N-terminal, type 2"	"IPR017442; Serine/threonine-protein kinase-like domain"	"IPR020635; Tyrosine-protein kinase, catalytic domain"	-	-	-	-	-	-	-	-
Ca_06355	6	Q06YR0_MEDTR IOMT 7 OS=Medicago truncatula PE=2 SV=1	"IPR001077; O-methyltransferase, family 2"	0	1	0.05	1.72771	-5.11079	0.28992	"IPR012967; Plant methyltransferase dimerisation"	-	-	-	-	-	-	-	-	-	-	-	-
Ca_13329	6	Q9M3V1_FAGSY Protein phpsphatase 2C (PP2C) OS=Fagus sylvatica GN=pp2C1 PE=2 SV=1	"IPR000222; Protein phosphatase 2C, manganese/magnesium aspartate binding site"	0	1	0.05	1.72771	-5.11079	0.28992	"IPR001932; Protein phosphatase 2C-like"	"IPR014045; Protein phosphatase 2C, N-terminal"	"IPR015655; Protein phosphatase 2C"	-	-	-	-	-	-	-	-	-	-
Ca_12495	2	G7KGX5_MEDTR Auxin influx protein OS=Medicago truncatula GN=MTR_5g082220 PE=4 SV=1	"IPR013057; Amino acid transporter, transmembrane"	0	1	0.05	1.72771	-5.11079	0.28992	-	-	-	-	-	-	-	-	-	-	-	-	-
Ca_04944	5	B9GRM6_POPTR Predicted protein OS=Populus trichocarpa GN=POPTRDRAFT_551005 PE=4 SV=1	-	0	1	0.05	1.72771	-5.11079	0.28992	-	-	-	-	-	-	-	-	-	-	-	-	-
Ca_04945	5	B9R7W1_RICCO Putative uncharacterized protein OS=Ricinus communis GN=RCOM_1594740 PE=4 SV=1	"IPR000644; Cystathionine beta-synthase, core"	0	1	0.05	1.72771	-5.11079	0.28992	-	-	-	-	-	-	-	-	-	-	-	-	-
Ca_16867	2	G7K8M6_MEDTR Adenylyltransferase and sulfurtransferase MOCS3 OS=Medicago truncatula GN=MTR_5g093580 PE=4 SV=1	"IPR000594; UBA/THIF-type NAD/FAD binding fold"	0	1	0.05	1.72771	-5.11079	0.28992	"IPR001763; Rhodanese-like"	"IPR007901; MoeZ/MoeB"	-	-	-	-	-	-	-	-	-	-	-
Ca_09678	6	Q75PK5_LOTJA Mitogen-activated kinase kinase kinase alpha OS=Lotus japonicus GN=LjM3Kalpha PE=2 SV=1	"IPR000719; Protein kinase, catalytic domain"	0	1	0.05	1.72771	-5.11079	0.28992	"IPR002290; Serine/threonine-protein kinase domain"	"IPR017441; Protein kinase, ATP binding site"	"IPR017442; Serine/threonine-protein kinase-like domain"	"IPR020635; Tyrosine-protein kinase, catalytic domain"	-	-	-	-	-	-	-	-	-
Ca_20147	4	Q1SN29_MEDTR Protein kinase OS=Medicago truncatula GN=MTR_1g061590 PE=4 SV=1	"IPR000719; Protein kinase, catalytic domain"	0	1	0.05	1.72771	-5.11079	0.28992	"IPR001611; Leucine-rich repeat"	"IPR002290; Serine/threonine-protein kinase domain"	"IPR003591; Leucine-rich repeat, typical subtype"	"IPR013210; Leucine-rich repeat-containing N-terminal, type 2"	"IPR017442; Serine/threonine-protein kinase-like domain"	"IPR020635; Tyrosine-protein kinase, catalytic domain"	-	-	-	-	-	-	-
Ca_12309	7	G7LJ94_MEDTR 6-phosphofructokinase OS=Medicago truncatula GN=MTR_8g069040 PE=4 SV=1	"IPR000023; Phosphofructokinase domain"	0	1	0.05	1.72771	-5.11079	0.28992	"IPR022953; Phosphofructokinase"	-	-	-	-	-	-	-	-	-	-	-	-
Ca_10210	2	G7KCS3_MEDTR Cysteine proteinase inhibitor OS=Medicago truncatula GN=MTR_5g088770 PE=4 SV=1	"IPR000010; Proteinase inhibitor I25, cystatin"	0	1	0.05	1.72771	-5.11079	0.28992	"IPR018073; Proteinase inhibitor I25, cystatin, conserved site"	"IPR020381; Proteinase inhibitor I25, cystatin, conserved region"	-	-	-	-	-	-	-	-	-	-	-
Ca_18205	5	C6TMV3_SOYBN Putative uncharacterized protein OS=Glycine max PE=2 SV=1	"IPR004345; TB2/DP1/HVA22-related protein"	0	1	0.05	1.72771	-5.11079	0.28992	-	-	-	-	-	-	-	-	-	-	-	-	-
Ca_09000	5	B9GH59_POPTR Predicted protein OS=Populus trichocarpa GN=POPTRDRAFT_829713 PE=4 SV=1	"IPR000504; RNA recognition motif domain"	0	1	0.05	1.72771	-5.11079	0.28992	"IPR001876; Zinc finger, RanBP2-type"	-	-	-	-	-	-	-	-	-	-	-	-
Ca_10582	5	G7KIV1_MEDTR Putative uncharacterized protein OS=Medicago truncatula GN=MTR_6g007980 PE=4 SV=1	-	0	1	0.05	1.72771	-5.11079	0.28992	-	-	-	-	-	-	-	-	-	-	-	-	-
Ca_04519	4	G7IC37_MEDTR DUF246 domain-containing protein OS=Medicago truncatula GN=MTR_1g101990 PE=4 SV=1	"IPR019378; GDP-fucose protein O-fucosyltransferase"	0	1	0.05	1.72771	-5.11079	0.28992	-	-	-	-	-	-	-	-	-	-	-	-	-
Ca_05012	5	G7J3I7_MEDTR Amino acid permease OS=Medicago truncatula GN=MTR_3g110430 PE=4 SV=1	"IPR013057; Amino acid transporter, transmembrane"	0	1	0.05	1.72771	-5.11079	0.28992	-	-	-	-	-	-	-	-	-	-	-	-	-
Ca_25550	5	C6T858_SOYBN Putative uncharacterized protein OS=Glycine max PE=2 SV=1	"IPR000727; Target SNARE coiled-coil domain"	0	1	0.05	1.72771	-5.11079	0.28992	-	-	-	-	-	-	-	-	-	-	-	-	-
Ca_07325	3	G7KVF9_MEDTR Thioredoxin-like protein OS=Medicago truncatula GN=MTR_7g093490 PE=4 SV=1	"IPR005746; Thioredoxin"	0	1	0.05	1.72771	-5.11079	0.28992	"IPR013766; Thioredoxin domain"	"IPR017936; Thioredoxin-like"	-	-	-	-	-	-	-	-	-	-	-
Ca_16712	6	G7JTP2_MEDTR Aquaporin TIP1-1 OS=Medicago truncatula GN=MTR_4g063090 PE=3 SV=1	"IPR000425; Major intrinsic protein"	0	1	0.05	1.72771	-5.11079	0.28992	"IPR022357; Major intrinsic protein, conserved site"	-	-	-	-	-	-	-	-	-	-	-	-
Ca_22471	1	B9RE68_RICCO Acetyl-CoA synthetase, putative OS=Ricinus communis GN=RCOM_1618780 PE=4 SV=1	"IPR000873; AMP-dependent synthetase/ligase"	0	1	0.05	1.72771	-5.11079	0.28992	-	-	-	-	-	-	-	-	-	-	-	-	-
Ca_06753	7	G7JHT3_MEDTR Putative uncharacterized protein OS=Medicago truncatula GN=MTR_4g116530 PE=4 SV=1	-	0	1	0.05	1.72771	-5.11079	0.28992	-	-	-	-	-	-	-	-	-	-	-	-	-
Ca_11749	7	G7LEA6_MEDTR Protein transport protein SEC23 OS=Medicago truncatula GN=MTR_8g011270 PE=4 SV=1	"IPR006895; Zinc finger, Sec23/Sec24-type"	0	1	0.05	1.72771	-5.11079	0.28992	"IPR006896; Sec23/Sec24, trunk domain"	"IPR006900; Sec23/Sec24, helical domain"	"IPR007123; Gelsolin domain"	"IPR012990; Sec23/Sec24 beta-sandwich"	-	-	-	-	-	-	-	-	-
Ca_10290	2	B9N772_POPTR Predicted protein OS=Populus trichocarpa GN=POPTRDRAFT_930196 PE=4 SV=1	"IPR007770; Protein of unknown function DUF679"	0	1	0.05	1.72771	-5.11079	0.28992	-	-	-	-	-	-	-	-	-	-	-	-	-
Ca_13242	7	G7JT48_MEDTR Uridine-cytidine kinase C OS=Medicago truncatula GN=MTR_4g112790 PE=4 SV=1	"IPR000764; Uridine kinase"	0	1	0.05	1.72771	-5.11079	0.28992	"IPR006083; Phosphoribulokinase/uridine kinase"	"IPR008172; Adenylate cyclase"	-	-	-	-	-	-	-	-	-	-	-
Ca_09085	4	G7I897_MEDTR Putative uncharacterized protein OS=Medicago truncatula GN=MTR_1g014250 PE=4 SV=1	"IPR004324; Biopterin transport-related protein BT1"	0	1	0.05	1.72771	-5.11079	0.28992	-	-	-	-	-	-	-	-	-	-	-	-	-
Ca_03810	4	G7I5N5_MEDTR O-linked GlcNAc transferase like protein OS=Medicago truncatula GN=MTR_1g079510 PE=4 SV=1	"IPR001440; Tetratricopeptide TPR-1"	0	1	0.05	1.72771	-5.11079	0.28992	"IPR013026; Tetratricopeptide repeat-containing"	"IPR019734; Tetratricopeptide repeat"	-	-	-	-	-	-	-	-	-	-	-
Ca_24263	7	G7LEG3_MEDTR Zinc finger A20 and AN1 domain-containing stress-associated protein OS=Medicago truncatula GN=MTR_8g036980 PE=4 SV=1	"IPR000058; Zinc finger, AN1-type"	0	1	0.05	1.72771	-5.11079	0.28992	-	-	-	-	-	-	-	-	-	-	-	-	-
Ca_24163	6	G7JMC5_MEDTR High-affinity nickel-transport family protein, putative OS=Medicago truncatula GN=MTR_4g073010 PE=4 SV=1	"IPR011541; Nickel/cobalt transporter, high-affinity"	0	1	0.05	1.72771	-5.11079	0.28992	-	-	-	-	-	-	-	-	-	-	-	-	-
Ca_13037	8	G7KMM3_MEDTR RING finger protein OS=Medicago truncatula GN=MTR_6g082620 PE=4 SV=1	"IPR001841; Zinc finger, RING-type"	0	1	0.05	1.72771	-5.11079	0.28992	"IPR018957; Zinc finger, C3HC4 RING-type"	-	-	-	-	-	-	-	-	-	-	-	-
Ca_03528	4	C6T001_SOYBN Putative uncharacterized protein (Fragment) OS=Glycine max PE=2 SV=1	-	0	1	0.05	1.72771	-5.11079	0.28992	-	-	-	-	-	-	-	-	-	-	-	-	-
Ca_08656	6	G7L824_MEDTR Putative uncharacterized protein OS=Medicago truncatula GN=MTR_8g088190 PE=4 SV=1	"IPR009719; Protein of unknown function DUF1296"	0	1	0.05	1.72771	-5.11079	0.28992	-	-	-	-	-	-	-	-	-	-	-	-	-
Ca_19579	7	G7LCR5_MEDTR Phosphopantothenoylcysteine decarboxylase OS=Medicago truncatula GN=MTR_8g035610 PE=4 SV=1	"IPR003382; Flavoprotein"	0	1	0.05	1.72771	-5.11079	0.28992	-	-	-	-	-	-	-	-	-	-	-	-	-
Ca_19176	1	B9RV94_RICCO Signal recognition particle 54 kD protein, putative OS=Ricinus communis GN=RCOM_0901100 PE=4 SV=1	"IPR000897; Signal recognition particle, SRP54 subunit, GTPase"	0	1	0.05	1.72771	-5.11079	0.28992	"IPR003593; ATPase, AAA+ type, core"	"IPR004125; Signal recognition particle, SRP54 subunit, M-domain"	"IPR013822; Signal recognition particle, SRP54 subunit, helical bundle"	-	-	-	-	-	-	-	-	-	-
Ca_15262	2	G7K3D2_MEDTR Putative uncharacterized protein OS=Medicago truncatula GN=MTR_5g091710 PE=4 SV=1	-	0	1	0.05	1.72771	-5.11079	0.28992	-	-	-	-	-	-	-	-	-	-	-	-	-
Ca_14909	4	G7IB41_MEDTR Regulator of chromosome condensation family protein OS=Medicago truncatula GN=MTR_1g006580 PE=4 SV=1	"IPR000408; Regulator of chromosome condensation, RCC1"	0	1	0.05	1.72771	-5.11079	0.28992	-	-	-	-	-	-	-	-	-	-	-	-	-
Ca_15742	7	Q8L6V6_CICAR Putative ripening related protein OS=Cicer arietinum PE=2 SV=1	"IPR000916; Bet v I allergen"	0	1	0.05	1.72771	-5.11079	0.28992	-	-	-	-	-	-	-	-	-	-	-	-	-
Ca_23694	4	F6HHT7_VITVI Putative uncharacterized protein OS=Vitis vinifera GN=VIT_01s0127g00860 PE=4 SV=1	"IPR001092; Helix-loop-helix DNA-binding domain"	0	1	0.05	1.72771	-5.11079	0.28992	-	-	-	-	-	-	-	-	-	-	-	-	-
Ca_06117	3	G7KRJ6_MEDTR Serine carboxypeptidase-like protein OS=Medicago truncatula GN=MTR_7g080180 PE=4 SV=1	"IPR001563; Peptidase S10, serine carboxypeptidase"	0	1	0.05	1.72771	-5.11079	0.28992	"IPR018202; Peptidase S10, serine carboxypeptidase, active site"	-	-	-	-	-	-	-	-	-	-	-	-
Ca_08229	3	Q2HVN6_MEDTR C33G8.2 , related OS=Medicago truncatula GN=MTR_7g085850 PE=4 SV=1	-	0	1	0.05	1.72771	-5.11079	0.28992	-	-	-	-	-	-	-	-	-	-	-	-	-
Ca_03234	7	G7JUD3_MEDTR Plasma membrane H+-ATPase OS=Medicago truncatula GN=MTR_4g127710 PE=3 SV=1	"IPR000695; ATPase, P-type, H+ transporting proton pump"	0	1	0.05	1.72771	-5.11079	0.28992	"IPR001757; ATPase, P-type, K/Mg/Cd/Cu/Zn/Na/Ca/Na/H-transporter"	"IPR004014; ATPase, P-type cation-transporter, N-terminal"	"IPR005834; Haloacid dehalogenase-like hydrolase"	"IPR008250; ATPase, P-type, ATPase-associated domain"	"IPR018303; ATPase, P-type phosphorylation site"	-	-	-	-	-	-	-	-
Ca_09579	6	B7FGU9_MEDTR 40S ribosomal protein S21 OS=Medicago truncatula PE=3 SV=1	"IPR001931; Ribosomal protein S21e"	0	1	0.05	1.72771	-5.11079	0.28992	"IPR018279; Ribosomal protein S21e, conserved site"	-	-	-	-	-	-	-	-	-	-	-	-
Ca_19016	6	G7ZX28_MEDTR Beta-1,3-galactosyl-O-glycosyl-glycoprotein beta-1,6-N-acetylglucosaminyltransferase OS=Medicago truncatula GN=MTR_050s0009 PE=4 SV=1	"IPR003406; Glycosyl transferase, family 14"	0	1	0.05	1.72771	-5.11079	0.28992	-	-	-	-	-	-	-	-	-	-	-	-	-
Ca_17626	7	G7IYW1_MEDTR Uridine 5'-monophosphate synthase OS=Medicago truncatula GN=MTR_3g017580 PE=3 SV=1	"IPR000836; Phosphoribosyltransferase"	0	1	0.05	1.72771	-5.11079	0.28992	"IPR001754; Orotidine 5'-phosphate decarboxylase domain"	"IPR018089; Orotidine 5'-phosphate decarboxylase, active site"	-	-	-	-	-	-	-	-	-	-	-
Ca_00790	3	A9LDB9_VICFA TFL1 (Fragment) OS=Vicia faba GN=TFL1 PE=4 SV=1	"IPR001858; Phosphatidylethanolamine-binding, conserved site"	0	1	0.05	1.72771	-5.11079	0.28992	"IPR008914; Phosphatidylethanolamine-binding protein PEBP"	-	-	-	-	-	-	-	-	-	-	-	-
Ca_09169	4	G7I9Z0_MEDTR Glycine dehydrogenase P protein OS=Medicago truncatula GN=MTR_1g016230 PE=3 SV=1	"IPR020580; Glycine cleavage system P-protein, N-terminal"	0	1	0.05	1.72771	-5.11079	0.28992	"IPR020581; Glycine cleavage system P protein"	-	-	-	-	-	-	-	-	-	-	-	-
Ca_15021	8	G7KAP0_MEDTR Probably inactive receptor-like protein kinase OS=Medicago truncatula GN=MTR_5g009660 PE=4 SV=1	"IPR000719; Protein kinase, catalytic domain"	0	1	0.05	1.72771	-5.11079	0.28992	"IPR001611; Leucine-rich repeat"	"IPR002290; Serine/threonine-protein kinase domain"	"IPR013210; Leucine-rich repeat-containing N-terminal, type 2"	"IPR017441; Protein kinase, ATP binding site"	"IPR017442; Serine/threonine-protein kinase-like domain"	"IPR020635; Tyrosine-protein kinase, catalytic domain"	-	-	-	-	-	-	-
Ca_15027	8	G7KAM5_MEDTR Calcium-binding mitochondrial carrier protein SCaMC-1-B OS=Medicago truncatula GN=MTR_5g009500 PE=3 SV=1	"IPR002067; Mitochondrial carrier protein"	0	1	0.05	1.72771	-5.11079	0.28992	"IPR018108; Mitochondrial substrate/solute carrier"	-	-	-	-	-	-	-	-	-	-	-	-
Ca_07809	4	G7IDL5_MEDTR Methylcrotonoyl-CoA carboxylase subunit alpha OS=Medicago truncatula GN=MTR_1g071610 PE=4 SV=1	"IPR000089; Biotin/lipoyl attachment"	0	1	0.05	1.72771	-5.11079	0.28992	"IPR001882; Biotin-binding site"	"IPR005479; Carbamoyl-phosphate synthetase, large subunit, ATP-binding"	"IPR005481; Carbamoyl-phosphate synthase, large subunit, N-terminal"	"IPR005482; Biotin carboxylase, C-terminal"	"IPR011761; ATP-grasp fold"	"IPR011764; Biotin carboxylation domain"	-	-	-	-	-	-	-
Ca_00802	3	C6SZQ1_SOYBN Putative uncharacterized protein OS=Glycine max PE=2 SV=1	-	0	1	0.05	1.72771	-5.11079	0.28992	-	-	-	-	-	-	-	-	-	-	-	-	-
Ca_02510	1	G7IU51_MEDTR Dof zinc finger protein OS=Medicago truncatula GN=MTR_2g093220 PE=4 SV=1	"IPR003851; Zinc finger, Dof-type"	0	1	0.05	1.72771	-5.11079	0.28992	-	-	-	-	-	-	-	-	-	-	-	-	-
Ca_04917	5	Q9ZRV9_CICAR Beta-galactosidase OS=Cicer arietinum PE=2 SV=1	"IPR000878; Tetrapyrrole methylase"	0	1	0.05	1.72771	-5.11079	0.28992	"IPR001944; Glycoside hydrolase, family 35"	"IPR018063; SAM-dependent methyltransferase RsmI, conserved site"	"IPR019801; Glycoside hydrolase, family 35, conserved site"	-	-	-	-	-	-	-	-	-	-
Ca_12133	4	G7I469_MEDTR 1-aminocyclopropane-1-carboxylate oxidase-like protein OS=Medicago truncatula GN=MTR_1g093120 PE=3 SV=1	"IPR005123; Oxoglutarate/iron-dependent oxygenase"	0	1	0.05	1.72771	-5.11079	0.28992	-	-	-	-	-	-	-	-	-	-	-	-	-
Ca_05739	6	G7LHC7_MEDTR Protein kinase-like protein OS=Medicago truncatula GN=MTR_8g098370 PE=4 SV=1	"IPR000719; Protein kinase, catalytic domain"	0	1	0.05	1.72771	-5.11079	0.28992	"IPR001245; Serine-threonine/tyrosine-protein kinase"	"IPR002290; Serine/threonine-protein kinase domain"	"IPR020635; Tyrosine-protein kinase, catalytic domain"	-	-	-	-	-	-	-	-	-	-
Ca_09641	6	G7LC91_MEDTR Cellulose synthase A catalytic subunit OS=Medicago truncatula GN=MTR_8g092590 PE=4 SV=1	"IPR001841; Zinc finger, RING-type"	0	1	0.05	1.72771	-5.11079	0.28992	"IPR005150; Cellulose synthase"	-	-	-	-	-	-	-	-	-	-	-	-
Ca_14278	2	G7JZH5_MEDTR Phosphoinositide phospholipase C OS=Medicago truncatula GN=MTR_5g071040 PE=4 SV=1	"IPR000008; C2 calcium-dependent membrane targeting"	0	1	0.05	1.72771	-5.11079	0.28992	"IPR000909; Phospholipase C, phosphatidylinositol-specific , X domain"	"IPR001192; Phosphoinositide phospholipase C"	"IPR001711; Phospholipase C, phosphatidylinositol-specific, Y domain"	"IPR015359; Phospholipase C, phosphoinositol-specific, EF-hand-like"	"IPR018029; C2 membrane targeting protein"	-	-	-	-	-	-	-	-
Ca_11372	5	G7JBC7_MEDTR DNA topoisomerase OS=Medicago truncatula GN=MTR_3g084800 PE=3 SV=1	"IPR000380; DNA topoisomerase, type IA"	0	1	0.05	1.72771	-5.11079	0.28992	"IPR003601; DNA topoisomerase, type IA, domain 2"	"IPR003602; DNA topoisomerase, type IA, DNA-binding"	"IPR013497; DNA topoisomerase, type IA, central"	"IPR023406; DNA topoisomerase, type IA, active site"	-	-	-	-	-	-	-	-	-
Ca_20329	5	B9RL26_RICCO Phospholipid-transporting atpase, putative OS=Ricinus communis GN=RCOM_0943250 PE=4 SV=1	"IPR001757; ATPase, P-type, K/Mg/Cd/Cu/Zn/Na/Ca/Na/H-transporter"	0	1	0.05	1.72771	-5.11079	0.28992	"IPR005834; Haloacid dehalogenase-like hydrolase"	"IPR008250; ATPase, P-type, ATPase-associated domain"	"IPR013200; HAD superfamily hydrolase-like, type 3"	"IPR018303; ATPase, P-type phosphorylation site"	-	-	-	-	-	-	-	-	-
Ca_13781	7	G7KQ29_MEDTR GDSL esterase/lipase OS=Medicago truncatula GN=MTR_6g031090 PE=4 SV=1	"IPR001087; Lipase, GDSL"	0	1	0.05	1.72771	-5.11079	0.28992	-	-	-	-	-	-	-	-	-	-	-	-	-
Ca_04567	4	G7K3Q2_MEDTR Kinase-like protein OS=Medicago truncatula GN=MTR_5g006560 PE=4 SV=1	"IPR000719; Protein kinase, catalytic domain"	0	1	0.05	1.72771	-5.11079	0.28992	"IPR001245; Serine-threonine/tyrosine-protein kinase"	"IPR002290; Serine/threonine-protein kinase domain"	"IPR008271; Serine/threonine-protein kinase, active site"	"IPR020635; Tyrosine-protein kinase, catalytic domain"	-	-	-	-	-	-	-	-	-
Ca_03991	5	G7J7F8_MEDTR Putative uncharacterized protein OS=Medicago truncatula GN=MTR_3g091680 PE=4 SV=1	"IPR007789; Protein of unknown function DUF688"	0	1	0.05	1.72771	-5.11079	0.28992	-	-	-	-	-	-	-	-	-	-	-	-	-
Ca_10678	8	G7K406_MEDTR ABC transporter-like protein OS=Medicago truncatula GN=MTR_5g025470 PE=3 SV=1	"IPR003439; ABC transporter-like"	0	1	0.05	1.72771	-5.11079	0.28992	"IPR003593; ATPase, AAA+ type, core"	"IPR013525; ABC-2 type transporter"	"IPR017871; ABC transporter, conserved site"	-	-	-	-	-	-	-	-	-	-
Ca_13370	5	G7J2E8_MEDTR Chloroplast lumen common protein family OS=Medicago truncatula GN=MTR_3g071970 PE=4 SV=1	"IPR007314; Domain of unknown function DUF399"	0	1	0.05	1.72771	-5.11079	0.28992	"IPR021825; Protein of unknown function DUF3411"	-	-	-	-	-	-	-	-	-	-	-	-
Ca_13592	1	C6TJR1_SOYBN Putative uncharacterized protein OS=Glycine max PE=2 SV=1	-	0	1	0.05	1.72771	-5.11079	0.28992	-	-	-	-	-	-	-	-	-	-	-	-	-
Ca_04335	4	C6T219_SOYBN Putative uncharacterized protein OS=Glycine max PE=2 SV=1	"IPR003425; Uncharacterised protein family Ycf19"	0	1	0.05	1.72771	-5.11079	0.28992	-	-	-	-	-	-	-	-	-	-	-	-	-
Ca_02410	8	G7KDH1_MEDTR Multidrug and toxin extrusion protein OS=Medicago truncatula GN=MTR_5g010830 PE=4 SV=1	"IPR002528; Multi antimicrobial extrusion protein"	0	1	0.05	1.72771	-5.11079	0.28992	-	-	-	-	-	-	-	-	-	-	-	-	-
Ca_16977	2	G7ZY18_MEDTR Monoglyceride lipase OS=Medicago truncatula GN=MTR_065s0047 PE=4 SV=1	"IPR000073; Alpha/beta hydrolase fold-1"	0	1	0.05	1.72771	-5.11079	0.28992	"IPR022742; Alpha/beta hydrolase, N-terminal"	-	-	-	-	-	-	-	-	-	-	-	-
Ca_04109	5	B7U8J1_ZIZJJ Expansin 2 (Fragment) OS=Ziziphus jujuba PE=2 SV=1	"IPR002963; Expansin"	0	1	0.05	1.72771	-5.11079	0.28992	"IPR007112; Expansin/pollen allergen, DPBB domain"	"IPR007117; Pollen allergen/expansin, C-terminal"	"IPR007118; Expansin/Lol pI"	"IPR009009; Barwin-related endoglucanase"	-	-	-	-	-	-	-	-	-
Ca_04100	5	B0LUS3_SOYBN Transcription factor OS=Glycine max GN=WRKY58 PE=2 SV=1	"IPR003657; DNA-binding WRKY"	0	1	0.05	1.72771	-5.11079	0.28992	-	-	-	-	-	-	-	-	-	-	-	-	-
Ca_09769	2	G7KEL5_MEDTR Phytochromobilin:ferredoxin oxidoreductase OS=Medicago truncatula GN=MTR_5g097080 PE=4 SV=1	"IPR009249; Ferredoxin-dependent bilin reductase"	0	1	0.05	1.72771	-5.11079	0.28992	-	-	-	-	-	-	-	-	-	-	-	-	-
Ca_17555	2	B7FJ93_MEDTR Putative uncharacterized protein OS=Medicago truncatula PE=2 SV=1	"IPR002698; 5-formyltetrahydrofolate cyclo-ligase"	0	1	0.05	1.72771	-5.11079	0.28992	-	-	-	-	-	-	-	-	-	-	-	-	-
Ca_01245	3	B9S7H6_RICCO Poly(RC)-binding protein, putative OS=Ricinus communis GN=RCOM_0607560 PE=4 SV=1	"IPR004087; K Homology"	0	1	0.05	1.72771	-5.11079	0.28992	"IPR004088; K Homology, type 1"	"IPR018111; K Homology, type 1, subgroup"	-	-	-	-	-	-	-	-	-	-	-
Ca_15587	5	F6GUV1_VITVI Putative uncharacterized protein OS=Vitis vinifera GN=VIT_06s0004g05970 PE=4 SV=1	"IPR001650; Helicase, C-terminal"	0	1	0.05	1.72771	-5.11079	0.28992	"IPR012961; DSH, C-terminal"	-	-	-	-	-	-	-	-	-	-	-	-
Ca_08391	4	D7UBS0_VITVI Putative uncharacterized protein OS=Vitis vinifera GN=VIT_13s0074g00030 PE=4 SV=1	"IPR001680; WD40 repeat"	0	1	0.05	1.72771	-5.11079	0.28992	"IPR012952; BING4, C-terminal"	"IPR017986; WD40-repeat-containing domain"	"IPR019775; WD40 repeat, conserved site"	"IPR019781; WD40 repeat, subgroup"	"IPR019782; WD40 repeat 2"	-	-	-	-	-	-	-	-
Ca_00394	1	B9GW35_POPTR Predicted protein OS=Populus trichocarpa GN=POPTRDRAFT_554278 PE=4 SV=1	-	0	1	0.05	1.72771	-5.11079	0.28992	-	-	-	-	-	-	-	-	-	-	-	-	-
Ca_03722	4	G8A2G4_MEDTR Putative uncharacterized protein OS=Medicago truncatula GN=MTR_135s0009 PE=4 SV=1	"IPR009081; Acyl carrier protein-like"	0	1	0.05	1.72771	-5.11079	0.28992	"IPR009787; Protein of unknown function DUF1352"	-	-	-	-	-	-	-	-	-	-	-	-
Ca_11899	8	G7K0Z4_MEDTR Serine/threonine protein kinase mTOR OS=Medicago truncatula GN=MTR_5g005380 PE=4 SV=1	"IPR000357; HEAT"	0	1	0.05	1.72771	-5.11079	0.28992	"IPR000403; Phosphatidylinositol 3-/4-kinase, catalytic"	"IPR003151; PIK-related kinase, FAT"	"IPR003152; PIK-related kinase, FATC"	"IPR009076; FKBP12-rapamycin-associated protein, FKBP12-rapamycin-binding"	"IPR014009; PIK-related kinase"	"IPR018936; Phosphatidylinositol 3/4-kinase, conserved site"	-	-	-	-	-	-	-
Ca_20630	1	A2Q567_MEDTR Amine oxidase OS=Medicago truncatula GN=MTR_2g039160 PE=4 SV=1	"IPR002937; Amine oxidase"	0	1	0.05	1.72771	-5.11079	0.28992	-	-	-	-	-	-	-	-	-	-	-	-	-
Ca_21585	6	G7JEN4_MEDTR 3-phosphoshikimate 1-carboxyvinyltransferase OS=Medicago truncatula GN=MTR_4g024620 PE=3 SV=1	"IPR001986; Enolpyruvate transferase domain"	0	1	0.05	1.72771	-5.11079	0.28992	"IPR023193; 3-phosphoshikimate 1-carboxyvinyltransferase, conserved site"	-	-	-	-	-	-	-	-	-	-	-	-
Ca_02356	8	C6SX89_SOYBN Putative uncharacterized protein OS=Glycine max PE=2 SV=1	"IPR004241; Light chain 3 (LC3)"	0	1	0.05	1.72771	-5.11079	0.28992	-	-	-	-	-	-	-	-	-	-	-	-	-
Ca_04683	5	C6T9Z3_SOYBN Putative uncharacterized protein OS=Glycine max PE=2 SV=1	"IPR004139; Glycosyl transferase, family 13"	0	1	0.05	1.72771	-5.11079	0.28992	-	-	-	-	-	-	-	-	-	-	-	-	-
Ca_14364	2	G7K1X5_MEDTR Polcalcin Nic t OS=Medicago truncatula GN=MTR_5g079340 PE=4 SV=1	"IPR002048; Calcium-binding EF-hand"	0	1	0.05	1.72771	-5.11079	0.28992	"IPR018247; EF-Hand 1, calcium-binding site"	"IPR018248; EF-hand"	"IPR018249; EF-HAND 2"	-	-	-	-	-	-	-	-	-	-
Ca_19500	7	D7TND2_VITVI Putative uncharacterized protein OS=Vitis vinifera GN=VIT_01s0026g01770 PE=3 SV=1	"IPR000608; Ubiquitin-conjugating enzyme, E2"	0	1	0.05	1.72771	-5.11079	0.28992	"IPR023313; Ubiquitin-conjugating enzyme, active site"	-	-	-	-	-	-	-	-	-	-	-	-
Ca_09155	4	G7I9V8_MEDTR Cytochrome P450 OS=Medicago truncatula GN=MTR_1g015860 PE=3 SV=1	"IPR001128; Cytochrome P450"	0	1	0.05	1.72771	-5.11079	0.28992	-	-	-	-	-	-	-	-	-	-	-	-	-
Ca_07644	5	G7JI82_MEDTR Annotation was added to scaffolds in November 2011 Long-chain-fatty-acid-CoA ligase OS=Medicago truncatula GN=MTR_3g082660 PE=4 SV=1	"IPR000873; AMP-dependent synthetase/ligase"	0	1	0.05	1.72771	-5.11079	0.28992	"IPR020845; AMP-binding, conserved site"	-	-	-	-	-	-	-	-	-	-	-	-
Ca_06891	1	E0CSN9_VITVI Putative uncharacterized protein OS=Vitis vinifera GN=VIT_19s0014g03140 PE=4 SV=1	"IPR007822; Lanthionine synthetase C-like"	0	1	0.05	1.72771	-5.11079	0.28992	"IPR020464; LanC-like protein, eukaryotic"	-	-	-	-	-	-	-	-	-	-	-	-
Ca_20286	1	Q9SMK5_CICAR Plasma membrane intrinsic polypeptide OS=Cicer arietinum PE=2 SV=1	"IPR008469; DREPP plasma membrane polypeptide"	0	1	0.05	1.72771	-5.11079	0.28992	-	-	-	-	-	-	-	-	-	-	-	-	-
Ca_00837	3	C6T7M0_SOYBN Putative uncharacterized protein OS=Glycine max PE=2 SV=1	"IPR019363; Protein of unknown function DUF2305"	0	1	0.05	1.72771	-5.11079	0.28992	-	-	-	-	-	-	-	-	-	-	-	-	-
Ca_02528	1	G7IRR3_MEDTR 4-hydroxy-3-methylbut-2-en-1-yl diphosphate synthase OS=Medicago truncatula GN=MTR_2g094160 PE=3 SV=1	"IPR004588; 4-hydroxy-3-methylbut-2-en-1-yl diphosphate synthase, bacterial-type"	0	1	0.05	1.72771	-5.11079	0.28992	-	-	-	-	-	-	-	-	-	-	-	-	-
Ca_08168	3	G7L2M3_MEDTR GDSL esterase/lipase OS=Medicago truncatula GN=MTR_7g087190 PE=4 SV=1	"IPR001087; Lipase, GDSL"	0	1	0.05	1.72771	-5.11079	0.28992	-	-	-	-	-	-	-	-	-	-	-	-	-
Ca_05859	6	Q9XEY7_SOYBN Trehalase 1 GMTRE1 OS=Glycine max PE=2 SV=1	"IPR001661; Glycoside hydrolase, family 37"	0	1	0.05	1.72771	-5.11079	0.28992	"IPR018232; Glycoside hydrolase, family 37, conserved site"	-	-	-	-	-	-	-	-	-	-	-	-
Ca_05850	6	B9RYP4_RICCO Kinesin light chain, putative OS=Ricinus communis GN=RCOM_1312260 PE=4 SV=1	"IPR001440; Tetratricopeptide TPR-1"	0	1	0.05	1.72771	-5.11079	0.28992	"IPR013026; Tetratricopeptide repeat-containing"	"IPR019734; Tetratricopeptide repeat"	-	-	-	-	-	-	-	-	-	-	-
Ca_01190	3	G7KZQ5_MEDTR Putative uncharacterized protein OS=Medicago truncatula GN=MTR_7g113950 PE=4 SV=1	"IPR021410; Protein of unknown function DUF3049"	0	1	0.05	1.72771	-5.11079	0.28992	-	-	-	-	-	-	-	-	-	-	-	-	-
Ca_10168	2	B7FH42_MEDTR Mitochondria fission 1 protein OS=Medicago truncatula GN=MTR_5g090010 PE=2 SV=1	"IPR013105; Tetratricopeptide TPR2"	0	1	0.05	1.72771	-5.11079	0.28992	-	-	-	-	-	-	-	-	-	-	-	-	-
Ca_15154	4	B9HJH7_POPTR Rna-dependent RNA polymerase OS=Populus trichocarpa GN=RDR902 PE=4 SV=1	"IPR007855; RNA-dependent RNA polymerase, eukaryotic-type"	0	1	0.05	1.72771	-5.11079	0.28992	-	-	-	-	-	-	-	-	-	-	-	-	-
Ca_01355	3	B9RNK3_RICCO Pyruvate dehydrogenase, putative OS=Ricinus communis GN=RCOM_1339660 PE=4 SV=1	"IPR001017; Dehydrogenase, E1 component"	0	1	0.05	1.72771	-5.11079	0.28992	-	-	-	-	-	-	-	-	-	-	-	-	-
Ca_06992	1	C6TMW7_SOYBN Putative uncharacterized protein OS=Glycine max PE=2 SV=1	"IPR012864; Cysteamine dioxygenase"	0	1	0.05	1.72771	-5.11079	0.28992	-	-	-	-	-	-	-	-	-	-	-	-	-
Ca_00129	1	G7INW0_MEDTR Calmodulin-binding transcription activator OS=Medicago truncatula GN=MTR_2g008840 PE=4 SV=1	"IPR000048; IQ motif, EF-hand binding site"	0	1	0.05	1.72771	-5.11079	0.28992	"IPR002110; Ankyrin repeat"	"IPR002909; Cell surface receptor IPT/TIG"	"IPR005559; CG-1"	"IPR020683; Ankyrin repeat-containing domain"	-	-	-	-	-	-	-	-	-
Ca_07551	5	B9S6M5_RICCO Putative uncharacterized protein OS=Ricinus communis GN=RCOM_1110800 PE=4 SV=1	-	0	1	0.05	1.72771	-5.11079	0.28992	-	-	-	-	-	-	-	-	-	-	-	-	-
Ca_02258	8	O48903_MEDSA Malate dehydrogenase (Precursor) OS=Medicago sativa GN=gmdh PE=2 SV=1	"IPR001236; Lactate/malate dehydrogenase, N-terminal"	0	1	0.05	1.72771	-5.11079	0.28992	"IPR001252; Malate dehydrogenase, active site"	"IPR010097; Malate dehydrogenase, type 1"	"IPR022383; Lactate/malate dehydrogenase, C-terminal"	-	-	-	-	-	-	-	-	-	-
Ca_09614	6	G7LBA0_MEDTR Transcription factor tfiiib component OS=Medicago truncatula GN=MTR_8g091830 PE=4 SV=1	"IPR001005; SANT domain, DNA binding"	0	1	0.05	1.72771	-5.11079	0.28992	"IPR014778; Myb, DNA-binding"	"IPR017884; SANT, eukarya"	-	-	-	-	-	-	-	-	-	-	-
Ca_14206	4	C6TM88_SOYBN Putative uncharacterized protein OS=Glycine max PE=2 SV=1	"IPR000467; D111/G-patch"	0	1	0.05	1.72771	-5.11079	0.28992	-	-	-	-	-	-	-	-	-	-	-	-	-
Ca_03423	4	B9I9Y5_POPTR Predicted protein OS=Populus trichocarpa GN=POPTRDRAFT_572767 PE=4 SV=1	-	0	1	0.05	1.72771	-5.11079	0.28992	-	-	-	-	-	-	-	-	-	-	-	-	-
Ca_00216	1	C6TD38_SOYBN Putative uncharacterized protein OS=Glycine max PE=2 SV=1	"IPR005025; NADPH-dependent FMN reductase"	0	1	0.05	1.72771	-5.11079	0.28992	"IPR008254; Flavodoxin/nitric oxide synthase"	-	-	-	-	-	-	-	-	-	-	-	-
Ca_00212	1	G7IK37_MEDTR Pro-resilin OS=Medicago truncatula GN=MTR_2g010980 PE=4 SV=1	-	0	1	0.05	1.72771	-5.11079	0.28992	-	-	-	-	-	-	-	-	-	-	-	-	-
Ca_06682	7	G7JE44_MEDTR Methyl binding domain protein OS=Medicago truncatula GN=MTR_4g114770 PE=4 SV=1	"IPR001739; Methyl-CpG DNA binding"	0	1	0.05	1.72771	-5.11079	0.28992	-	-	-	-	-	-	-	-	-	-	-	-	-
Ca_10075	7	G7LHG9_MEDTR Zinc finger protein OS=Medicago truncatula GN=MTR_8g017210 PE=4 SV=1	"IPR007087; Zinc finger, C2H2-type"	0	1	0.05	1.72771	-5.11079	0.28992	"IPR015880; Zinc finger, C2H2-like"	-	-	-	-	-	-	-	-	-	-	-	-
Ca_04536	4	G7ID53_MEDTR Embryo-specific protein OS=Medicago truncatula GN=MTR_1g102420 PE=4 SV=1	"IPR010417; Embryo-specific 3"	0	1	0.05	1.72771	-5.11079	0.28992	-	-	-	-	-	-	-	-	-	-	-	-	-
Ca_01015	3	G7KTM5_MEDTR Nodal modulator OS=Medicago truncatula GN=MTR_7g109730 PE=4 SV=1	-	0	1	0.05	1.72771	-5.11079	0.28992	-	-	-	-	-	-	-	-	-	-	-	-	-
Ca_03322	7	B9IMC7_POPTR Predicted protein OS=Populus trichocarpa GN=POPTRDRAFT_825953 PE=4 SV=1	"IPR004401; Uncharacterised protein family UPF0133"	0	1	0.05	1.72771	-5.11079	0.28992	-	-	-	-	-	-	-	-	-	-	-	-	-
Ca_20382	2	C6T0A7_SOYBN Putative uncharacterized protein OS=Glycine max PE=2 SV=1	"IPR001892; Ribosomal protein S13"	0	1	0.05	1.72771	-5.11079	0.28992	"IPR018269; Ribosomal protein S13, conserved site"	-	-	-	-	-	-	-	-	-	-	-	-
Ca_15740	7	Q8L6V6_CICAR Putative ripening related protein OS=Cicer arietinum PE=2 SV=1	"IPR000916; Bet v I allergen"	0	1	0.05	1.72771	-5.11079	0.28992	-	-	-	-	-	-	-	-	-	-	-	-	-
Ca_07341	3	G7KWD5_MEDTR Putative uncharacterized protein OS=Medicago truncatula GN=MTR_7g093950 PE=4 SV=1	"IPR002168; Lipase, GDXG, active site"	0	1	0.05	1.72771	-5.11079	0.28992	"IPR013094; Alpha/beta hydrolase fold-3"	-	-	-	-	-	-	-	-	-	-	-	-
Ca_12472	2	G7K254_MEDTR Gibberellin 2-beta-dioxygenase OS=Medicago truncatula GN=MTR_5g082850 PE=4 SV=1	-	0	1	0.05	1.72771	-5.11079	0.28992	-	-	-	-	-	-	-	-	-	-	-	-	-
Ca_04473	4	G8A221_MEDTR Low-temperature-induced 65 kDa protein OS=Medicago truncatula GN=MTR_128s0015 PE=4 SV=1	-	0	1	0.05	1.72771	-5.11079	0.28992	-	-	-	-	-	-	-	-	-	-	-	-	-
Ca_01227	3	G7L1U8_MEDTR Peptide-N(4)-(N-acetyl-beta-glucosaminyl)asparagine amidase OS=Medicago truncatula GN=MTR_7g114940 PE=4 SV=1	"IPR002931; Transglutaminase-like"	0	1	0.05	1.72771	-5.11079	0.28992	-	-	-	-	-	-	-	-	-	-	-	-	-
Ca_01220	3	Q2PEP7_TRIPR Putative DNA-damage-repair/toleration protein DRT102 OS=Trifolium pratense PE=2 SV=1	"IPR003500; Ribose/galactose isomerase"	0	1	0.05	1.72771	-5.11079	0.28992	"IPR013096; Cupin 2, conserved barrel"	-	-	-	-	-	-	-	-	-	-	-	-
Ca_02449	1	G7JTX1_MEDTR Putative uncharacterized protein OS=Medicago truncatula GN=MTR_4g078770 PE=4 SV=1	-	0	1	0.05	1.72771	-5.11079	0.28992	-	-	-	-	-	-	-	-	-	-	-	-	-
Ca_13263	6	C6T9N6_SOYBN Putative uncharacterized protein (Fragment) OS=Glycine max PE=2 SV=1	-	0	1	0.05	1.72771	-5.11079	0.28992	-	-	-	-	-	-	-	-	-	-	-	-	-
Ca_03716	4	G7I7G6_MEDTR Putative uncharacterized protein OS=Medicago truncatula GN=MTR_1g082300 PE=4 SV=1	"IPR001680; WD40 repeat"	0	1	0.05	1.72771	-5.11079	0.28992	"IPR019781; WD40 repeat, subgroup"	"IPR022175; Breast carcinoma amplified sequence 3"	-	-	-	-	-	-	-	-	-	-	-
Ca_16921	6	G7LFS5_MEDTR MAC/Perforin domain containing protein OS=Medicago truncatula GN=MTR_8g095110 PE=4 SV=1	"IPR020864; Membrane attack complex component/perforin (MACPF) domain"	0	1	0.05	1.72771	-5.11079	0.28992	-	-	-	-	-	-	-	-	-	-	-	-	-
Ca_04152	5	G7JAE0_MEDTR Ribonuclease P protein subunit p25 OS=Medicago truncatula GN=MTR_3g095260 PE=4 SV=1	"IPR002775; DNA/RNA-binding protein Alba-like"	0	1	0.05	1.72771	-5.11079	0.28992	-	-	-	-	-	-	-	-	-	-	-	-	-
Ca_09711	2	G7K4N0_MEDTR Serine acetyltransferase OS=Medicago truncatula GN=MTR_5g095470 PE=4 SV=1	"IPR010493; Serine acetyltransferase, N-terminal"	0	1	0.05	1.72771	-5.11079	0.28992	"IPR018357; Hexapeptide transferase, conserved site"	-	-	-	-	-	-	-	-	-	-	-	-
Ca_21319	4	A0EXV1_PEA Eukaryotic translation initiation factor 4E iso OS=Pisum sativum GN=eIF4Eiso PE=2 SV=1	"IPR001040; Translation Initiation factor eIF- 4e"	0	1	0.05	1.72771	-5.11079	0.28992	"IPR019770; Eukaryotic translation initiation factor 4E (eIF-4E), conserved site"	-	-	-	-	-	-	-	-	-	-	-	-
Ca_25116	1	G7KJV0_MEDTR Type I inositol-1,4,5-trisphosphate 5-phosphatase OS=Medicago truncatula GN=MTR_6g092670 PE=4 SV=1	-	0	1	0.05	1.72771	-5.11079	0.28992	-	-	-	-	-	-	-	-	-	-	-	-	-
Ca_10333	6	G7LE78_MEDTR Atypical receptor-like kinase MARK OS=Medicago truncatula GN=MTR_8g107470 PE=4 SV=1	"IPR000719; Protein kinase, catalytic domain"	0	1	0.05	1.72771	-5.11079	0.28992	"IPR001611; Leucine-rich repeat"	"IPR002290; Serine/threonine-protein kinase domain"	"IPR013210; Leucine-rich repeat-containing N-terminal, type 2"	"IPR017441; Protein kinase, ATP binding site"	"IPR017442; Serine/threonine-protein kinase-like domain"	"IPR020635; Tyrosine-protein kinase, catalytic domain"	-	-	-	-	-	-	-
Ca_12767	7	D5FFH1_MEDTR MYB domain containing transcription factor OS=Medicago truncatula GN=MTR_4g100630 PE=2 SV=1	"IPR001005; SANT domain, DNA binding"	0	1	0.05	1.72771	-5.11079	0.28992	"IPR014778; Myb, DNA-binding"	"IPR017930; Transcription regulator HTH, Myb-type, DNA-binding"	-	-	-	-	-	-	-	-	-	-	-
Ca_19556	6	C6T8Q7_SOYBN Putative uncharacterized protein OS=Glycine max PE=2 SV=1	-	0	1	0.05	1.72771	-5.11079	0.28992	-	-	-	-	-	-	-	-	-	-	-	-	-
Ca_19886	6	G7JCN0_MEDTR Putative uncharacterized protein OS=Medicago truncatula GN=MTR_4g080110 PE=4 SV=1	"IPR001619; Sec1-like protein"	0	1	0.05	1.72771	-5.11079	0.28992	-	-	-	-	-	-	-	-	-	-	-	-	-
Ca_13459	6	Q0WW68_ARATH Adenine nucleotide translocase OS=Arabidopsis thaliana GN=At1g80300 PE=2 SV=1	-	0	1	0.05	1.72771	-5.11079	0.28992	-	-	-	-	-	-	-	-	-	-	-	-	-
Ca_18669	5	G7LIM3_MEDTR Ribosomal RNA-processing protein-like protein OS=Medicago truncatula GN=MTR_8g085800 PE=4 SV=1	-	0	1	0.05	1.72771	-5.11079	0.28992	-	-	-	-	-	-	-	-	-	-	-	-	-
Ca_25772	3	G7I7V7_MEDTR DEAD-box ATP-dependent RNA helicase OS=Medicago truncatula GN=MTR_1g050730 PE=4 SV=1	-	0	1	0.05	1.72771	-5.11079	0.28992	-	-	-	-	-	-	-	-	-	-	-	-	-
Ca_14114	1	C6T1V6_SOYBN Putative uncharacterized protein OS=Glycine max PE=4 SV=1	"IPR022251; Protein of unknown function wound-induced"	0	1	0.05	1.72771	-5.11079	0.28992	-	-	-	-	-	-	-	-	-	-	-	-	-
Ca_06816	7	G7JJ22_MEDTR Helicase swr1 OS=Medicago truncatula GN=MTR_4g118720 PE=4 SV=1	"IPR000330; SNF2-related"	0	1	0.05	1.72771	-5.11079	0.28992	"IPR001650; Helicase, C-terminal"	"IPR014001; DEAD-like helicase"	"IPR014012; Helicase/SANT-associated, DNA binding"	-	-	-	-	-	-	-	-	-	-
Ca_01800	5	G7JBQ4_MEDTR Transcription elongation factor A protein OS=Medicago truncatula GN=MTR_3g108010 PE=4 SV=1	"IPR003618; Transcription elongation factor S-II, central domain"	0	1	0.05	1.72771	-5.11079	0.28992	"IPR012921; Spen paralogue and orthologue SPOC, C-terminal"	"IPR017890; Transcription elongation factor S-IIM"	-	-	-	-	-	-	-	-	-	-	-
Ca_09494	3	G7KY63_MEDTR Putative uncharacterized protein OS=Medicago truncatula GN=MTR_7g073370 PE=4 SV=1	"IPR006747; Protein of unknown function DUF599"	0	1	0.05	1.72771	-5.11079	0.28992	-	-	-	-	-	-	-	-	-	-	-	-	-
Ca_01148	3	G7KXI4_MEDTR Putative uncharacterized protein OS=Medicago truncatula GN=MTR_7g112650 PE=4 SV=1	-	0	1	0.05	1.72771	-5.11079	0.28992	-	-	-	-	-	-	-	-	-	-	-	-	-
Ca_09373	7	G7JFA7_MEDTR Putative uncharacterized protein OS=Medicago truncatula GN=MTR_4g097790 PE=4 SV=1	-	0	1	0.05	1.72771	-5.11079	0.28992	-	-	-	-	-	-	-	-	-	-	-	-	-
Ca_07421	5	G8A2G3_MEDTR Pectate lyase OS=Medicago truncatula GN=MTR_135s0008 PE=4 SV=1	"IPR002022; Pectate lyase/Amb allergen"	0	1	0.05	1.72771	-5.11079	0.28992	"IPR018082; AmbAllergen"	-	-	-	-	-	-	-	-	-	-	-	-
Ca_12539	2	C6T8D2_SOYBN Putative uncharacterized protein OS=Glycine max PE=2 SV=1	"IPR000047; Helix-turn-helix motif, lambda-like repressor"	0	1	0.05	1.72771	-5.11079	0.28992	"IPR001356; Homeobox"	"IPR003106; Leucine zipper, homeobox-associated"	"IPR017970; Homeobox, conserved site"	-	-	-	-	-	-	-	-	-	-
Ca_04226	5	Q56H85_PEA Amino acid transporter (Fragment) OS=Pisum sativum GN=AAP2 PE=2 SV=1	"IPR013057; Amino acid transporter, transmembrane"	0	1	0.05	1.72771	-5.11079	0.28992	-	-	-	-	-	-	-	-	-	-	-	-	-
Ca_11849	8	G7K3S8_MEDTR Proteasome subunit beta type OS=Medicago truncatula GN=MTR_5g006840 PE=4 SV=1	"IPR001353; Proteasome, subunit alpha/beta"	0	1	0.05	1.72771	-5.11079	0.28992	"IPR023333; Proteasome B-type subunit"	-	-	-	-	-	-	-	-	-	-	-	-
Ca_01304	3	G7L424_MEDTR Hydroquinone glucosyltransferase OS=Medicago truncatula GN=MTR_7g117170 PE=3 SV=1	"IPR002213; UDP-glucuronosyl/UDP-glucosyltransferase"	0	1	0.05	1.72771	-5.11079	0.28992	-	-	-	-	-	-	-	-	-	-	-	-	-
Ca_09516	3	G7KY89_MEDTR Putative uncharacterized protein OS=Medicago truncatula GN=MTR_7g074150 PE=4 SV=1	-	0	1	0.05	1.72771	-5.11079	0.28992	-	-	-	-	-	-	-	-	-	-	-	-	-
Ca_00173	1	A2Q199_MEDTR Chaperone DnaK OS=Medicago truncatula GN=MTR_2g010020 PE=3 SV=1	"IPR001023; Heat shock protein Hsp70"	0	1	0.05	1.72771	-5.11079	0.28992	"IPR013126; Heat shock protein 70"	"IPR018181; Heat shock protein 70, conserved site"	-	-	-	-	-	-	-	-	-	-	-
Ca_06639	7	G7JV93_MEDTR RNA binding protein OS=Medicago truncatula GN=MTR_4g113670 PE=4 SV=1	"IPR005491; EMSY N-terminal"	0	1	0.05	1.72771	-5.11079	0.28992	"IPR008395; Agenet"	"IPR014002; Tudor-like, plant"	-	-	-	-	-	-	-	-	-	-	-
Ca_03588	4	G7J3M1_MEDTR Leukocyte receptor cluster member-like protein OS=Medicago truncatula GN=MTR_3g073080 PE=4 SV=1	"IPR001075; NIF system FeS cluster assembly, NifU, C-terminal"	0	1	0.05	1.72771	-5.11079	0.28992	"IPR005062; SAC3/GANP/Nin1/mts3/eIF-3 p25"	"IPR014824; NIF system FeS cluster assembly, NifU-like scaffold, N-terminal"	-	-	-	-	-	-	-	-	-	-	-
Ca_04052	5	G7J8Z0_MEDTR StAR-related lipid transfer protein OS=Medicago truncatula GN=MTR_3g092640 PE=4 SV=1	"IPR002913; Lipid-binding START"	0	1	0.05	1.72771	-5.11079	0.28992	-	-	-	-	-	-	-	-	-	-	-	-	-
Ca_12832	7	G7JHL9_MEDTR Protein kinase-like protein OS=Medicago truncatula GN=MTR_4g098740 PE=4 SV=1	"IPR000719; Protein kinase, catalytic domain"	0	1	0.05	1.72771	-5.11079	0.28992	"IPR001245; Serine-threonine/tyrosine-protein kinase"	"IPR002290; Serine/threonine-protein kinase domain"	"IPR020635; Tyrosine-protein kinase, catalytic domain"	-	-	-	-	-	-	-	-	-	-
Ca_12830	7	G7JHM5_MEDTR Peptide transporter PTR1 OS=Medicago truncatula GN=MTR_4g098800 PE=4 SV=1	"IPR000109; Oligopeptide transporter"	0	1	0.05	1.72771	-5.11079	0.28992	-	-	-	-	-	-	-	-	-	-	-	-	-
Ca_12484	2	G7KH12_MEDTR Phosphoinositide phospholipase C OS=Medicago truncatula GN=MTR_5g082620 PE=4 SV=1	"IPR000008; C2 calcium-dependent membrane targeting"	0	1	0.05	1.72771	-5.11079	0.28992	"IPR000909; Phospholipase C, phosphatidylinositol-specific , X domain"	"IPR001192; Phosphoinositide phospholipase C"	"IPR001711; Phospholipase C, phosphatidylinositol-specific, Y domain"	"IPR015359; Phospholipase C, phosphoinositol-specific, EF-hand-like"	"IPR018029; C2 membrane targeting protein"	-	-	-	-	-	-	-	-
Ca_16814	8	G7KPS4_MEDTR Prostaglandin E synthase OS=Medicago truncatula GN=MTR_6g069420 PE=4 SV=1	"IPR002109; Glutaredoxin"	0	1	0.05	1.72771	-5.11079	0.28992	"IPR004046; Glutathione S-transferase, C-terminal"	"IPR011767; Glutaredoxin active site"	-	-	-	-	-	-	-	-	-	-	-
Ca_01415	5	C6T074_SOYBN Putative uncharacterized protein OS=Glycine max PE=4 SV=1	"IPR004217; Mitochondrial inner membrane translocase complex, Tim8/9/10/13-zinc finger-like"	0	1	0.05	1.72771	-5.11079	0.28992	-	-	-	-	-	-	-	-	-	-	-	-	-
Ca_05907	6	E1U3U6_CICAR Zinc finger protein ZF3 OS=Cicer arietinum PE=4 SV=1	"IPR000571; Zinc finger, CCCH-type"	0	1	0.05	1.72771	-5.11079	0.28992	-	-	-	-	-	-	-	-	-	-	-	-	-
Ca_07509	5	B9I379_POPTR Predicted protein OS=Populus trichocarpa GN=POPTRDRAFT_570068 PE=4 SV=1	-	0	1	0.05	1.72771	-5.11079	0.28992	-	-	-	-	-	-	-	-	-	-	-	-	-
Ca_11319	5	G7J2H0_MEDTR Serine/threonine protein phosphatase 6 regulatory ankyrin repeat subunit C OS=Medicago truncatula GN=MTR_3g085830 PE=4 SV=1	"IPR002110; Ankyrin repeat"	0	1	0.05	1.72771	-5.11079	0.28992	"IPR020683; Ankyrin repeat-containing domain"	-	-	-	-	-	-	-	-	-	-	-	-
Ca_10040	7	A0FK62_MEDTR PHD1 OS=Medicago truncatula PE=2 SV=1	"IPR001965; Zinc finger, PHD-type"	0	1	0.05	1.72771	-5.11079	0.28992	"IPR019786; Zinc finger, PHD-type, conserved site"	"IPR019787; Zinc finger, PHD-finger"	"IPR021998; Protein of unknown function DUF3594"	-	-	-	-	-	-	-	-	-	-
Ca_10595	8	B7FJQ2_MEDTR Isoflavone reductase-like protein OS=Medicago truncatula GN=MTR_5g027240 PE=2 SV=1	"IPR008030; NmrA-like"	0	1	0.05	1.72771	-5.11079	0.28992	"IPR018962; Domain of unknown function DUF1995"	-	-	-	-	-	-	-	-	-	-	-	-
Ca_07074	1	G7IHH4_MEDTR F-box family protein OS=Medicago truncatula GN=MTR_2g086920 PE=4 SV=1	-	0	1	0.05	1.72771	-5.11079	0.28992	-	-	-	-	-	-	-	-	-	-	-	-	-
Ca_08552	6	G7LHV3_MEDTR TBC1 domain family member OS=Medicago truncatula GN=MTR_8g085300 PE=4 SV=1	"IPR000195; Rab-GAP/TBC domain"	0	1	0.05	1.72771	-5.11079	0.28992	"IPR008384; ARP23 complex 20kDa subunit"	-	-	-	-	-	-	-	-	-	-	-	-
Ca_09206	4	B7FIL1_MEDTR Putative uncharacterized protein OS=Medicago truncatula PE=2 SV=1	-	0	1	0.05	1.72771	-5.11079	0.28992	-	-	-	-	-	-	-	-	-	-	-	-	-
Ca_22939	3	B9GZD1_POPTR SAUR family protein OS=Populus trichocarpa GN=SAUR1 PE=4 SV=1	"IPR003676; Auxin responsive SAUR protein"	0	1	0.05	1.72771	-5.11079	0.28992	-	-	-	-	-	-	-	-	-	-	-	-	-
Ca_13351	5	G7J2Z9_MEDTR Solute carrier family 35 member E3 OS=Medicago truncatula GN=MTR_3g072380 PE=4 SV=1	"IPR004853; Domain of unknown function DUF250"	0	1	0.05	1.72771	-5.11079	0.28992	-	-	-	-	-	-	-	-	-	-	-	-	-
Ca_16893	2	B7FLQ7_MEDTR Ubiquitin thioesterase OTU1 OS=Medicago truncatula GN=MTR_5g092720 PE=2 SV=1	"IPR003323; Ovarian tumour, otubain"	0	1	0.05	1.72771	-5.11079	0.28992	-	-	-	-	-	-	-	-	-	-	-	-	-
Ca_14765	1	G7JLK8_MEDTR Putative uncharacterized protein OS=Medicago truncatula GN=MTR_4g120730 PE=4 SV=1	"IPR000743; Glycoside hydrolase, family 28"	0	1	0.05	1.72771	-5.11079	0.28992	-	-	-	-	-	-	-	-	-	-	-	-	-
Ca_06264	3	A2Q5C6_MEDTR Generic methyltransferase OS=Medicago truncatula GN=MTR_7g076170 PE=4 SV=1	"IPR004159; Protein of unknown function DUF248, methyltransferase putative"	0	1	0.05	1.72771	-5.11079	0.28992	-	-	-	-	-	-	-	-	-	-	-	-	-
Ca_07134	1	G7IKI7_MEDTR RING-box protein OS=Medicago truncatula GN=MTR_2g088570 PE=4 SV=1	-	0	1	0.05	1.72771	-5.11079	0.28992	-	-	-	-	-	-	-	-	-	-	-	-	-
Ca_23869	3	G7L496_MEDTR LYR motif-containing protein 4B OS=Medicago truncatula GN=MTR_7g012870 PE=4 SV=1	"IPR008011; Complex 1 LYR protein"	0	1	0.05	1.72771	-5.11079	0.28992	-	-	-	-	-	-	-	-	-	-	-	-	-
Ca_09421	3	G7KTA0_MEDTR Receptor protein kinase-like protein OS=Medicago truncatula GN=MTR_7g070200 PE=4 SV=1	"IPR000719; Protein kinase, catalytic domain"	0	1	0.05	1.72771	-5.11079	0.28992	"IPR001611; Leucine-rich repeat"	"IPR002290; Serine/threonine-protein kinase domain"	"IPR003591; Leucine-rich repeat, typical subtype"	"IPR006779; DNA binding protein S1FA"	"IPR008271; Serine/threonine-protein kinase, active site"	"IPR013210; Leucine-rich repeat-containing N-terminal, type 2"	"IPR017442; Serine/threonine-protein kinase-like domain"	"IPR020635; Tyrosine-protein kinase, catalytic domain"	-	-	-	-	-
Ca_07908	1	B9SWP1_RICCO Transcription factor, putative OS=Ricinus communis GN=RCOM_0498420 PE=4 SV=1	"IPR001005; SANT domain, DNA binding"	0	1	0.05	1.72771	-5.11079	0.28992	"IPR006578; MADF domain"	"IPR017877; MYB-like"	-	-	-	-	-	-	-	-	-	-	-
Ca_01961	8	G7JXI0_MEDTR Putative uncharacterized protein OS=Medicago truncatula GN=MTR_5g022380 PE=4 SV=1	"IPR010658; Nodulin-like"	0	1	0.05	1.72771	-5.11079	0.28992	-	-	-	-	-	-	-	-	-	-	-	-	-
Ca_03477	4	G7IEL0_MEDTR Putative uncharacterized protein OS=Medicago truncatula GN=MTR_1g088150 PE=4 SV=1	-	0	1	0.05	1.72771	-5.11079	0.28992	-	-	-	-	-	-	-	-	-	-	-	-	-
Ca_04294	4	G7IAG4_MEDTR Neutral invertase-like protein OS=Medicago truncatula GN=MTR_1g096140 PE=4 SV=1	"IPR006937; Plant neutral invertase"	0	1	0.05	1.72771	-5.11079	0.28992	-	-	-	-	-	-	-	-	-	-	-	-	-
Ca_05985	3	G7KW76_MEDTR Zinc finger protein CONSTANS-like protein OS=Medicago truncatula GN=MTR_7g083540 PE=4 SV=1	"IPR000315; Zinc finger, B-box"	0	1	0.05	1.72771	-5.11079	0.28992	"IPR010402; CCT domain"	-	-	-	-	-	-	-	-	-	-	-	-
Ca_06187	3	D7M5Q2_ARALL Mate efflux family protein OS=Arabidopsis lyrata subsp. lyrata GN=ARALYDRAFT_490532 PE=4 SV=1	"IPR001841; Zinc finger, RING-type"	0	1	0.05	1.72771	-5.11079	0.28992	"IPR002528; Multi antimicrobial extrusion protein"	"IPR018957; Zinc finger, C3HC4 RING-type"	-	-	-	-	-	-	-	-	-	-	-
Ca_06979	1	G7IJP8_MEDTR Anthocyanidin 3-O-glucosyltransferase OS=Medicago truncatula GN=MTR_2g083380 PE=4 SV=1	"IPR002213; UDP-glucuronosyl/UDP-glucosyltransferase"	0	1	0.05	1.72771	-5.11079	0.28992	-	-	-	-	-	-	-	-	-	-	-	-	-
Ca_03398	7	G7JKF7_MEDTR Putative uncharacterized protein OS=Medicago truncatula GN=MTR_4g132760 PE=4 SV=1	"IPR001841; Zinc finger, RING-type"	0	1	0.05	1.72771	-5.11079	0.28992	"IPR018957; Zinc finger, C3HC4 RING-type"	-	-	-	-	-	-	-	-	-	-	-	-
Ca_01702	5	G7J9T0_MEDTR Putative uncharacterized protein OS=Medicago truncatula GN=MTR_3g105860 PE=4 SV=1	"IPR001199; Cytochrome b5"	0	1	0.05	1.72771	-5.11079	0.28992	-	-	-	-	-	-	-	-	-	-	-	-	-
Ca_06395	6	B9SFU9_RICCO Carbonyl reductase, putative OS=Ricinus communis GN=RCOM_0723560 PE=3 SV=1	"IPR002198; Short-chain dehydrogenase/reductase SDR"	0	1	0.05	1.72771	-5.11079	0.28992	"IPR002347; Glucose/ribitol dehydrogenase"	-	-	-	-	-	-	-	-	-	-	-	-
Ca_10165	2	G7KCY2_MEDTR Chromodomain-helicase-DNA-binding protein OS=Medicago truncatula GN=MTR_5g090090 PE=4 SV=1	"IPR000330; SNF2-related"	0	1	0.05	1.72771	-5.11079	0.28992	"IPR000953; Chromo domain"	"IPR001650; Helicase, C-terminal"	"IPR014001; DEAD-like helicase"	-	-	-	-	-	-	-	-	-	-
Ca_13538	1	G7IGY3_MEDTR Ribosomal L1 domain-containing protein OS=Medicago truncatula GN=MTR_2g064460 PE=4 SV=1	-	0	1	0.05	1.72771	-5.11079	0.28992	-	-	-	-	-	-	-	-	-	-	-	-	-
Ca_13535	1	G7IJ55_MEDTR U5 small nuclear ribonucleoprotein 200 kDa helicase OS=Medicago truncatula GN=MTR_2g064740 PE=4 SV=1	"IPR001650; Helicase, C-terminal"	0	1	0.05	1.72771	-5.11079	0.28992	"IPR003593; ATPase, AAA+ type, core"	"IPR004179; Sec63 domain"	"IPR011545; DNA/RNA helicase, DEAD/DEAH box type, N-terminal"	"IPR014001; DEAD-like helicase"	-	-	-	-	-	-	-	-	-
Ca_15270	2	G7K3E8_MEDTR Putative uncharacterized protein OS=Medicago truncatula GN=MTR_5g091900 PE=4 SV=1	-	0	1	0.05	1.72771	-5.11079	0.28992	-	-	-	-	-	-	-	-	-	-	-	-	-
Ca_11975	3	G7JTQ9_MEDTR Histone H2B OS=Medicago truncatula GN=MTR_4g063240 PE=3 SV=1	"IPR000558; Histone H2B"	0	1	0.05	1.72771	-5.11079	0.28992	"IPR007125; Histone core"	-	-	-	-	-	-	-	-	-	-	-	-
Ca_22154	3	F6GVT0_VITVI Putative uncharacterized protein OS=Vitis vinifera GN=VIT_14s0083g00580 PE=3 SV=1	"IPR001985; S-adenosylmethionine decarboxylase"	0	1	0.05	1.72771	-5.11079	0.28992	"IPR012511; S-adenosyl-l-methionine decarboxylase leader peptide"	"IPR018166; S-adenosylmethionine decarboxylase, conserved site"	-	-	-	-	-	-	-	-	-	-	-
Ca_07472	5	G7J4W3_MEDTR Putative uncharacterized protein OS=Medicago truncatula GN=MTR_3g077440 PE=4 SV=1	-	0	1	0.05	1.72771	-5.11079	0.28992	-	-	-	-	-	-	-	-	-	-	-	-	-
Ca_03740	4	C6TAW2_SOYBN 40S ribosomal protein S24 OS=Glycine max PE=2 SV=1	"IPR001976; Ribosomal protein S24e"	0	1	0.05	1.72771	-5.11079	0.28992	"IPR018098; Ribosomal S24e conserved site"	-	-	-	-	-	-	-	-	-	-	-	-
Ca_13800	7	G7J257_MEDTR (+)-neomenthol dehydrogenase OS=Medicago truncatula GN=MTR_3g057190 PE=3 SV=1	"IPR002198; Short-chain dehydrogenase/reductase SDR"	0	1	0.05	1.72771	-5.11079	0.28992	"IPR002347; Glucose/ribitol dehydrogenase"	-	-	-	-	-	-	-	-	-	-	-	-
Ca_12568	2	G7KI79_MEDTR Serine/threonine protein kinase OS=Medicago truncatula GN=MTR_6g006770 PE=4 SV=1	"IPR000719; Protein kinase, catalytic domain"	0	1	0.05	1.72771	-5.11079	0.28992	"IPR002290; Serine/threonine-protein kinase domain"	"IPR017441; Protein kinase, ATP binding site"	"IPR017442; Serine/threonine-protein kinase-like domain"	"IPR020635; Tyrosine-protein kinase, catalytic domain"	-	-	-	-	-	-	-	-	-
Ca_16999	2	G7KXT0_MEDTR Putative uncharacterized protein OS=Medicago truncatula GN=MTR_7g006800 PE=4 SV=1	"IPR015414; SNARE associated Golgi protein"	0	1	0.05	1.72771	-5.11079	0.28992	-	-	-	-	-	-	-	-	-	-	-	-	-
Ca_03226	7	G7JUB9_MEDTR Calcium-binding mitochondrial carrier protein SCaMC-1 OS=Medicago truncatula GN=MTR_4g127560 PE=4 SV=1	"IPR002048; Calcium-binding EF-hand"	0	1	0.05	1.72771	-5.11079	0.28992	"IPR018247; EF-Hand 1, calcium-binding site"	"IPR018248; EF-hand"	"IPR018249; EF-HAND 2"	-	-	-	-	-	-	-	-	-	-
Ca_09549	6	Q8H1A3_PEA Mini-chromosome maintenance protein MCM6 OS=Pisum sativum GN=mcm6 PE=2 SV=2	"IPR001208; DNA-dependent ATPase MCM"	0	1	0.05	1.72771	-5.11079	0.28992	"IPR008049; MCM protein 6"	"IPR018525; DNA-dependent ATPase MCM, conserved site"	-	-	-	-	-	-	-	-	-	-	-
Ca_00146	1	G7IPM0_MEDTR RING-H2 zinc finger protein-like protein OS=Medicago truncatula GN=MTR_2g009310 PE=4 SV=1	"IPR001841; Zinc finger, RING-type"	0	1	0.05	1.72771	-5.11079	0.28992	"IPR018957; Zinc finger, C3HC4 RING-type"	-	-	-	-	-	-	-	-	-	-	-	-
Ca_00425	1	G7ILU6_MEDTR U-box domain-containing protein OS=Medicago truncatula GN=MTR_2g018010 PE=4 SV=1	"IPR000225; Armadillo"	0	1	0.05	1.72771	-5.11079	0.28992	"IPR003613; U box domain"	-	-	-	-	-	-	-	-	-	-	-	-
Ca_06661	7	G7JCY0_MEDTR Solute carrier family 35 member C2 OS=Medicago truncatula GN=MTR_4g114360 PE=4 SV=1	"IPR004853; Domain of unknown function DUF250"	0	1	0.05	1.72771	-5.11079	0.28992	-	-	-	-	-	-	-	-	-	-	-	-	-
Ca_13902	1	G7KD30_MEDTR 60S ribosomal protein L18a OS=Medicago truncatula GN=MTR_5g091130 PE=4 SV=1	"IPR021138; Ribosomal protein L18a"	0	1	0.05	1.72771	-5.11079	0.28992	"IPR023573; Ribosomal protein L18a/LX"	-	-	-	-	-	-	-	-	-	-	-	-
Ca_05662	4	A9PL15_GOSHI Alpha-tubulin OS=Gossypium hirsutum GN=TUA6 PE=2 SV=1	"IPR000217; Tubulin"	0	1	0.05	1.72771	-5.11079	0.28992	"IPR002452; Alpha tubulin"	"IPR003008; Tubulin/FtsZ, GTPase domain"	"IPR017975; Tubulin, conserved site"	"IPR018316; Tubulin/FtsZ, 2-layer sandwich domain"	-	-	-	-	-	-	-	-	-
Ca_06313	6	C6TIA2_SOYBN Putative uncharacterized protein OS=Glycine max PE=2 SV=1	"IPR006502; Protein of unknown function DUF506, plant"	0	1	0.05	1.72771	-5.11079	0.28992	-	-	-	-	-	-	-	-	-	-	-	-	-
Ca_09531	3	A2Q3W2_MEDTR Glycosyl transferase, family 8 OS=Medicago truncatula GN=MTR_7g074680 PE=4 SV=1	"IPR002495; Glycosyl transferase, family 8"	0	1	0.05	1.72771	-5.11079	0.28992	-	-	-	-	-	-	-	-	-	-	-	-	-
Ca_00819	3	C6TF56_SOYBN Peptidyl-prolyl cis-trans isomerase OS=Glycine max PE=2 SV=1	"IPR002130; Peptidyl-prolyl cis-trans isomerase, cyclophilin-type"	0	1	0.05	1.72771	-5.11079	0.28992	"IPR007262; Vacuolar protein sorting 55"	"IPR020892; Peptidyl-prolyl cis-trans isomerase, cyclophilin-type, conserved site"	-	-	-	-	-	-	-	-	-	-	-
Ca_19736	8	G7KPP5_MEDTR Nodulation receptor kinase OS=Medicago truncatula GN=MTR_6g069030 PE=4 SV=1	"IPR000719; Protein kinase, catalytic domain"	0	1	0.05	1.72771	-5.11079	0.28992	"IPR002290; Serine/threonine-protein kinase domain"	"IPR017441; Protein kinase, ATP binding site"	"IPR017442; Serine/threonine-protein kinase-like domain"	"IPR020635; Tyrosine-protein kinase, catalytic domain"	-	-	-	-	-	-	-	-	-
Ca_22217	6	B9MXD1_POPTR Metal tolerance protein OS=Populus trichocarpa GN=PtrMTP12 PE=4 SV=1	"IPR002524; Cation efflux protein"	0	1	0.05	1.72771	-5.11079	0.28992	-	-	-	-	-	-	-	-	-	-	-	-	-
Ca_10752	4	G7I6H0_MEDTR IQ domain-containing protein OS=Medicago truncatula GN=MTR_1g023760 PE=4 SV=1	"IPR000048; IQ motif, EF-hand binding site"	0	1	0.05	1.72771	-5.11079	0.28992	-	-	-	-	-	-	-	-	-	-	-	-	-
Ca_01642	5	G7J7P6_MEDTR Mitochondrial substrate carrier family protein B OS=Medicago truncatula GN=MTR_3g104600 PE=3 SV=1	"IPR002067; Mitochondrial carrier protein"	0	1	0.05	1.72771	-5.11079	0.28992	"IPR018108; Mitochondrial substrate/solute carrier"	-	-	-	-	-	-	-	-	-	-	-	-
Ca_01672	5	G7J939_MEDTR Epoxide hydrolase OS=Medicago truncatula GN=MTR_3g105290 PE=4 SV=1	"IPR000073; Alpha/beta hydrolase fold-1"	0	1	0.05	1.72771	-5.11079	0.28992	-	-	-	-	-	-	-	-	-	-	-	-	-
Ca_03447	4	G7IF85_MEDTR Katanin p60 ATPase-containing subunit OS=Medicago truncatula GN=MTR_1g088730 PE=3 SV=1	"IPR003593; ATPase, AAA+ type, core"	0	1	0.05	1.72771	-5.11079	0.28992	"IPR003959; ATPase, AAA-type, core"	"IPR003960; ATPase, AAA-type, conserved site"	-	-	-	-	-	-	-	-	-	-	-
Ca_10545	2	G7KK16_MEDTR Mitochondrial chaperone BCS1 OS=Medicago truncatula GN=MTR_6g009520 PE=3 SV=1	"IPR003959; ATPase, AAA-type, core"	0	1	0.05	1.72771	-5.11079	0.28992	"IPR003960; ATPase, AAA-type, conserved site"	-	-	-	-	-	-	-	-	-	-	-	-
Ca_16657	5	B7FM06_MEDTR Putative uncharacterized protein OS=Medicago truncatula PE=2 SV=1	"IPR004843; Metallo-dependent phosphatase"	0	1	0.05	1.72771	-5.11079	0.28992	-	-	-	-	-	-	-	-	-	-	-	-	-
Ca_15301	7	G7JNS5_MEDTR E2F transcription factor-like protein OS=Medicago truncatula GN=MTR_4g106540 PE=3 SV=1	"IPR003316; Transcription factor E2F/dimerisation partner (TDP)"	0	1	0.05	1.72771	-5.11079	0.28992	"IPR015633; E2F Family"	-	-	-	-	-	-	-	-	-	-	-	-
Ca_00705	3	G7L3W2_MEDTR Thioredoxin-like protein OS=Medicago truncatula GN=MTR_7g102130 PE=4 SV=1	"IPR005746; Thioredoxin"	0	1	0.05	1.72771	-5.11079	0.28992	"IPR013766; Thioredoxin domain"	-	-	-	-	-	-	-	-	-	-	-	-
Ca_07049	1	G7ITQ0_MEDTR Vacuolar sorting protein 4b OS=Medicago truncatula GN=MTR_2g086160 PE=3 SV=1	"IPR003593; ATPase, AAA+ type, core"	0	1	0.05	1.72771	-5.11079	0.28992	"IPR003959; ATPase, AAA-type, core"	"IPR003960; ATPase, AAA-type, conserved site"	"IPR007330; MIT"	"IPR015415; Vps4 oligomerisation, C-terminal"	-	-	-	-	-	-	-	-	-
Ca_06837	7	G7JKB2_MEDTR Lin-9-like protein OS=Medicago truncatula GN=MTR_4g119390 PE=4 SV=1	"IPR001005; SANT domain, DNA binding"	0	1	0.05	1.72771	-5.11079	0.28992	"IPR010561; DIRP"	"IPR014778; Myb, DNA-binding"	-	-	-	-	-	-	-	-	-	-	-
Ca_06585	7	G7JT40_MEDTR Putative uncharacterized protein OS=Medicago truncatula GN=MTR_4g112680 PE=4 SV=1	"IPR002319; Phenylalanyl-tRNA synthetase"	0	1	0.05	1.72771	-5.11079	0.28992	"IPR005146; B3/B4 tRNA-binding domain"	"IPR005147; tRNA synthetase, B5"	-	-	-	-	-	-	-	-	-	-	-
Ca_08525	6	B7FIT9_MEDTR Putative uncharacterized protein OS=Medicago truncatula PE=2 SV=1	"IPR000757; Glycoside hydrolase, family 16"	0	1	0.05	1.72771	-5.11079	0.28992	"IPR008263; Glycoside hydrolase, family 16, active site"	"IPR008264; Beta-glucanase"	"IPR010713; Xyloglucan endo-transglycosylase, C-terminal"	-	-	-	-	-	-	-	-	-	-
Ca_06050	3	G7KTE9_MEDTR Receptor protein kinase-like protein OS=Medicago truncatula GN=MTR_7g081410 PE=4 SV=1	"IPR000719; Protein kinase, catalytic domain"	0	1	0.05	1.72771	-5.11079	0.28992	"IPR001611; Leucine-rich repeat"	"IPR002290; Serine/threonine-protein kinase domain"	"IPR003591; Leucine-rich repeat, typical subtype"	"IPR008266; Tyrosine-protein kinase, active site"	"IPR017442; Serine/threonine-protein kinase-like domain"	"IPR020635; Tyrosine-protein kinase, catalytic domain"	-	-	-	-	-	-	-
Ca_12089	4	B7FLW9_MEDTR Putative uncharacterized protein OS=Medicago truncatula PE=2 SV=1	"IPR003029; Ribosomal protein S1, RNA-binding domain"	0	1	0.05	1.72771	-5.11079	0.28992	"IPR005576; RNA polymerase Rpb7, N-terminal"	-	-	-	-	-	-	-	-	-	-	-	-
Ca_16370	6	G7JF50_MEDTR Serine/threonine protein kinase OS=Medicago truncatula GN=MTR_4g081750 PE=4 SV=1	"IPR000719; Protein kinase, catalytic domain"	0	1	0.05	1.72771	-5.11079	0.28992	"IPR000742; Epidermal growth factor-like, type 3"	"IPR000858; S-locus glycoprotein"	"IPR001245; Serine-threonine/tyrosine-protein kinase"	"IPR001480; Bulb-type lectin domain"	"IPR002290; Serine/threonine-protein kinase domain"	"IPR003609; Apple-like"	"IPR008271; Serine/threonine-protein kinase, active site"	"IPR013227; PAN-2 domain"	"IPR017441; Protein kinase, ATP binding site"	"IPR020635; Tyrosine-protein kinase, catalytic domain"	-	-	-
Ca_25032	7	G7LJ42_MEDTR Cysteine-rich receptor-like protein kinase OS=Medicago truncatula GN=MTR_8g041910 PE=4 SV=1	"IPR000719; Protein kinase, catalytic domain"	0	1	0.05	1.72771	-5.11079	0.28992	"IPR001245; Serine-threonine/tyrosine-protein kinase"	"IPR002290; Serine/threonine-protein kinase domain"	"IPR002902; Gnk2-homologous domain"	"IPR008271; Serine/threonine-protein kinase, active site"	"IPR020635; Tyrosine-protein kinase, catalytic domain"	"IPR021820; S-locus receptor kinase, C-terminal"	-	-	-	-	-	-	-
Ca_25034	7	H1A981_MEDTR Cytochrome P450 monooxygenase OS=Medicago truncatula GN=CYP72A63 PE=2 SV=1	"IPR001128; Cytochrome P450"	0	1	0.05	1.72771	-5.11079	0.28992	"IPR002401; Cytochrome P450, E-class, group I"	"IPR017972; Cytochrome P450, conserved site"	-	-	-	-	-	-	-	-	-	-	-
Ca_11703	7	D7KI40_ARALL Low-molecular-weight cysteine-rich 78 OS=Arabidopsis lyrata subsp. lyrata GN=LCR78 PE=4 SV=1	"IPR003614; Knottin"	0	1	0.05	1.72771	-5.11079	0.28992	"IPR008176; Gamma thionin"	-	-	-	-	-	-	-	-	-	-	-	-
Ca_02792	1	G7IUM1_MEDTR Cell division protease ftsH-like protein OS=Medicago truncatula GN=MTR_2g101290 PE=4 SV=1	"IPR000642; Peptidase M41"	0	1	0.05	1.72771	-5.11079	0.28992	"IPR001984; Peptidase S16, Lon protease, C-terminal"	"IPR003593; ATPase, AAA+ type, core"	"IPR003959; ATPase, AAA-type, core"	-	-	-	-	-	-	-	-	-	-
Ca_13134	4	G7I8F4_MEDTR Solute carrier family 35 member E3 OS=Medicago truncatula GN=MTR_1g030320 PE=4 SV=1	"IPR004853; Domain of unknown function DUF250"	0	1	0.05	1.72771	-5.11079	0.28992	-	-	-	-	-	-	-	-	-	-	-	-	-
Ca_14866	4	G7I4A4_MEDTR Pectinesterase OS=Medicago truncatula GN=MTR_1g008140 PE=3 SV=1	"IPR000070; Pectinesterase, catalytic"	0	1	0.05	1.72771	-5.11079	0.28992	"IPR006501; Pectinesterase inhibitor"	"IPR018040; Pectinesterase, active site"	-	-	-	-	-	-	-	-	-	-	-
Ca_22645	3	Q2MJ11_MEDTR Cytochrome P450 monooxygenase CYP93E2 OS=Medicago truncatula GN=CYP93E2 PE=2 SV=1	"IPR001128; Cytochrome P450"	0	1	0.05	1.72771	-5.11079	0.28992	"IPR002401; Cytochrome P450, E-class, group I"	"IPR017972; Cytochrome P450, conserved site"	-	-	-	-	-	-	-	-	-	-	-
Ca_05058	6	B9HW43_POPTR Predicted protein (Fragment) OS=Populus trichocarpa GN=POPTRDRAFT_231820 PE=4 SV=1	"IPR000719; Protein kinase, catalytic domain"	0	1	0.05	1.72771	-5.11079	0.28992	"IPR001245; Serine-threonine/tyrosine-protein kinase"	"IPR002290; Serine/threonine-protein kinase domain"	"IPR008271; Serine/threonine-protein kinase, active site"	"IPR020635; Tyrosine-protein kinase, catalytic domain"	-	-	-	-	-	-	-	-	-
Ca_06507	6	C6TGT7_SOYBN Putative uncharacterized protein OS=Glycine max PE=2 SV=1	"IPR008775; Phytanoyl-CoA dioxygenase"	0	1	0.05	1.72771	-5.11079	0.28992	-	-	-	-	-	-	-	-	-	-	-	-	-
Ca_12333	7	G7LIJ4_MEDTR RNA methyltransferase-like protein OS=Medicago truncatula GN=MTR_8g068220 PE=4 SV=1	"IPR001537; tRNA/rRNA methyltransferase, SpoU"	0	1	0.05	1.72771	-5.11079	0.28992	-	-	-	-	-	-	-	-	-	-	-	-	-
Ca_24440	1	G7JG13_MEDTR Photosystem I assembly protein ycf3 OS=Medicago truncatula GN=MTR_4g051210 PE=4 SV=1	"IPR001440; Tetratricopeptide TPR-1"	0	1	0.05	1.72771	-5.11079	0.28992	"IPR013026; Tetratricopeptide repeat-containing"	"IPR019734; Tetratricopeptide repeat"	-	-	-	-	-	-	-	-	-	-	-
Ca_13505	6	G7JJD7_MEDTR Pyridoxal biosynthesis protein PDX1.3 OS=Medicago truncatula GN=MTR_4g012860 PE=4 SV=1	"IPR001852; Vitamin B6 biosynthesis protein"	0	1	0.05	1.72771	-5.11079	0.28992	-	-	-	-	-	-	-	-	-	-	-	-	-
Ca_12453	2	G7K283_MEDTR Ferritin OS=Medicago truncatula GN=MTR_5g083170 PE=3 SV=1	"IPR001519; Ferritin"	0	1	0.05	1.72771	-5.11079	0.28992	"IPR008331; Ferritin/DPS protein domain"	"IPR009040; Ferritin-like"	"IPR014034; Ferritin, conserved site"	-	-	-	-	-	-	-	-	-	-
Ca_12458	2	G7LAY3_MEDTR Ankyrin repeat domain-containing protein OS=Medicago truncatula GN=MTR_8g056020 PE=4 SV=1	"IPR000535; Major sperm protein"	0	1	0.05	1.72771	-5.11079	0.28992	"IPR002110; Ankyrin repeat"	"IPR020683; Ankyrin repeat-containing domain"	-	-	-	-	-	-	-	-	-	-	-
Ca_09479	3	B7FN45_MEDTR Putative uncharacterized protein OS=Medicago truncatula GN=MTR_7g072680 PE=2 SV=1	-	0	1	0.05	1.72771	-5.11079	0.28992	-	-	-	-	-	-	-	-	-	-	-	-	-
Ca_00655	1	Q41713_VIGUN Aspartic proteinase OS=Vigna unguiculata PE=2 SV=2	"IPR001461; Peptidase A1"	0	1	0.05	1.72771	-5.11079	0.28992	"IPR001969; Peptidase aspartic, active site"	"IPR007856; Saposin-like type B, 1"	"IPR008138; Saposin-like type B, 2"	"IPR008139; Saposin B"	-	-	-	-	-	-	-	-	-
Ca_21687	1	D7T4Y7_VITVI Putative uncharacterized protein OS=Vitis vinifera GN=VIT_11s0118g00510 PE=4 SV=1	"IPR000449; Ubiquitin-associated/translation elongation factor EF1B, N-terminal"	0	1	0.05	1.72771	-5.11079	0.28992	"IPR015940; Ubiquitin-associated/translation elongation factor EF1B, N-terminal, eukaryote"	-	-	-	-	-	-	-	-	-	-	-	-
Ca_18541	2	G7JZ62_MEDTR Cytokinin-O-glucosyltransferase OS=Medicago truncatula GN=MTR_5g045960 PE=3 SV=1	"IPR002213; UDP-glucuronosyl/UDP-glucosyltransferase"	0	1	0.05	1.72771	-5.11079	0.28992	-	-	-	-	-	-	-	-	-	-	-	-	-
Ca_08880	5	C6TEB3_SOYBN Putative uncharacterized protein OS=Glycine max PE=2 SV=1	"IPR004864; Late embryogenesis abundant protein, group 2"	0	1	0.05	1.72771	-5.11079	0.28992	-	-	-	-	-	-	-	-	-	-	-	-	-
Ca_19167	6	G7IZU6_MEDTR F-box/LRR-repeat protein OS=Medicago truncatula GN=MTR_3g043810 PE=4 SV=1	"IPR006553; Leucine-rich repeat, cysteine-containing subtype"	0	1	0.05	1.72771	-5.11079	0.28992	-	-	-	-	-	-	-	-	-	-	-	-	-
Ca_15539	8	G7KJU7_MEDTR 1-aminocyclopropane-1-carboxylate oxidase OS=Medicago truncatula GN=MTR_6g092620 PE=3 SV=1	"IPR005123; Oxoglutarate/iron-dependent oxygenase"	0	1	0.05	1.72771	-5.11079	0.28992	-	-	-	-	-	-	-	-	-	-	-	-	-
Ca_07679	4	G7ZZJ5_MEDTR Arginine biosynthesis bifunctional protein ArgJ OS=Medicago truncatula GN=MTR_087s0037 PE=3 SV=1	"IPR002813; Arginine biosynthesis protein ArgJ"	0	1	0.05	1.72771	-5.11079	0.28992	-	-	-	-	-	-	-	-	-	-	-	-	-
Ca_09943	7	G7LB60_MEDTR Peroxidase OS=Medicago truncatula GN=MTR_8g075100 PE=3 SV=1	"IPR000823; Plant peroxidase"	0	1	0.05	1.72771	-5.11079	0.28992	"IPR002016; Haem peroxidase, plant/fungal/bacterial"	"IPR019793; Peroxidases heam-ligand binding site"	-	-	-	-	-	-	-	-	-	-	-
Ca_23419	6	G7K5M7_MEDTR Glycosyltransferase CAZy family GT8 OS=Medicago truncatula GN=MTR_5g036580 PE=4 SV=1	"IPR002495; Glycosyl transferase, family 8"	0	1	0.05	1.72771	-5.11079	0.28992	-	-	-	-	-	-	-	-	-	-	-	-	-
Ca_25715	1	D7P7W7_9FABA Beta-amyrin synthase OS=Glycyrrhiza uralensis PE=2 SV=1	"IPR001330; Prenyltransferase/squalene oxidase"	0	1	0.05	1.72771	-5.11079	0.28992	-	-	-	-	-	-	-	-	-	-	-	-	-
Ca_00306	6	G7IPT0_MEDTR Ubiquitin-conjugating enzyme family protein OS=Medicago truncatula GN=MTR_2g013650 PE=4 SV=1	"IPR000608; Ubiquitin-conjugating enzyme, E2"	0	1	0.05	1.72771	-5.11079	0.28992	-	-	-	-	-	-	-	-	-	-	-	-	-
Ca_00307	1	G7IPT2_MEDTR Putative uncharacterized protein OS=Medicago truncatula GN=MTR_2g013680 PE=4 SV=1	-	0	1	0.05	1.72771	-5.11079	0.28992	-	-	-	-	-	-	-	-	-	-	-	-	-
Ca_06460	6	G7JL66_MEDTR 3-methylcrotonyl-CoA carboxylase OS=Medicago truncatula GN=MTR_4g085890 PE=4 SV=1	"IPR000022; Carboxyl transferase"	0	1	0.05	1.72771	-5.11079	0.28992	"IPR011762; Acetyl-coenzyme A carboxyltransferase, N-terminal"	"IPR011763; Acetyl-coenzyme A carboxyltransferase, C-terminal"	-	-	-	-	-	-	-	-	-	-	-
Ca_20483	6	D7TAQ3_VITVI Lipoxygenase OS=Vitis vinifera GN=VIT_01s0010g02750 PE=3 SV=1	"IPR000907; Lipoxygenase"	0	1	0.05	1.72771	-5.11079	0.28992	"IPR001024; Lipoxygenase, LH2"	"IPR001246; Lipoxygenase, plant"	"IPR013819; Lipoxygenase, C-terminal"	"IPR020833; Lipoxygenase, iron binding site"	"IPR020834; Lipoxygenase, conserved site"	-	-	-	-	-	-	-	-
Ca_11130	6	G7JPM1_MEDTR SCARECROW protein-like protein OS=Medicago truncatula GN=MTR_4g076020 PE=4 SV=1	"IPR005202; Transcription factor GRAS"	0	1	0.05	1.72771	-5.11079	0.28992	-	-	-	-	-	-	-	-	-	-	-	-	-
Ca_01367	3	"Q2HTA7_MEDTR Helicase, C-terminal; Argonaute and Dicer protein, PAZ; Ribonuclease III, bacterial OS=Medicago truncatula GN=MtrDRAFT_AC150443g32v2 PE=4 SV=1"	"IPR000999; Ribonuclease III"	0	1	0.05	1.72771	-5.11079	0.28992	"IPR001159; Double-stranded RNA-binding"	"IPR001650; Helicase, C-terminal"	"IPR003100; Argonaute/Dicer protein, PAZ"	"IPR005034; Dicer double-stranded RNA-binding fold"	"IPR011545; DNA/RNA helicase, DEAD/DEAH box type, N-terminal"	"IPR014001; DEAD-like helicase"	-	-	-	-	-	-	-
Ca_07205	3	Q2HRG8_MEDTR Polyadenylate-binding protein-interacting protein OS=Medicago truncatula GN=MTR_7g090630 PE=4 SV=1	"IPR009818; Ataxin-2, C-terminal"	0	1	0.05	1.72771	-5.11079	0.28992	-	-	-	-	-	-	-	-	-	-	-	-	-
Ca_06985	1	G7IM74_MEDTR Putative uncharacterized protein OS=Medicago truncatula GN=MTR_2g083910 PE=4 SV=1	"IPR012881; Protein of unknown function DUF1685"	0	1	0.05	1.72771	-5.11079	0.28992	"IPR021714; Ribosome 60S biogenesis N-terminal"	-	-	-	-	-	-	-	-	-	-	-	-
Ca_00115	1	G7ILA8_MEDTR Beta-xylosidase/alpha-L-arabinofuranosidase OS=Medicago truncatula GN=MTR_2g008240 PE=4 SV=1	"IPR001764; Glycoside hydrolase, family 3, N-terminal"	0	1	0.05	1.72771	-5.11079	0.28992	"IPR002772; Glycoside hydrolase, family 3, C-terminal"	-	-	-	-	-	-	-	-	-	-	-	-
Ca_15786	6	G7JRD3_MEDTR Ethylene-responsive transcription factor OS=Medicago truncatula GN=MTR_4g035430 PE=4 SV=1	-	0	1	0.05	1.72771	-5.11079	0.28992	-	-	-	-	-	-	-	-	-	-	-	-	-
Ca_12176	4	G7KR54_MEDTR Putative uncharacterized protein OS=Medicago truncatula GN=MTR_7g035120 PE=4 SV=1	-	0	1	0.05	1.72771	-5.11079	0.28992	-	-	-	-	-	-	-	-	-	-	-	-	-
Ca_07568	5	G7J6L9_MEDTR Beta-D-glucosidase OS=Medicago truncatula GN=MTR_3g079750 PE=4 SV=1	"IPR001764; Glycoside hydrolase, family 3, N-terminal"	0	1	0.05	1.72771	-5.11079	0.28992	"IPR002772; Glycoside hydrolase, family 3, C-terminal"	-	-	-	-	-	-	-	-	-	-	-	-
Ca_10570	2	G7KJG0_MEDTR Peptide transporter family OS=Medicago truncatula GN=MTR_6g008690 PE=4 SV=1	"IPR000109; Oligopeptide transporter"	0	1	0.05	1.72771	-5.11079	0.28992	-	-	-	-	-	-	-	-	-	-	-	-	-
Ca_10579	2	G7KIV9_MEDTR Disease resistance-like protein GS6-2 (Fragment) OS=Medicago truncatula GN=MTR_6g008080 PE=3 SV=1	"IPR000823; Plant peroxidase"	0	1	0.05	1.72771	-5.11079	0.28992	"IPR002016; Haem peroxidase, plant/fungal/bacterial"	"IPR019793; Peroxidases heam-ligand binding site"	-	-	-	-	-	-	-	-	-	-	-
Ca_14660	2	G7KNL3_MEDTR COP9 signalosome complex subunit OS=Medicago truncatula GN=MTR_6g023350 PE=4 SV=1	"IPR000717; Proteasome component (PCI) domain"	0	1	0.05	1.72771	-5.11079	0.28992	-	-	-	-	-	-	-	-	-	-	-	-	-
Ca_10962	4	C6T3D7_SOYBN Putative uncharacterized protein OS=Glycine max PE=2 SV=1	-	0	1	0.05	1.72771	-5.11079	0.28992	-	-	-	-	-	-	-	-	-	-	-	-	-
Ca_02263	8	G7K131_MEDTR Transcription factor bHLH25 OS=Medicago truncatula GN=MTR_5g014600 PE=4 SV=1	"IPR001092; Helix-loop-helix DNA-binding domain"	0	1	0.05	1.72771	-5.11079	0.28992	-	-	-	-	-	-	-	-	-	-	-	-	-
Ca_15788	6	G7JRE2_MEDTR PHD finger protein OS=Medicago truncatula GN=MTR_4g035550 PE=4 SV=1	"IPR001965; Zinc finger, PHD-type"	0	1	0.05	1.72771	-5.11079	0.28992	"IPR019786; Zinc finger, PHD-type, conserved site"	"IPR019787; Zinc finger, PHD-finger"	"IPR020549; Uncharacterised protein family UPF0054, conserved site"	-	-	-	-	-	-	-	-	-	-
Ca_04373	4	G7IBY1_MEDTR L3 Ribosomal protein OS=Medicago truncatula GN=MTR_1g098540 PE=3 SV=1	"IPR000597; Ribosomal protein L3"	0	1	0.05	1.72771	-5.11079	0.28992	"IPR019926; Ribosomal protein L3, conserved site"	-	-	-	-	-	-	-	-	-	-	-	-
Ca_12706	5	G7J3R0_MEDTR Protein SENSITIVE TO PROTON RHIZOTOXICITY OS=Medicago truncatula GN=MTR_3g087120 PE=4 SV=1	"IPR007087; Zinc finger, C2H2-type"	0	2	0.05	3.45543	-6.11079	0.134466	"IPR015880; Zinc finger, C2H2-like"	-	-	-	-	-	-	-	-	-	-	-	-
Ca_22009	6	Q8L5Q7_CICAR Putative quinone oxidoreductase OS=Cicer arietinum GN=qor PE=2 SV=1	"IPR005025; NADPH-dependent FMN reductase"	0	2	0.05	3.45543	-6.11079	0.134466	"IPR008254; Flavodoxin/nitric oxide synthase"	-	-	-	-	-	-	-	-	-	-	-	-
Ca_15563	8	F6I3D0_VITVI Putative uncharacterized protein OS=Vitis vinifera GN=VIT_09s0070g00370 PE=4 SV=1	-	0	2	0.05	3.45543	-6.11079	0.134466	-	-	-	-	-	-	-	-	-	-	-	-	-
Ca_15595	5	B9HP81_POPTR Phosphorylase OS=Populus trichocarpa GN=POPTRDRAFT_821505 PE=3 SV=1	"IPR000719; Protein kinase, catalytic domain"	0	2	0.05	3.45543	-6.11079	0.134466	"IPR000811; Glycosyl transferase, family 35"	"IPR001245; Serine-threonine/tyrosine-protein kinase"	"IPR002290; Serine/threonine-protein kinase domain"	"IPR008271; Serine/threonine-protein kinase, active site"	"IPR017441; Protein kinase, ATP binding site"	"IPR020635; Tyrosine-protein kinase, catalytic domain"	-	-	-	-	-	-	-
Ca_11072	6	G7JNF7_MEDTR Transcription elongation regulator OS=Medicago truncatula GN=MTR_4g074440 PE=4 SV=1	"IPR001202; WW/Rsp5/WWP"	0	2	0.05	3.45543	-6.11079	0.134466	"IPR002713; FF domain"	-	-	-	-	-	-	-	-	-	-	-	-
Ca_18658	4	G7IF09_MEDTR Putative uncharacterized protein OS=Medicago truncatula GN=MTR_1g115950 PE=4 SV=1	-	0	2	0.05	3.45543	-6.11079	0.134466	-	-	-	-	-	-	-	-	-	-	-	-	-
Ca_18653	4	B7FJK3_MEDTR Chalcone-flavonone isomerase OS=Medicago truncatula GN=MTR_1g115870 PE=2 SV=1	"IPR003466; Chalcone isomerase, subgroup"	0	2	0.05	3.45543	-6.11079	0.134466	-	-	-	-	-	-	-	-	-	-	-	-	-
Ca_03332	7	C6SVE0_SOYBN Putative uncharacterized protein OS=Glycine max PE=2 SV=1	"IPR001884; Translation elongation factor IF5A"	0	2	0.05	3.45543	-6.11079	0.134466	"IPR019769; Translation elongation factor, IF5A, hypusine site"	"IPR020189; Translation elongation factor, IF5A C-terminal"	-	-	-	-	-	-	-	-	-	-	-
Ca_16094	2	G7KBQ2_MEDTR Putative uncharacterized protein OS=Medicago truncatula GN=MTR_5g079770 PE=4 SV=1	"IPR007946; A1 cistron-splicing factor, AAR2"	0	2	0.05	3.45543	-6.11079	0.134466	-	-	-	-	-	-	-	-	-	-	-	-	-
Ca_06863	1	G7IRB5_MEDTR Putative uncharacterized protein OS=Medicago truncatula GN=MTR_2g085330 PE=4 SV=1	-	0	2	0.05	3.45543	-6.11079	0.134466	-	-	-	-	-	-	-	-	-	-	-	-	-
Ca_08576	6	G7LIM7_MEDTR Pheophorbide a oxygenase OS=Medicago truncatula GN=MTR_8g085840 PE=4 SV=1	"IPR013626; Pheophorbide a oxygenase"	0	2	0.05	3.45543	-6.11079	0.134466	"IPR017941; Rieske [2Fe-2S] iron-sulphur domain"	-	-	-	-	-	-	-	-	-	-	-	-
Ca_06085	3	G7KSG4_MEDTR Transcription factor NAI1 OS=Medicago truncatula GN=MTR_7g080780 PE=4 SV=1	"IPR001092; Helix-loop-helix DNA-binding domain"	0	2	0.05	3.45543	-6.11079	0.134466	-	-	-	-	-	-	-	-	-	-	-	-	-
Ca_26382	6	B7FGU3_MEDTR Microsomal glutathione S-transferase OS=Medicago truncatula GN=MTR_5g076470 PE=2 SV=1	"IPR001129; Membrane-associated, eicosanoid/glutathione metabolism (MAPEG) protein"	0	2	0.05	3.45543	-6.11079	0.134466	-	-	-	-	-	-	-	-	-	-	-	-	-
Ca_06826	7	G7ISH3_MEDTR Chromatin remodeling complex subunit OS=Medicago truncatula GN=MTR_2g020000 PE=4 SV=1	"IPR000330; SNF2-related"	0	2	0.05	3.45543	-6.11079	0.134466	"IPR001005; SANT domain, DNA binding"	"IPR001650; Helicase, C-terminal"	"IPR014001; DEAD-like helicase"	"IPR015194; ATPase, nucleosome remodelling ISWI, HAND domain"	"IPR015195; SLIDE"	"IPR017884; SANT, eukarya"	-	-	-	-	-	-	-
Ca_23846	8	D7TJH2_VITVI Putative uncharacterized protein OS=Vitis vinifera GN=VIT_10s0003g00670 PE=4 SV=1	"IPR008383; Apoptosis inhibitory 5"	0	2	0.05	3.45543	-6.11079	0.134466	-	-	-	-	-	-	-	-	-	-	-	-	-
Ca_20733	5	C6ZHS4_SOYBN Eukaryotic translation initiation factor 5A2 OS=Glycine max PE=2 SV=1	"IPR001884; Translation elongation factor IF5A"	0	2	0.05	3.45543	-6.11079	0.134466	"IPR005824; KOW"	"IPR019769; Translation elongation factor, IF5A, hypusine site"	"IPR020189; Translation elongation factor, IF5A C-terminal"	-	-	-	-	-	-	-	-	-	-
Ca_22850	5	G7IX30_MEDTR Protein PNS1 OS=Medicago truncatula GN=MTR_3g033520 PE=4 SV=1	"IPR007603; Choline transporter-like"	0	2	0.05	3.45543	-6.11079	0.134466	-	-	-	-	-	-	-	-	-	-	-	-	-
Ca_04853	5	B7FLF1_MEDTR Putative uncharacterized protein OS=Medicago truncatula PE=2 SV=1	"IPR001117; Multicopper oxidase, type 1"	0	2	0.05	3.45543	-6.11079	0.134466	"IPR011706; Multicopper oxidase, type 2"	"IPR011707; Multicopper oxidase, type 3"	-	-	-	-	-	-	-	-	-	-	-
Ca_09093	4	G7I883_MEDTR Early nodulin-like protein OS=Medicago truncatula GN=MTR_1g014120 PE=4 SV=1	"IPR003245; Plastocyanin-like"	0	2	0.05	3.45543	-6.11079	0.134466	-	-	-	-	-	-	-	-	-	-	-	-	-
Ca_14323	2	G7KG19_MEDTR Putative uncharacterized protein OS=Medicago truncatula GN=MTR_5g077780 PE=4 SV=1	"IPR000504; RNA recognition motif domain"	0	2	0.05	3.45543	-6.11079	0.134466	-	-	-	-	-	-	-	-	-	-	-	-	-
Ca_21939	6	B9T4M7_RICCO Two-component sensor histidine kinase bacteria, putative OS=Ricinus communis GN=RCOM_0053570 PE=4 SV=1	"IPR001789; Signal transduction response regulator, receiver domain"	0	2	0.05	3.45543	-6.11079	0.134466	"IPR014778; Myb, DNA-binding"	-	-	-	-	-	-	-	-	-	-	-	-
Ca_23422	6	G7K5L8_MEDTR Two-component response regulator ARR3 OS=Medicago truncatula GN=MTR_5g036480 PE=4 SV=1	"IPR001789; Signal transduction response regulator, receiver domain"	0	2	0.05	3.45543	-6.11079	0.134466	-	-	-	-	-	-	-	-	-	-	-	-	-
Ca_21117	3	G7L3H5_MEDTR Alpha-1,2-glucosyltransferase ALG10-A OS=Medicago truncatula GN=MTR_7g060680 PE=4 SV=1	"IPR007006; Glycosyltransferase, ALG10"	0	2	0.05	3.45543	-6.11079	0.134466	-	-	-	-	-	-	-	-	-	-	-	-	-
Ca_04409	4	G7IDV7_MEDTR Topoisomerase 1-associated factor OS=Medicago truncatula GN=MTR_1g099370 PE=4 SV=1	"IPR006906; Timeless protein"	0	2	0.05	3.45543	-6.11079	0.134466	"IPR007725; Timeless C-terminal"	-	-	-	-	-	-	-	-	-	-	-	-
Ca_03764	4	C6T9C8_SOYBN Putative uncharacterized protein OS=Glycine max PE=2 SV=1	"IPR009675; Xklp2 targeting protein"	0	2	0.05	3.45543	-6.11079	0.134466	-	-	-	-	-	-	-	-	-	-	-	-	-
Ca_15199	6	G7JET6_MEDTR Putative uncharacterized protein OS=Medicago truncatula GN=MTR_4g050590 PE=4 SV=1	"IPR021410; Protein of unknown function DUF3049"	0	2	0.05	3.45543	-6.11079	0.134466	-	-	-	-	-	-	-	-	-	-	-	-	-
Ca_10819	4	B9R7T0_RICCO Glucan endo-1,3-beta-glucosidase, putative OS=Ricinus communis GN=RCOM_1594120 PE=3 SV=1	"IPR000490; Glycoside hydrolase, family 17"	0	2	0.05	3.45543	-6.11079	0.134466	"IPR012946; X8"	-	-	-	-	-	-	-	-	-	-	-	-
Ca_00441	1	G7ILM1_MEDTR MAC/Perforin domain containing protein OS=Medicago truncatula GN=MTR_2g017740 PE=4 SV=1	"IPR020864; Membrane attack complex component/perforin (MACPF) domain"	0	2	0.05	3.45543	-6.11079	0.134466	-	-	-	-	-	-	-	-	-	-	-	-	-
Ca_04331	4	Q6Z4U4_ORYSJ Os08g0174700 protein OS=Oryza sativa subsp. japonica GN=OSJNBa0054L03.30 PE=2 SV=1	"IPR000719; Protein kinase, catalytic domain"	0	2	0.05	3.45543	-6.11079	0.134466	"IPR001611; Leucine-rich repeat"	"IPR002290; Serine/threonine-protein kinase domain"	"IPR008271; Serine/threonine-protein kinase, active site"	"IPR013210; Leucine-rich repeat-containing N-terminal, type 2"	"IPR017441; Protein kinase, ATP binding site"	"IPR017442; Serine/threonine-protein kinase-like domain"	"IPR020635; Tyrosine-protein kinase, catalytic domain"	-	-	-	-	-	-
Ca_14636	6	G7JSN3_MEDTR Ankyrin repeat-containing protein OS=Medicago truncatula GN=MTR_4g062100 PE=4 SV=1	"IPR002110; Ankyrin repeat"	0	2	0.05	3.45543	-6.11079	0.134466	"IPR020683; Ankyrin repeat-containing domain"	-	-	-	-	-	-	-	-	-	-	-	-
Ca_23725	3	G7IT71_MEDTR Putative uncharacterized protein OS=Medicago truncatula GN=MTR_2g063360 PE=4 SV=1	-	0	2	0.05	3.45543	-6.11079	0.134466	-	-	-	-	-	-	-	-	-	-	-	-	-
Ca_23605	7	Q9SP65_ARTAN 1-deoxy-D-xylulose-5-phosphate synthase OS=Artemisia annua GN=DXS1 PE=2 SV=2	"IPR005475; Transketolase-like, pyrimidine-binding domain"	0	2	0.05	3.45543	-6.11079	0.134466	-	-	-	-	-	-	-	-	-	-	-	-	-
Ca_06436	6	G7JMF0_MEDTR Gibberellin receptor GID1 OS=Medicago truncatula GN=MTR_4g086480 PE=4 SV=1	"IPR013094; Alpha/beta hydrolase fold-3"	0	2	0.05	3.45543	-6.11079	0.134466	-	-	-	-	-	-	-	-	-	-	-	-	-
Ca_02995	7	G7JMR7_MEDTR Putative uncharacterized protein OS=Medicago truncatula GN=MTR_4g121570 PE=4 SV=1	-	0	2	0.05	3.45543	-6.11079	0.134466	-	-	-	-	-	-	-	-	-	-	-	-	-
Ca_02299	8	G7JYN7_MEDTR Baculoviral IAP repeat-containing protein OS=Medicago truncatula GN=MTR_5g013690 PE=4 SV=1	-	0	2	0.05	3.45543	-6.11079	0.134466	-	-	-	-	-	-	-	-	-	-	-	-	-
Ca_10893	4	G7J0H6_MEDTR Putative uncharacterized protein OS=Medicago truncatula GN=MTR_3g014280 PE=4 SV=1	-	0	2	0.05	3.45543	-6.11079	0.134466	-	-	-	-	-	-	-	-	-	-	-	-	-
Ca_10979	4	D7U5T4_VITVI Putative uncharacterized protein OS=Vitis vinifera GN=VIT_15s0045g01250 PE=4 SV=1	"IPR003307; eIF4-gamma/eIF5/eIF2-epsilon"	0	2	0.05	3.45543	-6.11079	0.134466	"IPR005835; Nucleotidyl transferase"	-	-	-	-	-	-	-	-	-	-	-	-
Ca_10913	4	G7I6F2_MEDTR Brittle 1 protein-like protein OS=Medicago truncatula GN=MTR_1g012030 PE=3 SV=1	"IPR002067; Mitochondrial carrier protein"	0	2	0.05	3.45543	-6.11079	0.134466	"IPR018108; Mitochondrial substrate/solute carrier"	-	-	-	-	-	-	-	-	-	-	-	-
Ca_06865	1	G7IRA7_MEDTR SPA1-like protein OS=Medicago truncatula GN=MTR_2g085210 PE=4 SV=1	"IPR000719; Protein kinase, catalytic domain"	0	2	0.05	3.45543	-6.11079	0.134466	"IPR001680; WD40 repeat"	"IPR002290; Serine/threonine-protein kinase domain"	"IPR017442; Serine/threonine-protein kinase-like domain"	"IPR017986; WD40-repeat-containing domain"	"IPR019775; WD40 repeat, conserved site"	"IPR019781; WD40 repeat, subgroup"	"IPR019782; WD40 repeat 2"	-	-	-	-	-	-
Ca_18074	2	G7KGK8_MEDTR RING finger protein OS=Medicago truncatula GN=MTR_5g041310 PE=4 SV=1	"IPR001841; Zinc finger, RING-type"	0	2	0.05	3.45543	-6.11079	0.134466	"IPR018957; Zinc finger, C3HC4 RING-type"	-	-	-	-	-	-	-	-	-	-	-	-
Ca_06275	3	G7L1G0_MEDTR Phospholipase D OS=Medicago truncatula GN=MTR_7g075910 PE=4 SV=1	"IPR000008; C2 calcium-dependent membrane targeting"	0	2	0.05	3.45543	-6.11079	0.134466	"IPR001736; Phospholipase D/Transphosphatidylase"	"IPR015679; Phospholipase D"	"IPR018029; C2 membrane targeting protein"	-	-	-	-	-	-	-	-	-	-
Ca_19364	3	G7JLR3_MEDTR F-box/LRR-repeat protein OS=Medicago truncatula GN=MTR_4g133640 PE=4 SV=1	"IPR006553; Leucine-rich repeat, cysteine-containing subtype"	0	2	0.05	3.45543	-6.11079	0.134466	-	-	-	-	-	-	-	-	-	-	-	-	-
Ca_20709	6	G7K595_MEDTR Proteasome subunit alpha type OS=Medicago truncatula GN=MTR_5g016590 PE=3 SV=1	"IPR000426; Proteasome, alpha-subunit, conserved site"	0	2	0.05	3.45543	-6.11079	0.134466	"IPR001353; Proteasome, subunit alpha/beta"	"IPR023332; Proteasome A-type subunit"	-	-	-	-	-	-	-	-	-	-	-
Ca_07592	5	G7J7B0_MEDTR Primary amine oxidase OS=Medicago truncatula GN=MTR_3g080500 PE=3 SV=1	"IPR000269; Copper amine oxidase"	0	2	0.05	3.45543	-6.11079	0.134466	"IPR015798; Copper amine oxidase, C-terminal"	"IPR015800; Copper amine oxidase, N2-terminal"	"IPR015802; Copper amine oxidase, N3-terminal"	-	-	-	-	-	-	-	-	-	-
Ca_07590	5	G7J7A8_MEDTR Vacuolar protein sorting OS=Medicago truncatula GN=MTR_3g080480 PE=4 SV=1	-	0	2	0.05	3.45543	-6.11079	0.134466	-	-	-	-	-	-	-	-	-	-	-	-	-
Ca_10035	7	D7TZU7_VITVI Putative uncharacterized protein OS=Vitis vinifera GN=VIT_09s0002g01540 PE=4 SV=1	"IPR013591; Brevis radix-like domain"	0	2	0.05	3.45543	-6.11079	0.134466	-	-	-	-	-	-	-	-	-	-	-	-	-
Ca_11024	6	G7JNF4_MEDTR Synaptotagmin-7 OS=Medicago truncatula GN=MTR_4g073400 PE=4 SV=1	"IPR000008; C2 calcium-dependent membrane targeting"	0	2	0.05	3.45543	-6.11079	0.134466	"IPR018029; C2 membrane targeting protein"	"IPR020477; C2 region"	-	-	-	-	-	-	-	-	-	-	-
Ca_10993	4	G7I5P3_MEDTR WRKY transcription factor OS=Medicago truncatula GN=MTR_1g009380 PE=4 SV=1	"IPR003657; DNA-binding WRKY"	0	2	0.05	3.45543	-6.11079	0.134466	"IPR018872; Transcription factor, WRKY, Zn-cluster"	-	-	-	-	-	-	-	-	-	-	-	-
Ca_10377	5	C7C6E1_SOYBN T-complex protein 1 subunit delta OS=Glycine max GN=cctd PE=3 SV=1	"IPR002194; Chaperonin TCP-1, conserved site"	0	2	0.05	3.45543	-6.11079	0.134466	"IPR002423; Chaperonin Cpn60/TCP-1"	"IPR012717; T-complex protein 1, delta subunit"	"IPR017998; Chaperone, tailless complex polypeptide 1"	-	-	-	-	-	-	-	-	-	-
Ca_13053	4	G7KJM2_MEDTR Kinase-like protein OS=Medicago truncatula GN=MTR_6g045090 PE=4 SV=1	"IPR000719; Protein kinase, catalytic domain"	0	2	0.05	3.45543	-6.11079	0.134466	"IPR001245; Serine-threonine/tyrosine-protein kinase"	"IPR002290; Serine/threonine-protein kinase domain"	"IPR017441; Protein kinase, ATP binding site"	"IPR020635; Tyrosine-protein kinase, catalytic domain"	-	-	-	-	-	-	-	-	-
Ca_10170	2	G7KCX1_MEDTR GTP-binding protein OS=Medicago truncatula GN=MTR_5g089970 PE=4 SV=1	"IPR002917; GTP-binding protein, HSR1-related"	0	2	0.05	3.45543	-6.11079	0.134466	"IPR006073; GTP1/OBG"	-	-	-	-	-	-	-	-	-	-	-	-
Ca_05287	6	B7FK55_MEDTR Isochorismatase family protein pncA, putative OS=Medicago truncatula GN=MTR_4g093600 PE=2 SV=1	"IPR000868; Isochorismatase-like"	0	2	0.05	3.45543	-6.11079	0.134466	-	-	-	-	-	-	-	-	-	-	-	-	-
Ca_03759	4	C6SXR5_SOYBN Putative uncharacterized protein OS=Glycine max PE=2 SV=1	"IPR002777; Prefoldin beta-like"	0	2	0.05	3.45543	-6.11079	0.134466	-	-	-	-	-	-	-	-	-	-	-	-	-
Ca_10862	4	G7I4I2_MEDTR Pheromone receptor-like protein OS=Medicago truncatula GN=MTR_1g021070 PE=4 SV=1	"IPR012442; Protein of unknown function DUF1645"	0	2	0.05	3.45543	-6.11079	0.134466	-	-	-	-	-	-	-	-	-	-	-	-	-
Ca_20624	1	C6TNS5_SOYBN Putative uncharacterized protein OS=Glycine max PE=2 SV=1	"IPR001395; Aldo/keto reductase"	0	2	0.05	3.45543	-6.11079	0.134466	"IPR023210; NADP-dependent oxidoreductase domain"	-	-	-	-	-	-	-	-	-	-	-	-
Ca_03548	4	G7IBS5_MEDTR SQUAMOSA promoter binding protein OS=Medicago truncatula GN=MTR_1g086250 PE=4 SV=1	"IPR004333; Transcription factor, SBP-box"	0	2	0.05	3.45543	-6.11079	0.134466	-	-	-	-	-	-	-	-	-	-	-	-	-
Ca_05518	4	B9SLZ1_RICCO Protein phosphatase, putative OS=Ricinus communis GN=RCOM_1310290 PE=4 SV=1	"IPR001932; Protein phosphatase 2C-like"	0	2	0.05	3.45543	-6.11079	0.134466	"IPR014045; Protein phosphatase 2C, N-terminal"	"IPR015655; Protein phosphatase 2C"	-	-	-	-	-	-	-	-	-	-	-
Ca_20815	5	G7IYX6_MEDTR Serine/threonine protein kinase OS=Medicago truncatula GN=MTR_3g019420 PE=4 SV=1	"IPR000719; Protein kinase, catalytic domain"	0	2	0.05	3.45543	-6.11079	0.134466	"IPR000858; S-locus glycoprotein"	"IPR001245; Serine-threonine/tyrosine-protein kinase"	"IPR001480; Bulb-type lectin domain"	"IPR002290; Serine/threonine-protein kinase domain"	"IPR003609; Apple-like"	"IPR008271; Serine/threonine-protein kinase, active site"	"IPR013227; PAN-2 domain"	"IPR020635; Tyrosine-protein kinase, catalytic domain"	-	-	-	-	-
Ca_06406	6	G7JNK9_MEDTR Something about silencing protein OS=Medicago truncatula GN=MTR_4g087270 PE=4 SV=1	"IPR018972; Something about silencing protein 10 (Sas10), C-terminal"	0	2	0.05	3.45543	-6.11079	0.134466	-	-	-	-	-	-	-	-	-	-	-	-	-
Ca_13404	5	G7JBT5_MEDTR Clathrin heavy chain OS=Medicago truncatula GN=MTR_3g070940 PE=4 SV=1	"IPR000547; Clathrin, heavy chain/VPS, 7-fold repeat"	0	2	0.05	3.45543	-6.11079	0.134466	"IPR015348; Clathrin, heavy chain, linker, core motif"	"IPR022365; Clathrin, heavy chain, propeller repeat"	-	-	-	-	-	-	-	-	-	-	-
Ca_08283	3	Q2HRW3_MEDTR Putative uncharacterized protein OS=Medicago truncatula GN=MTR_7g084610 PE=4 SV=1	"IPR006904; Protein of unknown function DUF716, TMEM45"	0	2	0.05	3.45543	-6.11079	0.134466	-	-	-	-	-	-	-	-	-	-	-	-	-
Ca_10940	4	B9RS87_RICCO Putative uncharacterized protein OS=Ricinus communis GN=RCOM_0804300 PE=4 SV=1	"IPR007452; Protein of unknown function DUF490"	0	2	0.05	3.45543	-6.11079	0.134466	-	-	-	-	-	-	-	-	-	-	-	-	-
Ca_02004	8	G7KGA2_MEDTR Short internode related sequence OS=Medicago truncatula GN=MTR_5g021130 PE=4 SV=1	"IPR007818; Protein of unknown function DUF702"	0	2	0.05	3.45543	-6.11079	0.134466	-	-	-	-	-	-	-	-	-	-	-	-	-
Ca_06029	3	G7KUA7_MEDTR Pentatricopeptide repeat-containing protein OS=Medicago truncatula GN=MTR_7g082160 PE=4 SV=1	"IPR002885; Pentatricopeptide repeat"	0	2	0.05	3.45543	-6.11079	0.134466	-	-	-	-	-	-	-	-	-	-	-	-	-
Ca_11523	8	G7KF49_MEDTR Putative uncharacterized protein OS=Medicago truncatula GN=MTR_5g030610 PE=4 SV=1	"IPR013256; Chromatin SPT2"	0	2	0.05	3.45543	-6.11079	0.134466	-	-	-	-	-	-	-	-	-	-	-	-	-
Ca_00504	1	G7IPX5_MEDTR Glutamate-gated kainate-type ion channel receptor subunit GluR5 OS=Medicago truncatula GN=MTR_2g019590 PE=4 SV=1	"IPR006946; Protein of unknown function DUF642"	0	2	0.05	3.45543	-6.11079	0.134466	-	-	-	-	-	-	-	-	-	-	-	-	-
Ca_17273	2	G7K5T2_MEDTR WRKY transcription factor OS=Medicago truncatula GN=MTR_5g074400 PE=4 SV=1	"IPR003657; DNA-binding WRKY"	0	2	0.05	3.45543	-6.11079	0.134466	-	-	-	-	-	-	-	-	-	-	-	-	-
Ca_02786	1	G7II01_MEDTR Putative uncharacterized protein OS=Medicago truncatula GN=MTR_2g100930 PE=4 SV=1	"IPR001005; SANT domain, DNA binding"	0	2	0.05	3.45543	-6.11079	0.134466	"IPR001878; Zinc finger, CCHC-type"	"IPR014778; Myb, DNA-binding"	"IPR017930; Transcription regulator HTH, Myb-type, DNA-binding"	-	-	-	-	-	-	-	-	-	-
Ca_10000	7	G7L7J3_MEDTR Kinase-like protein OS=Medicago truncatula GN=MTR_8g020920 PE=3 SV=1	"IPR000719; Protein kinase, catalytic domain"	0	2	0.05	3.45543	-6.11079	0.134466	"IPR001245; Serine-threonine/tyrosine-protein kinase"	"IPR002290; Serine/threonine-protein kinase domain"	"IPR008271; Serine/threonine-protein kinase, active site"	"IPR017441; Protein kinase, ATP binding site"	"IPR020635; Tyrosine-protein kinase, catalytic domain"	-	-	-	-	-	-	-	-
Ca_12091	4	E2FKJ1_MEDTR Sieve element occlusion by forisomes 2 OS=Medicago truncatula GN=SEO-F2 PE=2 SV=1	-	0	2	0.05	3.45543	-6.11079	0.134466	-	-	-	-	-	-	-	-	-	-	-	-	-
Ca_00953	3	G7KRV3_MEDTR RALF OS=Medicago truncatula GN=MTR_7g108600 PE=4 SV=1	"IPR008801; Rapid ALkalinization Factor"	0	2	0.05	3.45543	-6.11079	0.134466	-	-	-	-	-	-	-	-	-	-	-	-	-
Ca_05046	6	B2BA71_PEA CRY OS=Pisum sativum GN=CRY PE=2 SV=1	"IPR005202; Transcription factor GRAS"	0	2	0.05	3.45543	-6.11079	0.134466	"IPR021914; Transcriptional factor DELLA, N-terminal"	-	-	-	-	-	-	-	-	-	-	-	-
Ca_23047	2	G7KBE5_MEDTR Putative uncharacterized protein OS=Medicago truncatula GN=MTR_5g065350 PE=4 SV=1	-	0	2	0.05	3.45543	-6.11079	0.134466	-	-	-	-	-	-	-	-	-	-	-	-	-
Ca_24868	6	G7JP91_MEDTR Putative uncharacterized protein OS=Medicago truncatula GN=MTR_4g033790 PE=4 SV=1	"IPR006766; Phosphate-induced protein 1"	0	2	0.05	3.45543	-6.11079	0.134466	-	-	-	-	-	-	-	-	-	-	-	-	-
Ca_05410	4	B9H1J9_POPTR Predicted protein OS=Populus trichocarpa GN=POPTRDRAFT_800867 PE=4 SV=1	"IPR002938; Monooxygenase, FAD-binding"	0	2	0.05	3.45543	-6.11079	0.134466	"IPR003042; Aromatic-ring hydroxylase-like"	-	-	-	-	-	-	-	-	-	-	-	-
Ca_02867	1	"Q2HVW5_MEDTR Nucleoporin interacting component; Protein prenyltransferase OS=Medicago truncatula GN=MTR_2g103370 PE=4 SV=1"	"IPR007231; Nucleoporin interacting component Nup93/Nic96"	0	2	0.05	3.45543	-6.11079	0.134466	-	-	-	-	-	-	-	-	-	-	-	-	-
Ca_17535	6	B9RGP4_RICCO Putative uncharacterized protein OS=Ricinus communis GN=RCOM_1442490 PE=4 SV=1	-	0	2	0.05	3.45543	-6.11079	0.134466	-	-	-	-	-	-	-	-	-	-	-	-	-
Ca_00516	1	G7IPZ8_MEDTR Putative uncharacterized protein OS=Medicago truncatula GN=MTR_2g019840 PE=4 SV=1	"IPR003690; Mitochodrial transcription termination factor-related"	0	2	0.05	3.45543	-6.11079	0.134466	-	-	-	-	-	-	-	-	-	-	-	-	-
Ca_10327	6	G7LE90_MEDTR Annexin OS=Medicago truncatula GN=MTR_8g107640 PE=3 SV=1	"IPR001464; Annexin"	0	2	0.05	3.45543	-6.11079	0.134466	"IPR009118; Annexin, plant"	"IPR018252; Annexin repeat, conserved site"	"IPR018502; Annexin repeat"	-	-	-	-	-	-	-	-	-	-
Ca_09137	4	B9IKC9_POPTR Predicted protein OS=Populus trichocarpa GN=POPTRDRAFT_668840 PE=4 SV=1	"IPR001965; Zinc finger, PHD-type"	0	2	0.05	3.45543	-6.11079	0.134466	"IPR019786; Zinc finger, PHD-type, conserved site"	"IPR019787; Zinc finger, PHD-finger"	"IPR021998; Protein of unknown function DUF3594"	-	-	-	-	-	-	-	-	-	-
Ca_05144	6	Q1I184_PEA WD-40 repeat protein OS=Pisum sativum GN=MSI1 PE=2 SV=1	"IPR001680; WD40 repeat"	0	2	0.05	3.45543	-6.11079	0.134466	"IPR017986; WD40-repeat-containing domain"	"IPR019775; WD40 repeat, conserved site"	"IPR019781; WD40 repeat, subgroup"	"IPR019782; WD40 repeat 2"	"IPR020472; G-protein beta WD-40 repeat"	"IPR022052; Histone-binding protein RBBP4"	-	-	-	-	-	-	-
Ca_05787	6	C6TLN1_SOYBN Putative uncharacterized protein OS=Glycine max PE=2 SV=1	"IPR000649; Initiation factor 2B-related"	0	2	0.05	3.45543	-6.11079	0.134466	"IPR007612; Protein of unknown function DUF567"	-	-	-	-	-	-	-	-	-	-	-	-
Ca_07234	3	G7KTH6_MEDTR Heat stress transcription factor B-3 OS=Medicago truncatula GN=MTR_7g091370 PE=3 SV=1	"IPR000232; Heat shock factor (HSF)-type, DNA-binding"	0	2	0.05	3.45543	-6.11079	0.134466	-	-	-	-	-	-	-	-	-	-	-	-	-
Ca_03262	7	G7JD14_MEDTR Calmodulin-binding protein OS=Medicago truncatula GN=MTR_4g128600 PE=4 SV=1	"IPR012416; Calmodulin binding protein-like"	0	2	0.05	3.45543	-6.11079	0.134466	-	-	-	-	-	-	-	-	-	-	-	-	-
[truncated: 212 more rows]

## Sheet: Clustered data (heat map)
Mapping results		Description / Gene symbols		TPT-normalized sequencing results		Log2 fold change	P-value (via Chi²)
ID	Chr.	TrEMBL	InterProScan	Roots	Nodules
[truncated: 1,783 more rows]

## Sheet: qRT-PCR results
Mapping results		Description / Gene symbols		TPT-normalized sequencing results		Log2 fold change	P-value (via Chi²)	∆∆Ct values from five biological replicates					Averaged ∆∆Ct
[truncated: 25 more rows]
